# Supplementary material for: Combined omics data reveal multilevel response to water deficit in grapevine disease-resistant varieties
Source: Front Plant Sci. 2026 Jul 8;17:1818883. doi: 10.3389/fpls.2026.1818883 (PMC13389845; doi:10.3389/fpls.2026.1818883)
Supplement: Supplementary file 1 [file DataSheet1.zip]

Archive with 6 entries (5 files):
- supplements/
- supplements/Suplementary figures 1, 2 and 3.pdf
- supplements/Supplementary Figure 4.xlsx
- supplements/Supplementary Table 1.xlsx
- supplements/Supplementary Tables 2a and 2b.xlsx
- supplements/Supplementary Tables 3, 4 and 5.xlsx
