# Supplementary material for: Combined omics data reveal multilevel response to water deficit in grapevine disease-resistant varieties
Source: Front Plant Sci. 2026 Jul 8;17:1818883. doi: 10.3389/fpls.2026.1818883 (PMC13389845; doi:10.3389/fpls.2026.1818883)
Supplement: Supplementary file 1 [file DataSheet1.zip › supplements/Supplementary Figure 4.xlsx]

## Sheet: Sheet1
Supplementary Figure 4: Metabolite accumulation dependancy of midday stem water potential (Ψs), gene expression dependancy of Ψs, and correlation between relative gene expression and relative metabolite accumulation for selected metabolites and genes in Cabernet Volos (blue) and Fleurtai (orange)
Metabolite accumulation dependancy of Ψs (Ψs in MPa on horizontal axis, relative metabolite accumulation on vertical axis)	Gene expression dependancy of Ψs (Ψs in MPa on horizontal axis, relative gene expression on vertical axis)	Correlation between relative gene expression (on horizontal axis) and relative metabolite accumulation (on vertical axis)
#VALUE!	#VALUE!	#VALUE!
	#VALUE!	#VALUE!
	#VALUE!	#VALUE!
	#VALUE!	#VALUE!
	#VALUE!	#VALUE!
	#VALUE!	#VALUE!
#VALUE!	#VALUE!	#VALUE!
	#VALUE!	#VALUE!
	#VALUE!	#VALUE!
	#VALUE!	#VALUE!
	#VALUE!	#VALUE!
#VALUE!	#VALUE!	#VALUE!
	#VALUE!	#VALUE!
	#VALUE!	#VALUE!
	#VALUE!	#VALUE!
	#VALUE!	#VALUE!
	#VALUE!	#VALUE!
	#VALUE!	#VALUE!
	#VALUE!	#VALUE!
#VALUE!	#VALUE!	#VALUE!
	#VALUE!	#VALUE!
#VALUE!	#VALUE!	#VALUE!
	#VALUE!	#VALUE!
	#VALUE!	#VALUE!
	#VALUE!	#VALUE!
#VALUE!	#VALUE!	#VALUE!
	#VALUE!	#VALUE!
	#VALUE!	#VALUE!
	#VALUE!	#VALUE!
	#VALUE!	#VALUE!
	#VALUE!	#VALUE!
	#VALUE!	#VALUE!
	#VALUE!	#VALUE!
	#VALUE!	#VALUE!
	#VALUE!	#VALUE!
#VALUE!	#VALUE!	#VALUE!
#VALUE!	#VALUE!	#VALUE!
	#VALUE!	#VALUE!
