# Supplementary material for: Combined omics data reveal multilevel response to water deficit in grapevine disease-resistant varieties
Source: Front Plant Sci. 2026 Jul 8;17:1818883. doi: 10.3389/fpls.2026.1818883 (PMC13389845; doi:10.3389/fpls.2026.1818883)
Supplement: Supplementary file 1 [file DataSheet1.zip › supplements/Supplementary Table 1.xlsx]

## Sheet: Supplemental table 1
Supplementalry table 1: Relative amounts of 55 unequivocally identified metabolites in Cabernet Volos and Fleurtai, analysed in leaf samples collected six-times during the growth season in the seasons 2018 and 2019 in water stress (WS) and well-water (WW) treatments.
		ID	C18_11d_WS1	C18_11d_WS2	C18_11d_WS3	C18_11d_WS4	C18_11d_WW1	C18_11d_WW2	C18_11d_WW3	C18_11d_WW4	C18_20d_WS1	C18_20d_WS2	C18_20d_WS3	C18_20d_WS4	C18_20d_WW1	C18_20d_WW2	C18_20d_WW3	C18_20d_WW4	C18_34d_WS1	C18_34d_WS2	C18_34d_WS3	C18_34d_WS4	C18_34d_WW1	C18_34d_WW2	C18_34d_WW3	C18_34d_WW4	C18_49d_WS1	C18_49d_WS2	C18_49d_WS3	C18_49d_WS4	C18_49d_WW1	C18_49d_WW2	C18_49d_WW3	C18_49d_WW4	C18_61d_WS1	C18_61d_WS2	C18_61d_WS3	C18_61d_WS4	C18_61d_WW1	C18_61d_WW2	C18_61d_WW3	C18_61d_WW4	C18_67d_WS1	C18_67d_WS2	C18_67d_WS3	C18_67d_WS4	C18_67d_WW1	C18_67d_WW2	C18_67d_WW3
		Genotype	Cabernet Volos	Cabernet Volos	Cabernet Volos	Cabernet Volos	Cabernet Volos	Cabernet Volos	Cabernet Volos	Cabernet Volos	Cabernet Volos	Cabernet Volos	Cabernet Volos	Cabernet Volos	Cabernet Volos	Cabernet Volos	Cabernet Volos	Cabernet Volos	Cabernet Volos	Cabernet Volos	Cabernet Volos	Cabernet Volos	Cabernet Volos	Cabernet Volos	Cabernet Volos	Cabernet Volos	Cabernet Volos	Cabernet Volos	Cabernet Volos	Cabernet Volos	Cabernet Volos	Cabernet Volos	Cabernet Volos	Cabernet Volos	Cabernet Volos	Cabernet Volos	Cabernet Volos	Cabernet Volos	Cabernet Volos	Cabernet Volos	Cabernet Volos	Cabernet Volos	Cabernet Volos	Cabernet Volos	Cabernet Volos	Cabernet Volos	Cabernet Volos	Cabernet Volos	Cabernet Volos
		Date	2018-06-12	2018-06-12	2018-06-12	2018-06-12	2018-06-12	2018-06-12	2018-06-12	2018-06-12	2018-06-21	2018-06-21	2018-06-21	2018-06-21	2018-06-21	2018-06-21	2018-06-21	2018-06-21	2018-07-05	2018-07-05	2018-07-05	2018-07-05	2018-07-05	2018-07-05	2018-07-05	2018-07-05	2018-07-20	2018-07-20	2018-07-20	2018-07-20	2018-07-20	2018-07-20	2018-07-20	2018-07-20	2018-08-01	2018-08-01	2018-08-01	2018-08-01	2018-08-01	2018-08-01	2018-08-01	2018-08-01	2018-08-07	2018-08-07	2018-08-07	2018-08-07	2018-08-07	2018-08-07	2018-08-07
		Treatment	WS	WS	WS	WS	WW	WW	WW	WW	WS	WS	WS	WS	WW	WW	WW	WW	WS	WS	WS	WS	WW	WW	WW	WW	WS	WS	WS	WS	WW	WW	WW	WW	WS	WS	WS	WS	WW	WW	WW	WW	WS	WS	WS	WS	WW	WW	WW
		Replicate	1	2	3	4	1	2	3	4	1	2	3	4	1	2	3	4	1	2	3	4	1	2	3	4	1	2	3	4	1	2	3	4	1	2	3	4	1	2	3	4	1	2	3	4	1	2	3
Metabolite	BIN code	BIN name
Alanine	5.1001	fermentation.alanine	1.22309	1.11166	5.83111	5.90238	1.35554	2.09197	2.81466	2.38461	1.52035	1.91424	5.00551	5.41861	1.89771	1.8294	3.38832	3.48034	3.95531	3.32371	4.12765	3.57486	4.62572	3.29335	3.97894	7.05863	6.49999	5.69907	4.29068	4.11014	3.27356	2.87868	3.16493	2.30225	5.4337	4.65229	2.51475	2.6361	3.50645	3.47051	1.33831	1.71837	6.28531	6.18793	2.27785	2.30055	4.75606	4.77535	1.8063
Arabinose	10.6.1001	cell wall.degradation.arabinose	1.06622	1.1603	0.878729	1.01832	1.60112	1.33908	1.02882	1.09864	1.32903	1.09114	0.946178	1.15741	1.20632	0.947305	1.25819	0.883387	1.30961	1.02783	1.10391	1.02101	1.20494	0.752289	0.975018	1.18295	0.817648	1.02209	1.00004	0.87004	0.843493	1.54399	1.07783	1.32432	0.863014	0.935899	0.898167	0.837077	1.22002	1.00179	1.06637	0.712555	0.733695	0.993519	0.863269	0.933383	0.862619	0.825175	1.13068
Ascorbic acid	17.5.1001	hormone metabolism.ethylene.ascorbate	8.11733	11.133	10.0963	14.4314	7.69098	8.21038	7.89224	8.73579	9.58288	9.79245	12.0354	10.124	13.7921	9.71564	10.2805	14.2076	10.1684	10.2209	8.74464	7.03489	4.87943	10.8376	7.89195	7.14682	6.43516	6.09371	6.03163	5.79673	7.26012	4.33288	4.28628	5.22318	5.01695	3.6195	2.85145	3.82704	7.45565	8.53682	5.13479	5.83352	2.7841	4.57519	4.44024	3.56525	4.82519	2.80756	2.22401
Aspartic acid	13.1.1.2.1001	amino acid metabolism.synthesis.central amino acid metabolism.aspartate.aspartate	8.08928	5.94868	6.67849	7.5172	5.48599	5.67911	4.17463	6.03647	9.98159	5.41983	8.77318	6.17979	6.71415	6.42007	7.8958	4.55817	12.0701	4.13123	3.18977	4.41204	7.57658	1.09305	1.80033	6.32611	3.41774	4.07799	3.28201	2.17868	2.84383	3.04217	3.76196	2.62553	11.5752	10.7717	14.0295	12.4346	6.44373	3.90216	6.04277	4.1537	9.67313	9.35086	7.51424	7.62017	5.8721	8.74597	2.7358
GABA	22.1002	polyamine metabolism.gaba	17.8864	10.2344	13.095	15.4994	19.2913	13.7532	16.1658	11.3766	24.8672	22.2386	16.9078	18.6311	16.9187	16.6348	23.1224	16.4942	91.6275	103.516	75.6908	48.8424	144.539	50.7926	80.145	40.4948	64.8521	43.8679	49.0602	47.2278	17.6486	33.8793	38.6995	45.9506	63.6845	47.6743	63.818	41.2994	57.4706	30.0595	59.7387	76.7889	81.1057	76.9181	92.4498	81.9084	61.8594	54.1716	51.0677
Trans-Caffeic acid	16.2.1.1006	secondary metabolism.phenylpropanoids.lignin biosynthesis.caffeate	80.2873	88.9737	65.7868	67.0848	81.9699	64.4846	67.0204	55.5549	85.4766	68.6381	55.9768	62.7236	105.687	79.62	73.4668	68.2024	130.576	118.289	110.81	98.1063	111.209	70.8932	76.9273	73.8024	64.7405	59.968	54.2126	65.0126	84.2137	99.7276	68.7917	104.954	79.4635	56.6373	60.5669	53.1574	71.5071	87.1058	74.0755	57.379	68.9392	69.2687	56.6937	63.6875	53.3906	69.1992	66.9423
Catechin	16.8.7.1001	secondary metabolism.flavonoids.flavan 3-ol.catechin	25.9465	34.9033	19.2472	17.0941	19.2957	12.8993	16.1689	23.7819	23.9191	15.9726	19.0072	14.2823	21.2007	18.6146	16.8139	16.8143	27.0306	16.2437	19.1744	16.9397	18.5282	25.8073	15.6967	19.203	10.7337	17.9087	12.4386	16.7982	12.98	16.5197	8.11231	13.0673	14.4972	11.1444	6.81906	10.3583	13.5584	14.6431	11.7918	10.6894	12.0998	11.4259	13.0298	13.9669	9.92529	14.5492	13.2976
Citric acid	6.1003	gluconeogenesis / glyoxylate cycle.citrate	20.5137	20.8951	18.653	23.812	22.9014	18.6952	17.9322	18.5064	22.7573	21.1264	18.4883	15.1938	21.9706	22.3638	21.4809	15.785	31.6627	32.5321	32.0657	35.4897	44.2805	21.203	28.1281	35.466	17.2787	15.6468	15.173	15.5407	13.6874	17.4225	17.9827	21.0164	24.8325	26.3647	43.6154	31.8071	26.795	14.7784	25.0753	15.9031	39.5764	31.075	25.4078	31.4918	20.4392	20.1975	25.4313
Erythronic acid	3.99.1007	minor CHO metabolism.misc.erythronic acid	15.5567	19.7943	16.7392	14.4255	19.9925	11.8286	12.0711	15.0141	19.8108	18.4484	17.1365	17.8897	21.5667	18.008	21.5086	17.8236	32.0981	31.0323	26.4342	27.7089	29.7598	20.2195	23.0914	26.1634	25.5909	26.4262	26.6524	29.4474	23.8348	28.0444	24.0591	24.8667	33.4027	32.5787	34.987	26.441	32.7329	24.201	25.9744	22.5806	34.2402	39.5952	31.9567	33.3363	23.0227	28.3516	29.8612
Ethanolamine	11.1016	lipid metabolism.ethanolamine	9.65053	8.3936	12.4756	8.19486	8.60946	7.31796	6.37156	7.59867	10.8062	9.71244	7.6462	8.35251	10.4119	7.60787	10.7404	9.14258	22.755	24.2288	20.893	19.595	29.4347	17.7832	30.5186	30.7767	23.0678	15.6733	16.8266	19.9569	15.5482	32.7453	21.5265	25.4048	17.931	13.0691	16.6501	18.9747	23.7758	16.5149	16.7603	22.413	19.0786	24.518	20.3994	16.192	16.3801	16.0211	19.5651
Fructose	2.2.1.1001	major CHO metabolism.degradation.sucrose.fructose	256.529	216.117	135.301	151.369	226.207	184.706	186.41	173.207	192.005	219.953	233.458	230.633	203.389	190.647	192.007	165.379	222.546	285.225	225.402	267.49	327.736	226.789	274.273	258.891	163.145	174.56	147.655	225.204	235.305	302.62	307.148	372.462	225.522	322.327	368.747	307.465	255.999	268.214	312.888	202.243	442.131	299.458	436.155	538.585	216.009	263.514	340.445
Fructose-6-phosphate	1.3.1002	PS.calvin cycle.fructose 6-phosphate	0.340092	0.34203	0.542867	0.71513	0.328269	0.810095	0.604971	0.907152	0.358708	0.241999	0.353139	0.323131	0.445614	0.431026	0.570414	0.349495	0.336506	0.23763	0.253594	0.246444	0.294595	0.331657	0.249736	0.31487	0.113523	0.155376	0.106622	0.103898	0.239232	0.336964	0.268477	0.312566	0.202383	0.196998	0.234896	0.169001	0.386968	0.354214	0.421521	0.201054	0.217487	0.154345	0.162712	0.19537	0.199177	0.233134	0.123656
Fumaric acid	8.1.1004	TCA / organic transformation.TCA.fumarate	6.26437	10.3828	17.8221	18.2621	7.59915	9.94467	11.8571	13.4246	13.5751	12.1971	15.4884	19.3797	10.5519	11.0567	19.2848	15.5782	21.948	24.1961	26.1976	23.8723	18.0078	12.593	17.7956	19.6553	16.6062	19.9726	19.2092	17.7892	16.3594	21.27	19.2403	18.0378	22.2137	24.9133	16.7978	11.0788	20.9912	16.0029	10.4234	10.5921	24.1989	33.109	15.3473	13.2884	17.3489	19.7217	12.2504
Galactinol	3.1.1001	minor CHO metabolism.raffinose family.galactinol	155.122	132.623	126.392	131.486	157.545	126.285	117.586	125.987	185.953	220.875	250.324	244.49	181.954	249.326	126.336	117.841	158.065	175.186	124.356	138.429	90.4395	140.099	112.276	101.345	303.824	343.681	163.168	295.15	192.751	236.447	148.259	120.081	223.496	202.852	261.881	196.653	106.076	100.76	100.717	92.8014	523.358	414.834	491.259	468.015	329.919	175.935	209.963
Galactose	3.99.1010	minor CHO metabolism.misc.galactose	77.5726	79.7911	41.5445	57.8025	60.7139	49.702	48.647	48.3437	71.0444	57.3437	65.281	69.4061	59.9278	81.9396	51.5318	41.2434	39.2015	53.4749	39.6425	50.5459	70.5442	40.5311	39.0025	37.6887	25.7716	25.6531	23.7328	29.2304	29.4941	40.1972	41.0984	50.893	36.0302	56.8193	54.6257	49.4568	49.4194	29.4134	37.0625	24.5016	67.055	40.6966	61.9551	74.0435	27.6813	29.37	38.477
Gallic acid	16.2.99.1045	secondary metabolism.phenylpropanoids.unspecified.gallic acid	9.19467	9.3015	8.74393	8.2238	11.4266	8.33211	6.68459	8.44536	7.53637	6.84522	6.37246	6.42968	10.5331	9.10199	11.7409	9.92992	9.62749	8.50661	9.59592	11.6343	11.0404	8.78601	6.51212	7.99004	7.23475	10.1131	4.97037	6.31461	5.84698	13.8458	6.48926	9.21277	7.50735	6.93533	6.92671	7.14146	6.44414	7.16789	5.22382	4.67269	10.8515	7.327	9.14448	8.69117	8.16698	10.3471	5.78085
Gluconic acid	35.1.1012	not assigned.no ontology.gluconate	33.3927	37.9688	28.7735	31.0982	31.33	25.5034	22.7496	26.9561	33.4401	31.9779	30.739	31.921	28.4847	37.4865	23.958	21.4909	46.7874	40.6378	38.7426	33.9542	27.9565	19.7497	20.5005	20.5699	13.5307	16.2615	14.0915	11.3062	11.7921	19.5289	13.5897	13.598	13.069	20.0625	18.6871	12.9139	11.7905	11.4538	12.9424	11.6767	17.9576	18.7806	15.3989	18.0305	15.4295	15.9653	16.8858
Glucopyranose[-H20]	35.1.1038	not assigned.no ontology.glucopyranose	1.31247	1.50235	1.65915	1.39398	1.69249	1.41639	1.44211	1.41007	1.66719	1.90891	1.37835	1.33913	1.9297	1.52731	1.57439	1.71297	2.37636	2.13468	1.60244	2.17485	2.07536	1.69463	1.58511	2.01345	2.18587	2.09975	1.57384	1.76461	1.83389	2.39169	1.52173	2.17182	2.44047	2.06267	1.9156	1.74291	2.64176	2.53868	2.15981	1.93039	1.74303	2.48361	1.7249	1.7656	2.10646	2.04825	1.9441
Glucose	2.2.1.1002	major CHO metabolism.degradation.sucrose.glucose	397.334	402.054	292.569	372.552	371.347	320.623	318.414	326.576	377.319	417.146	381.299	408.048	344.937	408.746	348.586	275.844	238.007	300.69	262.067	323.92	403.358	238.16	263.249	257.072	164.598	173.724	167.442	201.351	185.358	262.209	272.956	334.079	217.608	303.809	322.398	282.901	198.213	187.975	247.703	171.086	352.103	243.716	340.168	402.905	178.557	190.176	251.57
Glutamic acid	12.2.1002	N-metabolism.ammonia metabolism.glutamate	4.50472	2.88992	1.30485	1.84075	3.03084	2.38939	0.793503	2.97083	4.4651	2.738	1.97553	2.45656	1.6181	4.07726	2.62301	1.03917	4.16599	1.62774	3.79271	5.89771	2.58726	1.99917	0.831586	1.92514	1.29503	2.19472	4.13555	2.62969	2.92849	3.10008	2.46589	0.38679	3.15727	3.16558	2.27201	5.91805	0.958711	0.910845	1.34385	1.07379	2.72557	2.83311	4.41589	4.36938	1.57682	6.09801	0.48376
Glyceric acid	1.2.1001	PS.photorespiration.glycerate	69.1727	59.0528	54.9188	69.0509	60.0755	51.259	48.2436	54.321	55.8627	54.2086	42.7535	44.942	37.9884	51.1254	47.1346	34.172	59.3952	60.1919	59.3728	65.0627	43.4556	27.5934	35.327	32.0577	21.3069	18.9212	21.305	15.4158	25.1074	33.0134	36.9661	37.8214	20.7523	23.08	18.6543	17.1405	22.6661	19.4152	28.9797	21.0167	16.7791	13.5804	14.8465	13.3119	17.2977	16.5552	20.8169
Glycine	1.2.1002	PS.photorespiration.glycine	6.80699	7.06094	8.53108	6.74267	10.3071	7.69613	7.35216	8.8897	7.91409	11.0658	7.89849	6.99908	6.06647	8.40678	3.81336	3.85858	6.29568	6.35578	5.29953	2.42612	4.74999	4.42296	5.59242	2.83205	2.97879	2.75273	2.40601	2.35429	1.95047	2.08989	1.43174	2.81105	7.11376	4.4123	8.36212	6.65133	3.97462	2.06074	5.24437	2.37776	6.12895	5.37445	7.12378	5.4621	4.88335	2.62094	2.87917
Hydroquinone	16.1.7.1055	secondary metabolism.isoprenoids.quinones.hydroquinone	1.47737	2.02281	0.926988	1.59695	1.01149	1.4617	1.35866	1.1382	1.61388	0.82404	1.65028	1.24715	1.7122	1.5553	1.20381	1.6604	1.32231	1.50446	0.925706	0.857369	1.00555	1.37859	1.01031	0.997854	0.668053	0.784187	0.728636	0.814335	0.939759	0.596813	0.566891	0.559903	0.553516	0.449458	0.471499	0.430444	0.984284	1.02681	0.600199	0.69932	0.499753	0.757342	0.656628	0.542619	0.454161	0.531146	0.402119
Myo-Inostol	3.4.1001	minor CHO metabolism.myo-inositol.inositol	835.518	865.686	908.43	1037.66	852.664	824.958	838.728	861.427	755.883	820.729	960.951	840.727	855.554	832.531	868.703	884.795	1125.16	1013.86	1044.18	1113.59	768.06	795.564	884.335	821.292	747.82	712.051	783.997	728.007	652.361	721.116	753.38	536.551	849.073	820.28	1014.4	935.284	852.126	732.927	782.471	719.089	812.139	935.52	946.425	847.581	665.322	678.108	540.783
Isoleucine	13.1.4.5.1001	amino acid metabolism.synthesis.branched chain group.isoleucine specific.isoleucine	0.504556	0.521392	0.671659	1.36019	1.45809	0.868203	0.879193	0.773854	0.324348	5.91213	0.55619	0.712492	1.01106	0.861395	0.774694	0.753875	1.16605	1.22097	1.15088	1.19715	1.85665	0.539412	0.812042	0.849034	2.98278	1.57652	1.1476	1.08354	0.649897	0.900654	0.911918	0.671211	0.959457	0.88034	1.44451	1.10064	1.14761	0.744874	1.68704	2.03234	1.20656	1.18163	1.91193	0.919531	1.3821	1.62113	0.693231
Leucine	13.1.4.4.1001	amino acid metabolism.synthesis.branched chain group.leucine specific.leucine	0.20093	0.2635	0.311681	0.714536	0.766859	0.453002	0.424521	0.403131	0.238789	0.208809	0.179401	0.203074	0.471733	0.218033	0.4006	0.492674	0.695624	0.73812	0.87321	1.25479	1.34301	0.288619	0.675185	0.911306	1.57124	1.58672	1.85633	1.53856	0.362767	0.487153	0.687326	0.41037	0.711605	0.87832	4.00065	1.59238	0.899817	0.532685	1.56119	0.697032	1.21335	1.50231	1.15467	1.07883	1.43768	1.20018	1.05669
Lyxonic acid	35.1.1023	not assigned.no ontology.lyxonic acid	9.42989	11.5221	11.563	9.27161	12.0477	9.96386	8.07179	9.62893	11.4194	14.9412	9.19738	10.5504	11.5982	9.44289	10.7491	7.88468	15.5648	14.0794	12.4229	12.6303	13.4945	8.76053	10.6271	12.6824	8.3591	8.22252	8.32113	8.2458	7.29487	9.72277	8.30392	9.08262	8.91208	10.2072	11.3036	8.28802	10.6441	5.30499	8.06057	6.24394	9.843	12.2985	8.91615	9.11591	7.46232	8.08905	10.5851
Maleic acid	35.1.1024	not assigned.no ontology.maleate	10.0285	14.4266	10.3591	9.85639	8.79194	10.9317	7.06764	9.99919	17.5519	5.93759	10.594	12.371	6.80773	10.734	12.5443	8.92214	19.8658	19.6566	18.6772	19.6738	13.5588	10.3381	10.0949	12.0367	10.2268	14.3564	14.8577	13.7389	14.4434	14.6579	14.181	14.0989	16.1522	19.5439	13.3883	16.406	10.6663	9.58635	8.12805	9.95831	15.3872	20.619	15.0581	13.0363	8.50014	13.7647	12.136
Malic acid	6.1005	gluconeogenesis / glyoxylate cycle.malate	608.498	717.038	587.634	605.796	538.94	471.971	442.335	515.787	706.581	712.609	599.371	642.958	620.034	623.029	665.408	531.589	951.188	981.201	888.913	843.423	868.176	619.9	710	748.584	526.136	759.262	696.288	618.175	592.422	638.248	692.797	648.554	631.888	803.065	714.561	719.579	574.249	595.387	597.833	563.002	664.349	809.852	731.445	681.316	552.915	667.879	760.088
Malonic acid	35.1.1036	not assigned.no ontology.malonic acid	1.52202	1.35573	1.71359	2.11937	1.56244	1.54249	1.82911	1.47504	1.20229	1.93947	1.53576	1.48778	2.26988	1.64574	1.73237	1.69457	1.76956	1.83885	1.3006	1.93914	1.82464	1.20892	1.57783	1.63508	1.45349	1.5283	0.984298	1.06951	1.17039	1.87304	1.17945	2.12211	1.21019	1.21981	1.61061	0.916378	2.274	1.64806	1.62188	1.06154	1.48634	1.54747	1.50506	1.39816	1.6228	1.39519	1.2322
Mannose-6-phosphate	21.1009	redox.mannose-6-p	0.808105	0.989447	1.25142	1.58296	0.822322	1.80329	1.18944	1.70301	0.892974	0.509409	0.815238	0.849034	1.05824	1.16357	1.30632	0.904381	0.843762	0.59456	0.517818	0.835637	0.814289	0.979053	0.779508	0.824508	0.332437	0.356002	0.330255	0.278816	0.66599	0.649837	0.630314	0.689846	0.497939	0.520095	0.569965	0.428581	0.807575	0.973529	0.928222	0.527638	0.629778	0.470279	0.399222	0.488713	0.496292	0.560757	0.318235
Melibiose	10.6.1012	cell wall.degradation.melibiose	2.08342	1.98484	0.641171	0.832751	1.78303	1.49372	0.988001	1.13379	2.20183	1.49821	1.01678	0.885655	1.95412	2.53308	1.69946	1.00303	3.55154	2.87702	2.6283	1.8512	2.74129	2.57593	1.43407	1.90652	3.87214	3.80535	1.6166	2.73665	3.49528	4.6489	2.12465	2.50885	4.01899	4.53572	3.31482	3.14956	4.23615	4.66856	2.77195	2.62501	4.27022	4.8854	3.27946	4.27015	3.975	4.21465	2.90607
Phenylalanine	13.1.6.3.1001	amino acid metabolism.synthesis.aromatic aa.phenylalanine.phenylalanine	0.874936	1.12455	0.966836	1.84673	1.0433	1.6261	1.14063	1.70899	0.770604	0.352907	0.755574	0.776226	0.906313	1.03694	1.64726	1.38918	1.31559	1.45698	1.55366	1.3579	2.47344	1.41322	2.04167	2.60933	2.47337	2.61342	6.39778	4.71112	1.21744	1.39611	2.64949	0.39408	4.02953	4.07156	8.59587	6.68243	2.12121	1.29418	3.81098	2.51539	4.3483	6.02335	6.13918	7.69839	4.35846	7.10268	1.1924
Phosphoric acid	35.1.1035	not assigned.no ontology.phosphoric acid	213.244	166.889	176.72	214.354	312.643	283.94	215.105	374.899	235.977	213.37	204.946	192.489	305.597	320.008	273.177	208.344	316.965	295.86	272.148	239.298	417.334	325.52	332.01	417.67	206.663	170.677	131.613	200.898	197.769	464.117	302.249	268.275	120.431	103.733	159.031	87.4953	219.76	287.149	264.857	258.75	150.989	146.24	122.228	142.365	317.741	338.404	235.61
Proline	13.1.2.2.1001	amino acid metabolism.synthesis.glutamate family.proline.proline	0.10139	0.126879	0.0583421	0.0746779	0.0624001	0.0716497	0.0610025	0.0608433	0.0895874	0.100973	0.1104	0.0995708	0.0933302	0.08587	0.102247	0.075358	0.201385	0.269274	0.108584	0.116554	0.310201	0.0591694	0.0563045	0.0868696	0.440802	0.153402	0.138936	0.144952	0.0256773	0.160697	0.0909866	0.21409	0.126772	0.112634	0.570284	0.189351	0.10772	0.0975415	0.306634	0.155045	0.151793	0.282645	0.284395	0.325067	0.0992674	0.094092	0.132821
Putrescine	22.1003	polyamine metabolism.putrescine	0.496723	0.449561	0.969649	1.01316	0.658085	0.530002	0.562577	0.624976	0.736513	0.802322	0.844062	0.801365	0.405282	0.375981	0.38894	0.631146	0.924298	1.36758	1.14573	2.03541	0.360817	0.406568	0.552555	0.596503	0.728841	0.841131	0.519755	0.521448	0.199158	0.374424	0.494009	0.439479	0.610549	0.441305	1.01461	0.828031	0.403365	0.198501	1.01083	1.20228	0.81704	0.456802	0.577877	1.23161	0.261158	0.222493	0.599786
Pyroglutamic acid	21.1010	redox.pyroglutamate	53.123	42.267	76.3468	94.9503	49.6633	49.1666	65.5813	62.9303	70.7202	75.029	78.9343	73.0175	63.0919	51.0784	74.9279	62.66	70.8864	45.7899	52.4331	47.7657	38.6873	29.0466	30.6075	57.4198	65.1201	62.8746	56.0889	56.8515	38.7094	53.589	40.9795	35.1749	63.8204	72.5624	79.3953	81.5112	49.6504	41.4023	61.3099	38.1617	53.5169	91.8364	52.6322	71.412	70.8174	81.7574	39.2072
Quinic acid	16.2.99.1044	secondary metabolism.phenylpropanoids.unspecified.quinic acid	14.8184	12.661	11.7175	10.0579	19.8509	13.7562	11.7929	12.3665	14.0928	13.6094	10.2689	10.3648	15.6902	14.7625	11.4423	11.4621	18.7494	12.7321	9.65534	16.4224	16.0004	10.0277	10.0755	13.3926	7.9656	9.80648	7.70283	8.96954	10.3426	12.5281	8.29577	9.58089	13.3689	9.3359	8.93082	9.45773	14.406	10.5791	11.0624	8.3874	10.3065	11.3908	9.5436	10.4533	8.08361	11.1093	10.6433
3-caffeoylquinic acid	16.2.99.1008	secondary metabolism.phenylpropanoids.unspecified.3-caffeoylquinate	6.21269	6.16549	3.52994	3.84365	5.75943	4.19652	3.89744	3.69316	5.18419	3.78968	3.95453	3.34162	6.91509	5.69681	3.12139	3.47705	6.24446	5.30279	5.54278	5.74065	6.14775	3.42776	3.50115	4.35821	1.71796	3.59577	2.29736	2.82884	3.08756	4.52532	3.13134	3.36269	4.05014	2.93196	2.75853	2.44318	4.17416	2.64933	4.54312	2.53648	3.04335	2.88153	2.28899	4.10871	1.61255	2.63451	3.85558
Raffinose	3.1.1002	minor CHO metabolism.raffinose family.raffinose	10.2513	14.9857	8.9769	10.5787	8.69744	9.10352	8.75818	8.92898	13.1093	15.069	18.7356	19.2694	14.2162	11.0412	9.35813	9.07143	8.68812	12.6722	8.59088	9.42691	5.36763	14.9733	9.81186	7.72086	24.8984	23.5639	9.92837	16.0008	17.8436	15.9573	16.4359	14.1311	19.6008	14.6923	21.528	20.4384	14.6534	18.9012	14.2591	11.6086	57.7711	32.017	43.7296	43.798	30.9471	15.0848	25.0461
Rhamnose	10.6.1013	cell wall.degradation.rhamnose	5.53252	4.57831	4.82102	5.76431	5.33596	6.79434	5.74558	6.35886	8.20906	7.47524	6.71714	7.49131	7.08481	7.79875	8.4191	6.79965	9.53428	11.3728	9.51524	11.0058	11.1264	5.06046	8.31146	8.0886	7.8088	9.90455	10.4126	12.2202	7.14219	17.183	11.434	10.302	11.6074	13.2781	17.2269	8.80563	14.5446	9.51392	12.71	12.34	18.1082	14.9724	11.2127	18.9538	13.1415	14.8325	13.9238
Ribonic acid	10.6.1014	cell wall.degradation.ribonate	2.47445	2.3047	3.37052	2.66046	3.26458	2.9618	2.38065	2.62762	2.63973	2.57461	2.37802	2.7453	2.53798	2.58239	2.6076	2.07391	3.51404	2.99521	2.49472	3.39269	2.69494	2.16191	2.70002	2.74283	1.83885	1.96578	1.66375	1.99308	1.70964	2.32716	2.37832	2.47195	1.91321	2.16072	2.23361	2.04164	2.18687	1.4511	2.14044	1.78905	1.8975	2.35382	1.8173	2.14147	1.74443	1.62872	1.74463
Ribose	10.6.1015	cell wall.degradation.ribose	1.38373	1.47929	1.51383	1.3984	1.63819	1.48873	1.26585	1.38183	1.71851	1.41401	1.29442	1.39918	1.49125	1.4584	1.38286	1.47496	1.6463	1.61111	1.37841	1.4162	1.65786	1.31572	1.695	1.59648	1.00197	1.17859	0.718564	0.782617	1.13955	1.96202	1.23042	1.58339	1.26841	1.17896	1.30455	1.28022	1.33581	1.08005	1.0924	1.1958	1.13517	1.28207	1.08708	1.24536	1.25481	1.06932	1.35298
Serine	1.2.1006	PS.photorespiration.serine	9.14604	5.91516	8.36109	10.1414	4.65031	5.00537	4.95541	6.764	8.36325	8.34378	8.5863	7.80855	6.89856	9.05778	5.75511	4.54892	14.658	7.70291	6.14108	9.00026	6.38373	5.96955	5.82377	7.29285	4.57452	3.09076	3.73311	2.7712	2.80262	4.47036	3.54426	1.91514	3.97251	2.33045	3.25539	5.80012	2.4921	1.25425	3.94779	2.70057	4.07843	2.81747	3.82421	2.65813	2.90386	2.4457	1.48459
Shikimic acid	13.1.5.3.1005	amino acid metabolism.synthesis.serine-glycine-cysteine group.cysteine.shikimate	219.107	126.574	135.991	130.577	236.07	163.985	147.33	138.933	132.435	138.067	102.805	99.3834	138.934	148.376	113.453	101.441	111.536	72.2793	92.2659	103.702	117.85	71.5034	67.3325	80.8441	33.8408	38.9356	25.5265	29.515	40.1662	40.1041	38.7666	42.5216	27.4889	19.1482	19.1104	22.5848	34.6287	37.8571	41.4664	26.6148	22.0634	19.2539	19.86	17.1321	19.0767	26.6818	28.3352
Succinic acid	8.1.1008	TCA / organic transformation.TCA.succinate	1.27966	1.29355	0.831272	0.962099	1.39867	1.08305	0.695131	0.869436	1.20327	0.855928	1.00031	1.03648	1.32086	1.20875	1.02652	0.958219	1.2136	1.32657	1.05316	2.33041	2.05956	2.02719	1.42535	1.42883	1.67948	1.19218	1.72878	1.38579	1.2471	1.34944	1.11124	0.897822	1.05716	0.880727	1.20563	0.995222	0.852291	0.732561	0.719268	0.818253	0.916593	1.03706	1.11778	1.08638	0.90334	0.848817	1.13283
Sucrose	2.1.1.1006	major CHO metabolism.synthesis.sucrose.sucrose	882.997	983.233	1072.68	1115.33	999.836	958.282	970.427	1047.72	911.696	1026.12	1099.12	1078.38	920.144	954.004	1069.6	947.325	935.054	913.576	887.522	1075.47	789.02	778.332	846.386	876.683	658.054	656.064	621.415	613.378	667.323	919.133	843.833	800.864	608.844	578.777	697.146	651.339	731.114	697.372	859.237	680.894	682.487	683.228	636.077	668.833	613.125	638.753	669.115
Tartaric acid	35.1.1037	not assigned.no ontology.tartaric acid	539.12	353.426	286.172	475.558	479.856	408.288	452.199	360.189	300.04	250.365	289.062	280.097	434.306	532.858	452.857	324.509	171.727	257.611	201.853	197.985	386.679	227.681	235.312	164.086	167.957	158.354	150.83	167.059	203.932	251.187	283.168	273.398	217.568	203.075	243.358	222.142	427.052	258.593	347.294	346.79	410.826	221.218	194.883	529.023	259.65	292.768	270.559
Threitol	3.3.1011	minor CHO metabolism.sugar alcohols.threitol	0.225257	0.177413	0.254322	0.300694	0.324768	0.279787	0.294737	0.27949	0.386787	0.288494	0.211046	0.261194	0.290883	0.26955	0.349255	0.333197	0.181589	0.213411	0.168777	0.237369	0.135281	0.118705	0.230625	0.272769	0.258511	0.219605	0.261159	0.320588	0.153897	0.164189	0.249274	0.344882	0.373111	0.303945	0.377206	0.508735	0.233279	0.15712	0.121563	0.261251	0.300954	0.374126	0.48127	0.42625	0.218352	0.187857	0.225007
Threonic acid	21.1011	redox.threonate	24.1472	26.6075	24.7182	21.698	36.39	34.1713	18.8925	25.0662	30.0028	24.2076	21.9442	25.9051	28.4985	27.6993	21.817	21.3246	28.2226	36.9085	18.5985	20.1262	24.9361	21.837	21.9924	18.904	19.3439	15.9239	13.0912	6.70258	12.015	17.9263	13.2366	9.11936	7.13838	5.89307	8.02832	6.19617	7.7347	10.3361	8.09097	8.77792	10.2544	15.0163	8.6691	8.42417	18.158	13.1063	15.8499
Threonolactone	35.1.1034	not assigned.no ontology.threonolactone	1.32811	1.17584	0.805266	1.16967	1.59757	3.03234	0.985198	1.04581	1.09806	0.626019	0.898543	1.01806	1.2741	1.01761	0.885567	0.846567	0.937001	1.36022	1.04151	0.950761	1.31349	0.952638	0.853074	0.732745	0.47197	0.62199	0.436742	0.343036	0.429329	0.796212	0.552493	0.393949	0.371575	0.305561	0.469103	0.267375	0.274643	0.451889	0.41232	0.22865	0.516456	0.421371	0.311164	0.495505	0.561012	0.460889	0.473626
Threonine	13.1.3.2.1001	amino acid metabolism.synthesis.aspartate family.threonine.threonine	2.23862	1.81279	2.01541	2.49504	1.83967	1.92697	1.28382	1.92826	1.69184	1.6796	1.76553	1.5231	1.3908	1.79244	1.45201	1.16176	3.31549	2.35993	2.92609	3.42496	3.18902	1.31815	1.3928	2.45051	2.20581	1.57279	1.83888	1.62959	1.06377	1.64292	1.37874	0.915493	2.03141	1.6631	2.63249	2.68304	1.25018	0.739267	1.88072	1.47617	2.15535	3.21038	2.83971	2.64692	1.80043	2.66962	1.44111
Uracil	23.2.1002	nucleotide metabolism.degradation.uracil	0.103728	0.161714	0.1396	0.166884	0.132471	0.15938	0.13509	0.105318	0.144094	0.136653	0.13109	0.130785	0.214891	0.141297	0.168388	0.13319	0.210161	0.184673	0.191551	0.202139	0.210965	0.175202	0.184485	0.204589	0.151936	0.148081	0.126885	0.131339	0.134558	0.206659	0.141529	0.307949	0.197105	0.157765	0.161348	0.116796	0.203379	0.170463	0.137156	0.15454	0.191307	0.255072	0.167178	0.173432	0.191748	0.227111	0.115212
Valine	13.1.4.3.1001	amino acid metabolism.synthesis.branched chain group.valine specific.valine	2.45017	2.5122	3.36911	6.21598	5.81641	2.90162	3.38518	3.29187	1.42626	1.79041	1.71707	2.19428	3.16049	1.65145	3.25339	3.09566	3.58894	3.45564	2.3513	2.92478	7.40653	1.09243	2.83855	4.3122	6.81174	4.20085	5.3234	4.83745	1.23127	2.47686	2.50509	1.62181	4.22994	4.16637	9.12471	7.00903	3.91553	2.03267	5.93837	4.40552	3.15903	6.77254	6.93313	5.27871	5.83898	4.73482	4.1581
Xylose	3.99.1027	minor CHO metabolism.misc.xylose	2.72043	2.2444	2.34945	2.5287	2.66329	3.11258	2.57991	2.0931	2.28925	1.68512	1.79912	2.01564	2.26061	2.58653	2.67398	1.98183	2.33973	2.293	2.30815	2.67101	2.54665	1.72126	2.19324	2.59535	1.27333	1.9197	1.24523	1.67654	1.53257	3.03567	2.6038	2.42041	1.52811	1.38591	2.22548	1.72199	2.45404	1.54369	2.27346	1.84009	1.7591	1.60214	1.78428	1.88645	1.44429	1.6634	1.87715
[truncated: 143 more columns]
