# Supplementary material for: Combined omics data reveal multilevel response to water deficit in grapevine disease-resistant varieties
Source: Front Plant Sci. 2026 Jul 8;17:1818883. doi: 10.3389/fpls.2026.1818883 (PMC13389845; doi:10.3389/fpls.2026.1818883)
Supplement: Supplementary file 1 [file DataSheet1.zip › supplements/Supplementary Tables 2a and 2b.xlsx]

## Sheet: Supplementary Table 2a
Supplementary Table 2a: Normalised relative expression of 16.005 genes that were identified as expressed (number of raw reads > 50 in at least four samples) in 2018 in Cabernet Volos and Fleurtai, analysed in leaf samples collected three-times during the growth season in the season 2018 in water stress (WS) and well-water (WW) treatments.
			ID	C18_11d_WS1	C18_11d_WS2	C18_11d_WS3	C18_11d_WS4	C18_11d_WW1	C18_11d_WW2	C18_11d_WW3	C18_11d_WW4	C18_34d_WS1	C18_34d_WS2	C18_34d_WS3	C18_34d_WS4	C18_34d_WW1	C18_34d_WW2	C18_34d_WW3	C18_34d_WW4	C18_67d_WS1	C18_67d_WS2	C18_67d_WS3	C18_67d_WS4	C18_67d_WW1	C18_67d_WW2	C18_67d_WW3	C18_67d_WW4	F18_10d_WS1	F18_10d_WS2	F18_10d_WS3	F18_10d_WS4	F18_10d_WW1	F18_10d_WW2	F18_10d_WW3	F18_10d_WW4	F18_34d_WS1	F18_34d_WS2	F18_34d_WS3	F18_34d_WS4	F18_34d_WW1	F18_34d_WW2	F18_34d_WW3	F18_34d_WW4	F18_67d_WS1	F18_67d_WS2	F18_67d_WS3	F18_67d_WS4	F18_67d_WW1	F18_67d_WW2
			Genotype	Cabernet Volos	Cabernet Volos	Cabernet Volos	Cabernet Volos	Cabernet Volos	Cabernet Volos	Cabernet Volos	Cabernet Volos	Cabernet Volos	Cabernet Volos	Cabernet Volos	Cabernet Volos	Cabernet Volos	Cabernet Volos	Cabernet Volos	Cabernet Volos	Cabernet Volos	Cabernet Volos	Cabernet Volos	Cabernet Volos	Cabernet Volos	Cabernet Volos	Cabernet Volos	Cabernet Volos	Fleurtai	Fleurtai	Fleurtai	Fleurtai	Fleurtai	Fleurtai	Fleurtai	Fleurtai	Fleurtai	Fleurtai	Fleurtai	Fleurtai	Fleurtai	Fleurtai	Fleurtai	Fleurtai	Fleurtai	Fleurtai	Fleurtai	Fleurtai	Fleurtai	Fleurtai
			Date	2018-06-12	2018-06-12	2018-06-12	2018-06-12	2018-06-12	2018-06-12	2018-06-12	2018-06-12	2018-07-05	2018-07-05	2018-07-05	2018-07-05	2018-07-05	2018-07-05	2018-07-05	2018-07-05	2018-08-07	2018-08-07	2018-08-07	2018-08-07	2018-08-07	2018-08-07	2018-08-07	2018-08-07	2018-06-11	2018-06-11	2018-06-11	2018-06-11	2018-06-11	2018-06-11	2018-06-11	2018-06-11	2018-07-05	2018-07-05	2018-07-05	2018-07-05	2018-07-05	2018-07-05	2018-07-05	2018-07-05	2018-08-07	2018-08-07	2018-08-07	2018-08-07	2018-08-07	2018-08-07
			Treatment	WS	WS	WS	WS	WW	WW	WW	WW	WS	WS	WS	WS	WW	WW	WW	WW	WS	WS	WS	WS	WW	WW	WW	WW	WS	WS	WS	WS	WW	WW	WW	WW	WS	WS	WS	WS	WW	WW	WW	WW	WS	WS	WS	WS	WW	WW
			Replicate	1	2	3	4	1	2	3	4	1	2	3	4	1	2	3	4	1	2	3	4	1	2	3	4	1	2	3	4	1	2	3	4	1	2	3	4	1	2	3	4	1	2	3	4	1	2
geneID	Description	BIN code	BIN name
Vitvi14g01239	acclimation of photosynthesis to environment | Chr5:15473285-15475497 REVERSE LENGTH=286 | 201606	1	PS	7.16798	7.12819	7.27186	7.28717	7.23058	7.29255	7.2945	7.4145	7.21489	6.9212	6.99448	7.15469	6.88429	7.41894	6.88358	7.16132	6.82421	6.97133	6.75098	6.994	6.49312	6.44319	6.5672	7.08872	6.49512	6.53134	6.8491	6.76898	5.94388	6.21784	6.42463	6.26455	6.45014	6.87888	6.84796	7.12213	6.78488	6.78151	6.81838	6.339	6.93429	6.79082	6.86464	7.18687	6.41232	6.59211
Vitvi07g02246	chlorophyll A/B binding protein 1 | Chr1:10478071-10478874 FORWARD LENGTH=267 | 201606	1.1.1.1	PS.lightreaction.photosystem II.LHC-II	5.13939	4.89953	5.03747	5.93921	5.13727	5.27225	4.95183	5.69134	4.9177	4.96974	4.51217	5.1104	4.28183	4.12737	4.55506	4.58403	4.74109	4.96771	4.34674	4.44277	3.71341	4.51918	4.39889	4.25148	7.72844	7.67178	6.29679	6.33622	6.76303	7.40242	6.39309	6.49206	4.47944	3.75494	4.46804	4.1692	5.03131	3.57726	4.23162	4.17505	4.22342	4.14109	4.1168	3.62395	3.6536	3.75422
Vitvi10g01839	chlorophyll A/B binding protein 1 | Chr1:10478071-10478874 FORWARD LENGTH=267 | 201606	1.1.1.1	PS.lightreaction.photosystem II.LHC-II	11.1213	11.0159	11.1373	11.5096	11.2765	11.2738	11.1351	11.7862	10.9503	10.7153	10.8163	10.8906	10.0111	10.4827	10.836	10.6554	11.3574	11.1635	10.966	11.4474	10.1477	10.0768	10.5402	10.4538	9.99677	10.0539	10.2852	10.3091	9.53116	9.36809	9.22923	8.85084	9.39407	9.34884	9.41589	9.66364	8.91735	8.54116	9.35022	9.17754	9.46	8.86286	9.71301	9.41465	8.4362	8.8137
Vitvi10g00740	chlorophyll A/B binding protein 1 | Chr1:10478071-10478874 FORWARD LENGTH=267 | 201606	1.1.1.1	PS.lightreaction.photosystem II.LHC-II	8.25904	7.74381	8.15584	8.62608	8.02013	8.18787	7.98821	8.91012	7.30536	7.32923	7.02088	7.43527	5.94436	7.24269	6.96654	6.69214	7.52534	7.32316	7.43904	7.56902	6.29645	6.05999	6.50176	6.41776	7.65255	7.66589	7.67252	7.75457	6.8848	6.59702	6.56681	6.11096	6.74944	6.60658	6.64616	7.09244	6.4181	5.92554	6.54245	6.48908	7.00552	6.25237	7.0929	6.78572	5.77177	6.11707
Vitvi19g01793	chlorophyll A/B binding protein 1 | Chr1:10478071-10478874 FORWARD LENGTH=267 | 201606	1.1.1.1	PS.lightreaction.photosystem II.LHC-II	7.65868	7.26431	7.5374	7.83616	7.51881	7.40532	7.46025	8.25511	7.5407	7.2592	7.22139	7.58164	6.65394	7.21317	7.41404	7.09938	7.46621	7.28936	7.34071	7.28474	6.74141	6.62405	6.86845	6.80528	4.72912	4.81922	4.42138	4.25489	4.47494	3.48002	3.03999	3.07695	6.2003	5.89279	6.1723	6.28546	6.02876	5.5929	6.08807	5.71933	5.83542	5.22618	6.14942	6.15847	5.32318	5.5339
Vitvi18g00031	Chlorophyll A-B binding family protein | Chr1:28729132-28730754 FORWARD LENGTH=327 | 201606	1.1.1.1	PS.lightreaction.photosystem II.LHC-II	4.43368	4.41327	4.55856	4.73319	4.8337	4.90581	4.88171	5.11219	4.74626	4.31822	4.42953	4.75925	3.75209	4.22628	4.36677	4.51097	4.71473	5.04423	4.76044	4.99132	4.44217	4.45423	4.32923	5.07579	3.77907	4.0113	4.33268	4.32327	3.41131	3.61323	3.88751	3.57042	3.84126	4.13286	3.82163	4.30659	3.99215	3.82131	4.06634	3.74203	4.90089	4.59507	4.87533	4.91858	4.30248	4.42249
Vitvi12g01553	light harvesting complex photosystem II subunit 6 | Chr1:5446685-5447676 REVERSE LENGTH=258 | 201606	1.1.1.1	PS.lightreaction.photosystem II.LHC-II	9.55891	9.35697	9.48906	9.69111	9.36388	9.4668	9.35956	9.81891	9.09498	8.91436	8.9493	9.12417	8.12577	8.92435	8.8396	8.87215	9.51655	9.37219	9.26983	9.52668	8.72886	8.53778	8.85987	8.94364	7.87945	8.00823	7.98431	8.06144	7.29182	7.08077	6.68838	6.55043	8.14902	8.15181	8.09908	8.41726	8.36681	7.8096	8.10448	7.94801	8.741	8.42423	8.70559	8.65663	7.99508	8.27084
Vitvi10g00372	light-harvesting chlorophyll B-binding protein 3 | Chr5:22038424-22039383 FORWARD LENGTH=265 | 201606	1.1.1.1	PS.lightreaction.photosystem II.LHC-II	5.98634	5.71782	5.96203	6.43794	5.75982	6.19317	5.91812	6.63941	5.35509	5.18797	4.87713	5.78252	3.98378	4.89314	4.98793	5.04542	4.61037	4.054	4.01381	4.1471	3.5768	3.30591	3.8864	3.214	5.30231	5.44725	4.91489	5.0747	4.36294	3.89647	3.22484	3.02422	4.3449	4.01926	4.21272	4.60464	4.43941	3.53719	4.23162	3.77416	3.17204	2.11361	3.39161	3.57542	2.16722	2.42159
Vitvi19g00298	light-harvesting chlorophyll B-binding protein 3 | Chr5:22038424-22039383 FORWARD LENGTH=265 | 201606	1.1.1.1	PS.lightreaction.photosystem II.LHC-II	8.76554	8.68891	8.80214	9.02858	8.78924	8.84689	8.80581	9.2516	8.29815	7.94353	7.94446	8.58242	7.20572	8.12087	7.89234	8.3525	8.14539	8.29109	8.19366	8.40204	7.71891	7.63528	7.98135	8.19014	7.4301	7.49964	7.58594	7.60345	6.68165	6.74168	6.36599	6.52478	7.40632	7.47916	7.43044	7.79908	7.70544	7.43146	7.4361	6.91196	7.66841	7.2648	7.96868	8.12113	7.04933	7.33503
Vitvi12g00050	light-harvesting chlorophyll-protein complex II subunit B1 | Chr2:14524818-14525618 FORWARD LENGTH=266 | 201606	1.1.1.1	PS.lightreaction.photosystem II.LHC-II	9.32506	9.20715	9.51016	9.6518	9.54273	9.32433	9.43306	9.99873	9.8799	9.3552	9.59041	9.43149	8.91786	9.39666	9.35974	9.1985	10.3299	10.0375	9.83154	10.3758	8.93805	8.84817	9.06282	9.67232	8.35348	8.46111	8.7003	8.70064	7.42568	7.67991	7.63288	7.51341	8.8494	8.99436	8.89495	9.2687	8.55046	8.75788	8.92386	8.28827	9.45032	9.06913	9.64812	9.87286	8.44256	8.79499
Vitvi12g02485	photosystem II light harvesting complex protein 2.3 | Chr3:10255906-10256921 FORWARD LENGTH=298 | 201606	1.1.1.1	PS.lightreaction.photosystem II.LHC-II	9.67221	9.47549	9.68914	10.1568	9.65662	9.60594	9.52783	10.2156	9.44642	9.06767	9.15798	9.85938	8.51798	8.83283	9.12138	9.21871	9.01884	9.08527	8.81543	9.28958	8.15584	8.40079	8.72804	8.90569	9.79851	9.84916	9.49156	9.55882	9.33599	9.53515	9.16464	9.26903	8.86526	8.55184	8.91452	8.77483	9.19047	8.37619	8.86864	8.96016	8.55857	8.38925	8.71578	8.81419	8.06312	8.33806
Vitvi07g01829	stress enhanced protein 2 | Chr2:9357188-9357874 REVERSE LENGTH=202 | 201606	1.1.1.1	PS.lightreaction.photosystem II.LHC-II	7.63259	7.52714	7.37948	7.47777	7.3424	7.34816	7.37775	7.02524	7.44049	7.53789	7.61116	7.55387	7.48867	7.81637	7.21594	7.45017	7.66681	7.63864	7.5088	7.7509	7.73536	7.70861	7.21703	7.77958	6.35012	6.37199	6.648	6.64402	6.32762	6.58874	6.55561	6.83836	6.65839	7.10755	6.87402	6.92208	6.65889	6.85338	6.75335	6.24157	6.52386	6.78316	6.75421	6.9902	6.90546	7.04293
Vitvi18g00272	Chlorophyll A-B binding family protein | Chr1:16871768-16873194 FORWARD LENGTH=265 | 201606	1.1.1.2	PS.lightreaction.photosystem II.PSII polypeptide subunits	9.81796	9.78687	10.0557	10.0064	10.054	10.0224	10.0188	10.3465	10.2021	9.7265	9.91899	9.52816	9.31903	9.97956	9.68123	9.60523	9.53159	9.83091	9.69304	9.90904	9.66048	9.48501	9.79012	9.93019	8.87976	9.0352	9.27633	9.26633	7.59701	8.31849	8.37754	8.05882	9.17341	9.6427	9.31916	9.7615	8.85632	9.15521	9.20583	8.36267	9.82061	9.41264	10.0213	10.3574	9.19702	9.55315
Vitvi16g00792	low psii accumulation2 | Chr5:20936434-20937243 FORWARD LENGTH=185 | 201606	1.1.1.2	PS.lightreaction.photosystem II.PSII polypeptide subunits	3.83504	3.86234	3.84382	4.03652	3.89353	3.87124	4.1878	4.07626	4.13863	4.06552	3.96061	3.68484	3.78521	3.95896	3.79258	3.57934	3.62359	3.45796	3.12649	3.31665	3.28511	3.02566	2.73609	3.08709	3.66925	3.54171	3.67982	3.7583	2.78997	3.39456	3.61563	3.56372	3.30543	3.64933	3.40371	3.71875	3.14415	3.32675	3.5232	2.92095	3.05706	3.0524	3.16585	3.31666	2.47928	2.64654
Vitvi08g01239	one helix protein | Chr5:419144-419633 FORWARD LENGTH=110 | 201606	1.1.1.2	PS.lightreaction.photosystem II.PSII polypeptide subunits	7.89588	7.78244	7.98671	7.97697	7.63588	7.79373	7.90895	7.85031	7.79524	7.85765	7.81109	7.60081	7.38525	7.90331	7.66663	7.76682	6.78132	7.16923	6.86252	7.18961	7.3284	7.16533	7.19929	7.41103	7.02294	7.13355	7.12135	7.08675	6.49683	6.989	6.74142	7.03228	7.78488	7.97912	8.0741	8.10183	7.93163	7.73727	7.95042	7.54949	7.28779	7.2059	7.35342	7.82318	7.2535	7.39597
Vitvi05g00498	photosystem II 11 kDa protein-like protein | Chr1:1582747-1583648 REVERSE LENGTH=199 | 201606	1.1.1.2	PS.lightreaction.photosystem II.PSII polypeptide subunits	3.90582	3.87649	4.046	4.01395	3.53014	3.67711	4.02613	3.674	4.14816	4.09667	4.04155	3.9167	4.13021	4.16723	3.83396	4.1113	3.15985	4.07719	3.63031	4.1471	3.48397	3.54722	3.37638	3.56981	4.49166	4.43988	4.35447	4.38855	4.08233	4.35295	4.46331	4.3918	3.91683	4.03967	4.08611	4.33392	4.54121	4.08409	4.07708	3.76256	3.73913	3.66867	3.64021	3.84748	3.30553	3.39084
Vitvi12g00475	photosystem II family protein | Chr1:898916-899440 FORWARD LENGTH=174 | 201606	1.1.1.2	PS.lightreaction.photosystem II.PSII polypeptide subunits	6.31191	6.02324	6.45027	6.51277	5.83785	6.1136	6.33845	6.38327	6.7212	6.4205	6.33994	5.96003	5.62473	5.84931	5.84648	5.7731	6.81626	6.67845	6.40362	6.97596	5.73968	5.76009	5.59609	6.26227	6.93517	6.96528	7.10966	7.01924	5.69308	6.56493	6.32303	6.38302	6.05992	6.45431	6.27556	6.60768	5.95535	5.64182	6.20403	5.52277	6.37192	6.10163	6.46161	6.63366	5.54134	5.85409
Vitvi06g01836	photosystem II reaction center protein K precursor | ChrC:7017-7202 FORWARD LENGTH=61 | 201606	1.1.1.2	PS.lightreaction.photosystem II.PSII polypeptide subunits	1.28107	1.81172	1.94181	1.73405	1.58314	1.58751	1.64602	2.07768	2.2056	1.64846	1.94763	1.13362	0.770401	1.44633	1.25036	1.21543	2.57628	1.8251	2.17307	1.39307	1.50922	1.36632	1.93411	1.65057	1.86271	1.99662	1.65808	1.71554	0.744459	1.78945	1.55842	1.42454	1.39149	1.25244	2.14391	1.91399	1.26067	1.76721	1.94997	0.629995	1.23574	0.908866	1.58517	1.52009	0.70219	0.75564
Vitvi07g00690	photosystem II reaction center PSB28 protein | Chr4:14150008-14150933 FORWARD LENGTH=183 | 201606	1.1.1.2	PS.lightreaction.photosystem II.PSII polypeptide subunits	6.11345	6.03211	6.29693	6.22052	6.09038	6.17157	6.3181	6.42756	6.07633	5.85494	5.94799	5.70669	5.66266	6.30253	5.69601	5.7632	5.92267	5.96253	5.83971	6.00855	5.74219	5.14781	5.62295	5.89377	4.98759	5.15338	5.03782	5.24508	3.84707	4.35911	4.43425	4.31805	5.22596	5.53582	5.52061	5.99076	5.10797	5.28611	5.22379	4.45277	5.67129	5.21485	6.03495	6.32378	4.89049	5.12065
Vitvi18g00046	Photosystem II reaction center PsbP family protein | Chr1:28684618-28686109 FORWARD LENGTH=247 | 201606	1.1.1.2	PS.lightreaction.photosystem II.PSII polypeptide subunits	5.05555	5.16337	5.17956	5.45662	5.00957	5.29906	5.2295	5.41267	5.09903	4.6954	5.04087	4.86769	4.21289	4.98967	4.93947	4.89335	3.62763	4.19492	3.90181	4.08939	4.0774	4.20602	4.26032	4.50656	5.15059	5.04734	5.03445	5.05709	4.16065	4.80233	4.74816	4.54257	4.24243	4.45312	4.7353	5.04172	4.85307	4.72648	4.85413	4.19891	4.13911	3.86075	4.49676	5.06987	3.79617	4.26181
Vitvi07g01910	Photosystem II reaction center PsbP family protein | Chr2:12254911-12255689 FORWARD LENGTH=232 | 201606	1.1.1.2	PS.lightreaction.photosystem II.PSII polypeptide subunits	3.03057	3.12063	3.40185	3.09009	2.45172	2.79951	3.09407	2.6834	2.79663	3.15362	2.99605	2.44073	3.17964	3.25985	2.93503	2.65804	1.69272	2.46383	2.42074	2.74072	2.4212	2.20921	2.15267	2.36427	4.34017	4.45362	4.45706	4.22577	4.18357	4.4941	4.23143	4.35151	3.63985	3.79451	3.82508	3.53079	3.94029	3.46911	3.63641	3.82802	3.19553	3.21846	3.2772	3.2105	2.7596	2.83573
Vitvi14g00069	Photosystem II reaction center PsbP family protein | Chr4:8860701-8861794 FORWARD LENGTH=229 | 201606	1.1.1.2	PS.lightreaction.photosystem II.PSII polypeptide subunits	2.34267	2.4861	2.63559	2.80477	2.38741	2.48616	2.48608	2.83952	2.70487	2.28635	2.74585	2.37098	2.80635	2.76653	2.25443	2.3494	2.82179	2.61231	2.74673	3.18176	2.49442	2.55562	2.51011	2.71637	2.39147	2.38049	2.86706	2.81667	2.11727	2.29731	2.1808	2.23927	1.43959	1.63431	2.35917	2.14755	1.85554	1.6762	1.82815	1.80417	2.22437	2.38034	2.29887	2.44645	1.31564	1.93186
Vitvi07g00035	photosystem II reaction center W | Chr2:13019326-13020053 REVERSE LENGTH=133 | 201606	1.1.1.2	PS.lightreaction.photosystem II.PSII polypeptide subunits	10.7256	10.6082	10.7069	10.9996	10.583	10.7538	10.7507	10.8042	10.6348	10.4735	10.5954	10.3279	9.861	10.0915	10.3201	10.1811	10.4745	10.4449	10.1129	10.4616	10.0271	10.0867	10.1539	10.2441	10.5642	10.617	10.6604	10.6287	10.0502	10.2336	10.1715	10.1245	10.091	10.1951	10.0783	10.2915	10.1598	9.74711	10.164	9.88974	9.9378	9.78392	10.1727	10.5666	9.67371	9.95355
Vitvi14g00489	photosystem II reaction center W | Chr2:13019326-13020053 REVERSE LENGTH=133 | 201606	1.1.1.2	PS.lightreaction.photosystem II.PSII polypeptide subunits	6.9622	6.79376	7.08509	7.26763	6.70996	6.9934	6.91366	7.03298	7.37197	6.8435	7.06561	7.25249	6.44075	6.55423	6.82834	6.87527	6.75108	6.72772	6.45612	6.73828	5.64035	6.18805	5.58161	6.3478	7.90269	7.95367	7.76185	7.74983	7.10996	7.78859	7.51695	7.57948	6.50909	6.49506	6.88935	6.86233	7.02821	6.4881	6.87331	6.44576	6.60467	6.34556	6.4405	6.8243	5.95044	6.24244
Vitvi18g00894	photosystem II subunit O-2 | Chr3:18891008-18892311 REVERSE LENGTH=331 | 201606	1.1.1.2	PS.lightreaction.photosystem II.PSII polypeptide subunits	9.58801	9.37458	9.63928	9.85565	9.55976	9.56367	9.42384	9.85543	9.5287	8.95564	9.251	9.55526	8.93586	9.12598	9.3421	9.49632	9.40097	9.17949	8.73068	9.14947	8.51294	8.98114	8.9504	9.56437	8.67296	8.7404	9.02935	9.05904	8.06877	8.45283	8.64143	8.41508	8.61099	8.67285	8.83576	8.84784	9.00116	8.65279	8.8977	8.85212	8.74375	8.55318	8.88094	9.46691	8.51816	8.86634
Vitvi12g00092	photosystem II subunit P-1 | Chr1:2047940-2049186 FORWARD LENGTH=263 | 201606	1.1.1.2	PS.lightreaction.photosystem II.PSII polypeptide subunits	9.20501	9.25307	9.36494	9.61754	9.2918	9.18769	9.2325	9.66345	9.55962	9.0258	9.30783	9.30102	8.67425	8.94111	9.01611	8.99903	9.76206	9.92226	9.61576	10.0851	9.28664	9.44993	9.48198	9.95668	8.87615	8.95871	9.11109	9.15783	8.13391	8.4686	8.67417	8.41264	8.92147	9.15433	8.86802	9.1414	8.91646	8.81089	8.95521	8.90847	9.73965	9.61605	9.86916	9.92346	9.27084	9.62966
Vitvi10g02212	photosystem II subunit Q-2 | Chr4:2672093-2673170 REVERSE LENGTH=230 | 201606	1.1.1.2	PS.lightreaction.photosystem II.PSII polypeptide subunits	8.75425	8.52417	8.79077	9.24824	8.7411	8.79496	8.68532	9.08652	9.01908	8.55616	8.71804	8.95105	8.23171	8.1146	8.52185	8.67623	8.84046	8.79759	8.38793	8.88063	7.63774	8.19431	8.04621	8.50118	8.87994	8.87421	8.95819	9.03181	8.29425	8.59523	8.74245	8.5841	8.13128	8.0647	8.25243	8.15547	8.49802	8.01439	8.29241	8.21356	8.0273	7.97412	8.09943	8.52686	7.55346	7.82689
Vitvi19g01479	photosystem II subunit R | Chr1:29736085-29736781 FORWARD LENGTH=140 | 201606	1.1.1.2	PS.lightreaction.photosystem II.PSII polypeptide subunits	12.241	12.248	12.3051	12.5874	12.105	12.2486	12.2755	12.4149	12.045	11.7067	12.1126	12.1161	11.1976	11.7386	11.6205	11.9301	11.3882	11.8852	11.6719	12.1642	11.4699	11.5148	11.795	12.0672	12.0792	12.1737	12.039	12.0905	11.4362	11.6487	11.6361	11.5938	11.7111	11.8526	11.6575	11.8643	12.1204	11.7205	11.6227	11.5676	11.6258	11.5466	11.6933	12.1536	11.5512	11.8457
Vitvi04g01806	photosystem II subunit X | Chr2:2587868-2588218 REVERSE LENGTH=116 | 201606	1.1.1.2	PS.lightreaction.photosystem II.PSII polypeptide subunits	8.8428	8.77976	8.98273	9.15609	8.91307	9.11678	9.03214	9.1893	8.92459	8.5411	8.78918	8.64771	8.13174	8.66585	8.51539	8.63972	8.11926	8.16073	7.74115	8.08858	7.53321	7.80398	7.7383	8.18393	7.97799	7.96605	7.87218	7.98559	6.95508	7.80788	7.51926	7.59908	8.06767	8.22951	8.29069	8.48587	8.38061	8.09598	8.29572	7.74268	7.57092	7.44714	7.70757	8.56059	7.39538	7.67356
Vitvi04g00376	PsbP domain protein (Mog1/PsbP/DUF1795-like photosystem II reaction center PsbP family protein) | Chr5:3654421-3656357 FORWARD LENGTH=315 | 201606	1.1.1.2	PS.lightreaction.photosystem II.PSII polypeptide subunits	2.85956	2.99661	3.10804	2.97798	2.89498	2.86078	2.962	2.93074	2.94985	2.62564	2.84249	2.50726	3.05478	3.37778	2.74565	2.57746	2.88392	3.23785	3.26874	3.59071	3.13673	3.10557	3.07939	3.3933	3.45147	3.50825	3.96828	4.01332	2.82538	3.01184	3.66651	3.55022	1.96281	2.2568	2.34962	2.64611	2.1945	2.12277	2.30081	2.12723	3.37084	3.27909	3.47702	3.17186	2.45753	2.67685
Vitvi13g00250	PsbP-like protein 1 | Chr3:20514031-20515275 REVERSE LENGTH=230 | 201606	1.1.1.2	PS.lightreaction.photosystem II.PSII polypeptide subunits	4.35767	4.40353	4.57151	4.49735	4.36149	4.49875	4.57374	4.60743	4.6777	4.24951	4.48248	4.42683	4.16587	4.4752	4.28955	4.28512	4.33442	4.72017	4.41157	4.72185	3.96811	4.2124	3.71596	4.43949	5.10553	5.19604	5.35131	5.30299	4.17445	4.60028	4.8976	4.71429	3.83228	4.24696	4.36748	4.58582	4.36732	4.21918	4.30652	3.71821	4.39387	4.13454	4.3018	4.63425	3.61154	3.7313
Vitvi13g00254	PsbP-like protein 2 | Chr2:16476335-16477402 FORWARD LENGTH=174 | 201606	1.1.1.2	PS.lightreaction.photosystem II.PSII polypeptide subunits	2.65809	3.05747	3.28617	3.34636	2.76813	2.86078	3.0043	3.02838	3.04137	2.8277	3.04562	2.95147	2.91211	3.26475	2.85153	2.99907	2.77154	3.20548	2.77244	3.32067	2.35066	2.83474	2.54564	3.05838	4.05339	4.03238	4.19453	4.10071	3.18924	3.44567	3.78636	3.71656	2.61389	2.90571	3.0731	3.29621	3.30234	2.77036	3.13859	2.52749	3.2489	3.16378	3.26525	3.59503	2.39025	2.46392
Vitvi19g01981	PsbQ-like 1 | Chr3:168478-169407 FORWARD LENGTH=220 | 201606	1.1.1.2	PS.lightreaction.photosystem II.PSII polypeptide subunits	4.60783	4.57985	4.85886	4.93133	4.43889	4.41543	4.70063	4.66739	5.37957	4.83696	4.96132	5.00929	4.52087	4.62773	4.83192	4.81404	4.55628	4.65318	4.43992	4.44645	3.6265	4.12713	3.74987	4.64011	5.65574	5.72647	5.81136	5.76591	4.98719	5.51496	5.64869	5.59158	4.06727	4.34657	4.47904	4.49189	4.79242	4.19597	4.42682	4.33632	4.15916	3.79029	3.83883	4.6624	3.31765	3.59191
Vitvi01g01035	PsbQ-like 2 | Chr1:4839885-4840373 FORWARD LENGTH=162 | 201606	1.1.1.2	PS.lightreaction.photosystem II.PSII polypeptide subunits	4.78386	4.81979	4.89021	5.03161	4.53664	4.62596	5.01411	5.10801	5.4208	5.08178	5.27822	5.00785	4.96583	5.13074	4.77072	4.72842	5.23528	5.38911	4.87759	5.27117	4.63395	4.48619	3.93545	4.81192	4.76617	4.85516	4.98642	5.14528	3.6105	4.60893	4.65885	4.60918	4.47175	4.80721	4.47245	4.85311	4.71466	4.57096	4.78378	4.41807	4.86838	4.81303	4.58917	4.74224	4.12759	4.35848
Vitvi12g00021	PsbQ-like 3 | Chr2:424254-425678 REVERSE LENGTH=187 | 201606	1.1.1.2	PS.lightreaction.photosystem II.PSII polypeptide subunits	1.09533	0.886307	1.54659	1.10351	0.777574	1.18929	1.37226	0.724045	0.916767	1.06673	0.254412	-0.0336742	0.990901	0.957447	0.859566	0.504052	-0.299583	-0.282285	0.717253	0.84205	0.286824	0.247016	0.492004	0.755654	1.1371	1.14433	1.38919	1.18635	1.03397	1.10038	0.74356	1.23506	0.227669	0.329061	0.305825	0.69962	0.767258	0.303048	0.477333	0.25276	0.0333546	0.398671	0.247125	0.208382	0.206864	-0.505125
Vitvi18g01218	thylakoid lumenal protein (Mog1/PsbP/DUF1795-like photosystem II reaction center PsbP family protein) | Chr1:28960576-28961875 REVERSE LENGTH=260 | 201606	1.1.1.2	PS.lightreaction.photosystem II.PSII polypeptide subunits	5.96691	5.92527	6.18694	6.13227	5.9631	5.97013	6.07739	6.16514	6.27722	6.1199	6.28655	5.75626	5.90572	6.1577	5.98885	5.88005	6.20213	6.41639	6.36243	6.30529	6.0516	6.0523	6.16842	6.12248	4.67981	4.65733	4.92585	4.95049	4.22393	4.34261	4.47287	4.49756	6.12264	6.22179	6.26607	6.3342	6.21358	6.00716	6.35998	5.96937	6.17623	5.93516	6.29275	6.49574	5.78056	6.07785
Vitvi08g00947	thylakoid lumenal protein (Mog1/PsbP/DUF1795-like photosystem II reaction center PsbP family protein) | Chr3:20984807-20985913 FORWARD LENGTH=262 | 201606	1.1.1.2	PS.lightreaction.photosystem II.PSII polypeptide subunits	1.13872	1.7516	1.99404	1.70617	1.09196	0.939574	1.4147	1.5459	1.66558	0.902843	1.33635	1.41929	2.14687	1.99927	1.55754	1.05154	3.4655	3.67614	3.18508	3.89287	2.14623	2.29993	1.79929	2.82263	3.72677	3.70488	3.91306	4.05413	3.0162	3.65392	3.54186	3.29496	0.366832	1.08579	1.58361	1.34404	1.53197	0.961431	1.22077	0.886632	3.31831	3.28698	2.93881	2.99128	2.3035	2.42159
Vitvi01g00170	cysteine-rich RECEPTOR-like kinase | Chr4:12129485-12133157 FORWARD LENGTH=1043 | 201606	1.1.1.3	PS.lightreaction.photosystem II.biogenesis	5.86159	5.7642	6.10173	6.06389	5.70316	5.64132	5.77954	6.13874	6.4471	5.99636	6.13133	6.40546	5.95678	6.10531	6.07823	6.25865	6.13558	6.43645	6.25541	6.28897	5.89366	5.98678	6.00699	6.50146	5.46983	5.59449	5.90969	5.85759	4.83771	5.14923	5.51242	5.20145	5.87918	5.98973	6.15046	6.33927	6.05481	5.89775	6.06398	5.95798	6.4914	6.13263	6.39824	6.66027	5.82441	6.02582
Vitvi12g00529	APO RNA-binding protein (DUF794) | Chr3:7662542-7663638 REVERSE LENGTH=337 | 201606	1.1.2	PS.lightreaction.photosystem I	0.80337	0.669495	0.520113	0.565849	0.501939	0.179708	0.541388	0.398469	-0.0107209	0.355355	0.362665	0.410628	0.192041	-0.00663383	0.725265	0.535416	0.715684	1.24924	1.14874	0.84205	0.515093	0.859355	0.492004	0.436703	0.956531	0.913847	1.07603	1.3025	0.532306	1.04026	0.976445	0.759719	0.263739	0.225967	-0.10264	0.0792088	0.523701	0.822826	0.871964	0.409729	0.93444	0.537499	0.804814	0.567175	0.339619	0.508422
Vitvi13g00590	chlorophyll a-b binding protein 6 | Chr3:20339706-20340922 REVERSE LENGTH=241 | 201606	1.1.2.1	PS.lightreaction.photosystem I.LHC-I	9.95864	9.82018	10.0725	10.2855	10.1446	10.1302	10.0218	10.4919	9.70551	9.54488	9.5423	9.65612	8.62478	9.40404	9.37284	9.37208	10.0572	10.0161	9.90329	10.1097	9.36356	8.95727	9.55447	9.44091	9.59436	9.6705	9.92663	9.95954	8.76583	8.65731	8.79293	8.48946	8.98412	9.06723	8.98795	9.46468	8.59344	8.46626	8.75863	8.48208	9.41135	8.81818	9.51399	9.60949	8.35349	8.64888
Vitvi17g00615	light-harvesting chlorophyll-protein complex I subunit A4 | Chr3:17493622-17494773 REVERSE LENGTH=251 | 201606	1.1.2.1	PS.lightreaction.photosystem I.LHC-I	9.35304	9.21336	9.30151	9.69754	9.23326	9.39794	9.1938	9.76083	9.2406	8.76675	9.01168	9.31371	8.03899	8.49993	8.90627	8.75994	9.25643	9.28339	9.16646	9.52216	8.05683	8.3462	8.51027	8.70025	8.56758	8.62598	8.79282	8.76324	8.18165	8.22833	8.02403	7.89761	8.19089	8.00741	8.16133	8.32053	8.38318	7.72881	8.18593	7.97103	8.50806	8.05768	8.44674	8.46338	7.46924	7.77407
Vitvi18g02961	one-helix protein 2 | Chr1:12358151-12358902 REVERSE LENGTH=172 | 201606	1.1.2.1	PS.lightreaction.photosystem I.LHC-I	6.60807	6.59425	6.74798	6.80292	6.82178	6.88845	6.94295	7.06281	7.0123	6.80883	6.98991	6.57596	6.47059	7.04509	6.60273	6.68254	6.43441	6.65895	6.40876	6.77974	6.37772	6.14865	6.38449	6.58393	5.38304	5.50306	5.77681	5.74773	4.56497	5.02159	5.06285	5.00394	6.4973	6.86929	6.70869	6.95068	6.48137	6.62302	6.65556	6.05923	6.6746	6.46997	6.73952	7.17986	6.22816	6.40381
Vitvi01g01648	photosystem I light harvesting complex protein | Chr3:22745736-22747032 FORWARD LENGTH=257 | 201606	1.1.2.1	PS.lightreaction.photosystem I.LHC-I	10.4458	10.3299	10.4876	10.7997	10.5507	10.5007	10.4525	10.9355	10.3584	9.95965	10.1358	10.5816	9.54932	9.92587	10.0676	10.2541	10.3233	10.5456	10.2498	10.7296	9.79131	9.89458	10.1995	10.3511	9.68725	9.75327	9.97373	9.9911	8.79867	9.17796	9.29419	9.00475	9.61833	9.77327	9.62457	9.89946	9.94729	9.57172	9.71006	9.57337	10.1628	9.8524	10.1477	10.3935	9.65919	9.92527
Vitvi18g02680	photosystem I light harvesting complex protein 5 | Chr1:17179353-17180439 FORWARD LENGTH=256 | 201606	1.1.2.1	PS.lightreaction.photosystem I.LHC-I	5.2072	5.36242	5.5095	5.39792	5.28136	5.3661	5.50134	5.59404	5.39434	5.14963	5.3258	5.39698	5.12957	5.61386	5.15725	5.41885	4.25827	4.45697	4.43791	4.44277	4.22811	4.22509	4.55701	4.85708	5.02246	5.05251	5.17986	5.21892	4.52425	4.98352	5.0618	4.92246	4.93581	5.34606	5.20014	5.30717	5.43335	5.22664	5.27947	5.07485	4.46647	4.00891	4.68652	5.08959	3.79038	3.91543
Vitvi11g00052	PSI type II chlorophyll a/b-binding protein (Lhca2-1) | Chr1:6612806-6613799 FORWARD LENGTH=270 | 201606	1.1.2.1	PS.lightreaction.photosystem I.LHC-I	6.17467	6.29636	6.29758	6.38781	6.09982	5.90763	6.21831	6.45964	6.55913	6.04447	6.28826	6.42925	5.75836	6.34948	5.9864	6.14886	6.36651	6.32357	6.1004	6.17872	5.42939	5.47782	5.16814	5.74856	6.29519	6.38434	6.47934	6.49418	5.4118	6.07469	6.26781	6.14167	5.58255	5.97722	5.55531	5.97493	6.01186	5.47635	5.69465	5.27793	6.21984	5.79826	6.04139	5.9617	4.5157	4.87483
Vitvi15g00004	PSI type III chlorophyll a/b-binding protein | Chr1:22700493-22701149 FORWARD LENGTH=218 | 201606	1.1.2.1	PS.lightreaction.photosystem I.LHC-I	10.0332	9.91655	10.0667	10.3795	10.174	10.2129	10.1019	10.584	10.0516	9.72415	9.87053	9.97583	9.14468	9.40661	9.60425	9.60477	10.3217	10.3283	10.095	10.5275	9.5539	9.59541	9.91897	9.98842	9.24614	9.35133	9.51472	9.54725	8.61551	8.81383	8.71795	8.46179	9.39883	9.49896	9.18499	9.42903	9.2383	8.97535	9.25526	9.18693	9.71717	9.47869	9.65157	9.70717	8.93884	9.28564
Vitvi09g01601	NA	1.1.2.2	PS.lightreaction.photosystem I.PSI polypeptide subunits	5.53409	5.31127	5.53946	5.68624	5.35992	5.45918	5.58733	5.65359	5.71185	5.54843	5.809	5.58874	5.2731	5.14011	5.41711	5.24833	5.12668	5.79783	5.49452	5.94294	5.43405	5.46005	5.53375	5.58036	4.9572	5.12176	5.04789	5.09094	4.65135	4.61752	4.46491	4.52887	5.58076	5.69709	5.76301	5.70617	5.67741	5.53949	5.66738	5.75123	5.63595	5.49511	5.62587	5.7802	5.4135	5.508
Vitvi04g01700	photosystem I reaction center subunit PSI-N%2C chloroplast%2C putative / PSI-N%2C putative (PSAN) | Chr5:25628690-25629409 REVERSE LENGTH=181 | 201606	1.1.2.2	PS.lightreaction.photosystem I.PSI polypeptide subunits	8.99315	8.87036	8.93927	9.52045	9.09294	9.14991	9.04472	9.43046	9.21503	8.95686	9.12	9.28407	8.70823	8.53893	9.01408	8.97778	8.95645	9.11794	8.58007	8.99797	8.37049	8.84748	8.74601	9.01386	8.39289	8.42743	8.21173	8.23812	7.98254	8.16713	8.1072	7.96846	8.91908	8.80884	8.8749	8.82294	9.19038	8.6921	8.94159	9.09475	8.47185	8.4043	8.64776	8.96958	8.37733	8.59643
Vitvi05g00474	photosystem I subunit D-2 | Chr1:753528-754142 REVERSE LENGTH=204 | 201606	1.1.2.2	PS.lightreaction.photosystem I.PSI polypeptide subunits	9.56657	9.52262	9.59544	9.90898	9.65785	9.75641	9.72944	10.126	9.76474	9.38881	9.49879	9.33455	9.00946	9.23502	9.39732	9.21387	9.74682	9.60748	9.34068	9.79604	9.07146	9.13705	9.20517	9.33168	9.54863	9.57568	9.69797	9.72753	8.84604	9.21738	9.28563	9.04493	9.02886	9.12523	9.00631	9.2887	8.90188	8.81318	9.04902	8.6905	9.12085	8.90947	9.24792	9.49794	8.67971	8.99896
Vitvi07g00125	photosystem I subunit D-2 | Chr1:753528-754142 REVERSE LENGTH=204 | 201606	1.1.2.2	PS.lightreaction.photosystem I.PSI polypeptide subunits	4.30389	4.47963	4.96244	5.01892	4.37606	4.61356	4.79066	5.08692	5.55586	5.01058	4.95989	5.30062	3.03839	4.40581	4.37053	4.50306	5.37525	5.08292	4.75239	4.66292	3.67718	4.49669	2.99964	4.08115	5.6955	5.81657	5.48409	5.42973	4.11369	5.37492	5.13888	5.09042	5.6725	5.86375	5.355	6.12914	5.88449	5.52466	5.53152	4.58048	5.65514	5.22104	5.77947	6.10077	4.53486	5.00596
Vitvi07g02309	photosystem I subunit E-2 | Chr2:8736780-8737644 FORWARD LENGTH=145 | 201606	1.1.2.2	PS.lightreaction.photosystem I.PSI polypeptide subunits	8.80994	8.60772	8.68886	9.01489	8.58879	8.90103	8.68062	8.96269	8.77545	8.2786	8.45185	8.46401	7.77628	8.28233	8.22731	8.27173	8.5062	8.62553	8.22643	8.71237	8.11034	7.95438	8.02055	8.40421	9.12419	9.11209	9.04451	9.15996	8.41162	8.6417	8.60004	8.4299	8.33467	8.55095	8.27894	8.53858	8.55668	8.15825	8.35895	8.12461	8.57629	8.35434	8.54262	8.89195	7.95263	8.35725
Vitvi19g00909	photosystem I subunit G | Chr1:20802874-20803356 REVERSE LENGTH=160 | 201606	1.1.2.2	PS.lightreaction.photosystem I.PSI polypeptide subunits	8.63336	8.55538	8.67481	9.06497	8.68064	8.97287	8.85968	9.29148	8.61384	8.17617	8.35142	7.99405	7.69994	8.01782	8.28253	8.06176	8.37457	8.07727	7.69632	8.33794	7.58162	7.75563	7.74977	7.95224	8.64288	8.65622	8.83613	8.85297	7.64857	8.40596	8.24445	8.03494	8.28123	8.4309	8.36192	8.5504	8.30529	8.11745	8.45236	8.04006	8.04424	7.84571	8.17833	8.5961	7.75673	8.13894
Vitvi09g00361	photosystem I subunit H2 | Chr1:19454902-19455508 FORWARD LENGTH=145 | 201606	1.1.2.2	PS.lightreaction.photosystem I.PSI polypeptide subunits	9.86994	9.80589	9.86674	10.2	9.73154	9.88008	9.84365	10.0723	9.89932	9.49066	9.75671	9.79274	8.94331	9.45028	9.45862	9.5723	9.05361	9.39101	9.09893	9.4569	8.81861	8.94646	8.89111	9.36704	9.82532	9.82813	9.6789	9.6965	8.82752	9.46887	9.30878	9.22756	9.04942	9.20794	9.10606	9.29682	9.61345	9.13025	9.11335	8.79934	8.97647	8.74977	9.1581	9.65826	8.57566	8.81446
Vitvi10g00882	photosystem I subunit K | Chr1:10722325-10723013 FORWARD LENGTH=130 | 201606	1.1.2.2	PS.lightreaction.photosystem I.PSI polypeptide subunits	8.93655	8.9276	9.03625	9.40095	8.86508	9.03399	8.95037	9.36158	9.10368	8.93033	9.03871	8.8603	8.31219	8.65725	8.84501	8.69317	8.36386	8.70325	8.40767	8.69535	7.94347	8.13828	8.12672	8.21176	8.60396	8.7001	8.47536	8.50065	7.84285	8.03473	7.91692	7.86935	8.60298	8.49927	8.6179	8.78476	8.94422	8.41942	8.6143	8.42665	8.32737	8.03178	8.3577	8.78941	7.5941	7.85665
Vitvi04g02063	photosystem I subunit l | Chr4:7521283-7522493 FORWARD LENGTH=281 | 201606	1.1.2.2	PS.lightreaction.photosystem I.PSI polypeptide subunits	9.82343	9.79238	9.86991	10.1433	9.86469	9.87154	9.89697	10.2399	10.0374	9.52167	9.76824	9.79971	9.16292	9.61226	9.64556	9.64206	9.009	9.25437	8.94514	9.3379	8.73257	8.76167	9.06412	9.45164	9.66253	9.6617	9.91716	9.99827	8.63227	9.22429	9.38444	9.14269	8.87203	9.21945	9.14938	9.45058	9.32553	9.13178	9.26314	8.74512	8.88115	8.48983	9.24538	9.89564	8.41567	8.72283
Vitvi06g01531	photosystem I subunit O | Chr1:2641004-2641739 REVERSE LENGTH=140 | 201606	1.1.2.2	PS.lightreaction.photosystem I.PSI polypeptide subunits	9.34929	9.16102	9.32997	9.76824	9.33673	9.51578	9.45091	9.71167	9.47803	9.14802	9.29066	9.15692	8.4695	8.53652	9.02693	8.98357	9.05511	9.21651	8.86807	9.40409	8.52982	8.81665	8.68028	8.98896	8.92731	8.96909	8.66958	8.69087	8.03483	8.44561	8.19934	8.106	8.88602	8.89345	8.95427	8.98874	9.04893	8.62481	8.95521	8.71854	8.80683	8.63577	8.84842	9.2108	8.38419	8.66806
Vitvi15g01549	Thylakoid membrane phosphoprotein 14 kDa, chloroplastic	1.1.2.2	PS.lightreaction.photosystem I.PSI polypeptide subunits	9.38485	9.40405	9.60689	9.63699	9.23918	9.39108	9.57074	9.71643	9.7352	9.16168	9.53051	9.40174	8.48256	9.46261	8.98131	9.18512	8.72072	9.04263	8.81001	9.00665	8.14202	8.27403	8.30876	8.93519	9.37435	9.42765	9.53633	9.53823	8.30683	9.15651	9.11476	9.04884	8.74979	9.13838	8.84864	9.28783	9.0278	8.82297	8.86883	8.12036	8.86491	8.4528	8.82849	9.29288	7.78156	8.09556
Vitvi01g01373	cofactor assembly%2C complex C (B6F) | Chr5:14198679-14199203 REVERSE LENGTH=174 | 201606	1.1.3	PS.lightreaction.cytochrome b6/f	4.32986	4.19136	4.40547	4.4456	4.07802	4.03968	4.27867	4.45992	4.58247	4.18183	4.41494	4.24626	4.27017	4.38568	4.15235	4.10347	4.74853	4.68539	4.65556	4.98247	3.95952	3.84983	4.02881	4.28697	4.80675	4.99595	5.28761	5.15414	4.23713	4.59506	4.84213	4.83888	4.12724	4.22708	4.40256	4.45295	4.201	4.13136	4.26721	4.08245	4.82636	4.78682	4.70877	4.96075	3.94687	4.03257
Vitvi03g01127	cysteine-rich RECEPTOR-like kinase | Chr4:12129485-12133157 FORWARD LENGTH=1043 | 201606	1.1.3	PS.lightreaction.cytochrome b6/f	6.60373	6.50512	6.73653	6.76837	6.41009	6.47224	6.63354	6.85769	6.55854	6.41433	6.69779	6.3707	5.86524	6.70716	6.37029	6.2686	6.14688	6.43794	6.36507	6.54442	6.05413	5.91227	6.26806	6.51869	-6.12028	-4.48988	-3.48293	-3.87542	-6.12591	-4.51433	-4.03254	-3.37544	-4.49115	-3.79195	-4.29904	-5.98688	-5.91924	-6.07199	-3.67647	-3.02026	-4.01976	-3.90876	-6.22861	-6.20101	-6.16818	-6.23305
Vitvi18g00867	cytochrome b6f complex subunit (petM) | Chr2:11270370-11270747 FORWARD LENGTH=125 | 201606	1.1.3	PS.lightreaction.cytochrome b6/f	6.79978	6.74948	6.89601	6.91143	6.46566	6.83754	6.87238	6.84057	6.93133	6.77145	6.85278	6.87892	6.4888	6.79543	6.5794	6.9112	5.81693	6.17087	5.91305	6.35561	5.78112	5.88389	5.79154	6.0629	6.74912	6.66262	6.55501	6.59239	5.95124	6.78125	6.37748	6.58518	6.52728	6.69166	6.88025	6.91907	7.12327	6.49001	6.77947	6.5844	6.10824	6.11222	6.0766	6.57192	5.92953	6.23634
Vitvi12g00628	photosynthetic electron transfer C | Chr4:1440314-1441717 FORWARD LENGTH=229 | 201606	1.1.3	PS.lightreaction.cytochrome b6/f	5.55326	5.52209	5.56451	5.78533	5.22957	5.58252	5.3754	5.19206	6.08958	5.89843	5.97596	5.84817	5.78889	5.46724	5.75465	5.69105	5.07878	5.71238	5.36217	5.98532	5.27345	5.70984	5.43866	5.79571	5.88288	5.76003	5.91398	5.84943	5.8221	6.13403	5.95926	6.1298	6.78245	6.84122	7.0287	6.8319	7.21406	6.79084	7.04343	7.11545	6.05305	6.15113	6.00051	6.32182	6.28175	6.42896
Vitvi19g00308	photosynthetic electron transfer C | Chr4:1440314-1441717 FORWARD LENGTH=229 | 201606	1.1.3	PS.lightreaction.cytochrome b6/f	8.82983	8.85535	8.97595	9.02241	8.90385	8.91139	9.02631	9.20806	9.00941	8.61072	8.83042	8.87868	8.23276	8.74414	8.50923	8.61562	8.61248	8.76623	8.67513	8.69854	8.434	8.34232	8.43848	8.83454	8.6692	8.71159	8.94269	8.9748	7.66902	8.10902	8.39691	8.23328	8.18752	8.60428	8.38388	8.7974	8.39357	8.31851	8.33105	8.03012	8.7007	8.4268	8.77099	9.19442	8.17993	8.4643
Vitvi12g00184	ATP synthase protein I-like protein | Chr2:13209094-13211012 REVERSE LENGTH=350 | 201606	1.1.4	PS.lightreaction.ATP synthase	5.11379	5.01271	5.31019	4.87922	4.8957	5.0337	5.02328	4.92837	4.43709	4.2106	4.36592	4.42253	4.27251	5.04918	4.3947	4.59524	4.2478	4.7732	4.88497	4.99258	4.61902	4.13163	4.42775	4.79317	5.84874	5.78586	6.16427	6.1947	5.3804	5.46533	5.67309	5.44702	3.85018	4.38297	4.46141	4.64884	3.88004	4.21225	4.05824	3.74498	5.22484	5.0839	4.88578	4.72751	4.61072	4.46826
Vitvi01g00373	ATP synthase alpha/beta family protein | Chr5:2821992-2824683 FORWARD LENGTH=559 | 201606	1.1.4.2	PS.lightreaction.ATP synthase.beta subunit	5.49809	5.41084	5.51844	5.6093	5.51376	5.2666	5.32993	5.70894	5.81919	5.5793	5.64181	5.82471	5.74326	5.98186	5.89029	5.78864	5.87672	5.53487	5.61751	5.50104	5.55093	5.53327	5.70146	5.75528	4.95453	4.86401	5.26765	5.19228	4.6497	4.84688	4.80351	4.76338	5.23507	5.30976	5.42605	5.54401	5.00185	5.40019	5.53639	5.30017	5.35485	5.26667	5.64522	5.76297	5.54822	5.56421
Vitvi17g00253	ATP synthase alpha/beta family protein | Chr5:2821992-2824683 FORWARD LENGTH=559 | 201606	1.1.4.2	PS.lightreaction.ATP synthase.beta subunit	5.43314	5.52568	5.69053	5.59607	5.66298	5.34696	5.52009	5.90325	5.8594	5.75858	5.63553	5.8017	5.56112	5.77042	5.95611	5.9362	6.18235	5.91685	6.06053	5.83047	6.02662	5.74328	5.85311	5.94237	5.30546	5.35823	5.62746	5.7054	5.14497	5.1575	5.27988	5.1687	5.67919	5.88928	5.93897	5.95307	5.34696	5.73012	5.70766	5.43233	6.04391	5.75195	6.34906	6.36576	5.93478	6.0653
Vitvi18g01431	F-type H+-transporting ATPase subunit delta | Chr4:6100799-6101503 FORWARD LENGTH=234 | 201606	1.1.4.7	PS.lightreaction.ATP synthase.delta chain	7.52913	7.52647	7.72462	7.8654	7.52255	7.6484	7.78385	8.07027	7.98917	7.46606	7.57786	7.31911	7.1014	7.35711	7.45838	7.41845	7.40218	7.23571	6.97403	7.18659	6.61953	6.85409	6.74319	7.20789	7.47998	7.49157	7.83504	7.76852	6.50368	7.12305	7.43781	7.1883	7.09647	7.39923	7.47644	7.7115	7.20245	7.2705	7.38598	6.98146	6.98489	6.68351	7.17985	7.93334	6.49649	6.92761
Vitvi08g01820	NDH-dependent cyclic electron flow 1 | Chr1:24057549-24058565 FORWARD LENGTH=313 | 201606	1.1.40	PS.lightreaction.cyclic electron flow-chlororespiration	3.27865	3.51713	3.55747	3.59084	3.20121	3.34963	3.46436	3.70017	3.77423	3.24202	3.3297	3.51335	3.70785	3.73329	3.2319	3.23705	3.06171	3.21481	2.89451	3.32468	2.04425	2.3471	2.52443	2.39521	4.31121	4.39379	4.51787	4.62203	3.21617	4.04154	4.26116	4.03758	2.69538	3.1077	3.09614	3.6223	3.13875	2.93644	2.82497	2.62039	2.8106	2.26517	2.71097	3.1675	1.24968	1.55486
Vitvi08g01821	NDH-dependent cyclic electron flow 5 | Chr1:20674852-20675857 FORWARD LENGTH=308 | 201606	1.1.40	PS.lightreaction.cyclic electron flow-chlororespiration	4.86038	4.85307	5.13373	5.28231	4.90003	4.91884	4.81198	5.06407	5.00947	4.59827	4.92353	4.99776	4.42743	3.91282	4.76646	4.7335	5.08026	5.10565	4.79063	5.29179	3.59078	4.31286	3.99064	4.57741	6.71833	6.72262	7.03544	7.0421	6.36419	6.48637	6.70572	6.56393	3.87954	3.91816	4.38863	4.64702	4.20617	3.46523	4.41417	4.6244	4.63345	4.63118	4.21537	4.26762	3.37292	3.73993
Vitvi02g00434	PGR5-like B | Chr4:7175340-7177709 REVERSE LENGTH=313 | 201606	1.1.40	PS.lightreaction.cyclic electron flow-chlororespiration	7.83618	7.89215	8.01187	8.09941	7.87414	8.04488	8.00002	8.1956	7.95359	7.63005	7.8077	7.92747	7.27994	7.66707	7.61435	7.80492	7.80994	7.88992	7.71259	7.7681	7.40081	7.50981	7.63548	7.90632	7.42287	7.45496	7.63053	7.60648	6.9417	7.09623	7.36267	7.1449	7.44193	7.75079	7.68716	7.79806	7.63259	7.54283	7.71316	7.52073	7.68042	7.37236	7.59784	7.72464	7.08641	7.27264
Vitvi09g00617	post-illumination chlorophyll fluorescence increase | Chr3:5356782-5358070 REVERSE LENGTH=214 | 201606	1.1.40	PS.lightreaction.cyclic electron flow-chlororespiration	7.21117	7.29754	7.32412	7.28157	7.22742	7.17534	7.33304	7.52292	7.07903	7.04186	7.06794	7.16761	6.72481	7.49164	7.04029	7.09281	6.51897	6.79181	6.82578	7.06219	6.30284	5.87453	6.60979	6.03309	7.70278	7.74564	8.17049	8.15159	7.15964	7.25757	7.74939	7.39239	5.85942	6.17412	6.16142	6.75774	5.88206	5.85838	5.94521	5.72532	5.67547	5.12191	5.33792	5.76441	3.89387	4.1689
Vitvi05g00817	proton gradient regulation 5 | Chr2:2081204-2081687 REVERSE LENGTH=133 | 201606	1.1.40	PS.lightreaction.cyclic electron flow-chlororespiration	7.51762	7.55489	7.62567	7.79063	7.47958	7.57191	7.77776	7.89286	8.09174	7.89187	8.01665	7.66164	7.32569	8.04963	7.5892	7.67078	7.15338	7.27021	7.13812	7.16468	6.97599	6.92253	6.98596	7.21305	4.48056	4.41401	4.27862	4.32719	3.69587	3.72248	3.60118	3.52973	7.68159	7.93996	7.80894	7.99513	7.85914	7.84827	7.80623	7.04897	7.2394	7.12012	7.30606	7.69409	6.6097	6.94609
Vitvi10g00154	RNA-directed DNA polymerase (reverse transcriptase)-related family protein | Chr3:8789309-8790907 FORWARD LENGTH=532 | 201606	1.1.40	PS.lightreaction.cyclic electron flow-chlororespiration	3.32635	3.14887	3.25975	3.24344	3.4693	3.3959	3.37046	3.61236	3.62747	3.41171	3.56694	4.02853	3.47592	3.71189	3.40297	3.75615	3.47001	3.65574	3.62679	3.69036	3.55129	3.54385	3.66516	4.23232	3.14416	3.08755	3.51545	3.42287	2.56409	2.6388	3.30909	2.8806	2.93791	3.22374	2.79196	3.05478	2.9786	3.19245	3.05959	3.14297	3.8017	3.4784	3.55439	3.95507	3.46664	3.69917
Vitvi01g00145	Cytochrome c | Chr5:18175566-18176851 REVERSE LENGTH=175 | 201606	1.1.5	PS.lightreaction.other electron carrier (ox/red)	2.20656	1.95723	2.31469	2.27936	1.91508	2.22235	2.27963	2.32831	2.38832	1.12369	1.50333	1.64292	1.3151	1.46351	1.49011	1.51196	0.588771	1.28508	0.456863	0.819507	1.04018	1.0802	1.06232	1.88664	1.89652	1.93079	1.83383	1.73929	1.054	1.92861	1.69538	1.39463	1.48613	1.62083	1.69343	1.88964	2.02912	1.57906	1.41945	1.84874	1.07617	1.0267	1.71976	1.69986	0.929857	1.06158
Vitvi18g00158	Cupredoxin superfamily protein | Chr1:7042770-7043273 REVERSE LENGTH=167 | 201606	1.1.5.1	PS.lightreaction.other electron carrier (ox/red).plastocyanin	10.2264	10.0076	10.3526	10.5874	10.0459	10.1984	10.2498	10.6086	10.326	10.043	10.0273	9.85888	9.41171	9.88119	9.93668	9.96751	9.649	9.69887	9.52138	9.8818	9.08646	9.10789	9.2316	9.42166	10.6082	10.6573	10.7531	10.7622	9.64365	10.0922	10.257	10.0206	9.67635	9.77835	9.90464	10.1881	9.66463	9.42944	9.81721	9.33549	9.30231	8.83746	9.62292	9.95418	8.60388	8.97072
Vitvi04g00366	2Fe-2S ferredoxin-like superfamily protein | Chr4:15721417-15721849 FORWARD LENGTH=115 | 201606	1.1.5.2	PS.lightreaction.other electron carrier (ox/red).ferredoxin	5.03703	5.01271	5.06825	5.15017	4.44285	4.69151	4.99092	4.84707	4.88576	4.6749	4.84483	4.4354	4.94985	5.17702	4.56657	4.56706	4.49566	4.6736	4.64864	4.6518	4.71532	4.46496	4.02126	4.69555	5.31486	5.4384	5.33314	5.294	4.51162	5.28495	5.17056	5.30454	4.40871	4.90223	4.72795	4.78873	4.76287	4.60661	4.75732	4.09637	4.71156	4.74731	4.77491	4.80391	4.28818	4.40449
Vitvi13g00918	ferredoxin 3 | Chr2:11758281-11758748 REVERSE LENGTH=155 | 201606	1.1.5.2	PS.lightreaction.other electron carrier (ox/red).ferredoxin	3.06472	3.12063	3.09614	2.88156	3.14883	3.02503	2.9036	2.83952	3.1592	3.87961	3.79014	3.63736	3.83984	3.43114	3.43201	3.49809	4.51543	4.62548	4.3574	4.91895	4.13387	3.91651	3.64237	3.39712	2.98562	3.08755	3.25081	3.15359	3.65381	3.44953	3.41867	3.58373	3.87372	3.94816	3.29342	3.46227	3.78639	3.79065	3.62182	4.01805	4.61614	4.93108	4.15617	3.2105	3.97265	4.09899
Vitvi17g01504	hypothetical protein | Chr5:2540530-2542047 REVERSE LENGTH=303 | 201606	1.1.5.2	PS.lightreaction.other electron carrier (ox/red).ferredoxin	0.0842712	0.769897	0.750119	1.2066	0.271934	0.796379	0.489393	0.664544	0.382943	0.742378	0.998853	1.17514	0.897034	0.830813	0.469251	0.764441	0.653623	1.26727	0.794558	0.651002	0.829966	0.943624	0.91793	0.848018	0.449571	0.583374	0.720938	0.402563	0.816609	0.746195	0.958411	0.759719	1.4077	0.654301	0.591734	0.781304	1.46446	0.939236	0.920463	1.37206	0.624099	0.84613	0.111241	0.917932	0.677315	0.800378
Vitvi17g01505	hypothetical protein | Chr5:2540530-2542047 REVERSE LENGTH=303 | 201606	1.1.5.2	PS.lightreaction.other electron carrier (ox/red).ferredoxin	-0.9839	-0.147641	-0.775343	-0.19195	-0.710364	-0.557258	-0.445901	-0.776029	-0.553863	-0.942986	-1.15439	-1.01022	-0.443195	-0.727918	-0.334607	-1.24886	-2.39474	-1.20566	-0.559078	-0.23844	-0.935569	-1.06664	-0.409432	-0.805658	0.0695402	0.464321	0.451178	0.432007	0.44395	1.01965	0.215383	0.894021	1.06344	0.572618	0.623795	0.552278	0.822224	1.12768	0.509394	0.604232	0.372561	0.212258	0.565807	0.138841	0.339619	0.176346
Vitvi09g00328	NDH-dependent cyclic electron flow 1 | Chr3:5507091-5508320 REVERSE LENGTH=204 | 201606	1.1.5.2	PS.lightreaction.other electron carrier (ox/red).ferredoxin	3.2443	3.28235	3.49994	3.52853	2.91222	3.1869	3.31926	3.37314	3.76187	3.28843	3.27995	3.30472	2.92406	3.00221	2.90945	2.62925	3.27253	3.79589	3.69894	4.17623	2.58101	2.71995	2.42107	3.08709	5.41256	5.43642	5.48738	5.43973	4.27604	4.98219	4.85315	4.87045	2.61389	2.89455	3.33275	3.57345	3.21261	2.48643	2.72611	2.22344	3.21482	3.03376	3.06371	3.57213	1.72057	1.8168
Vitvi04g01468	ferredoxin-NADP[+]-oxidoreductase 1 | Chr5:26451203-26453012 REVERSE LENGTH=360 | 201606	1.1.5.3	PS.lightreaction.other electron carrier (ox/red).ferredoxin reductase	9.60376	9.6754	9.82285	9.86961	9.76905	9.80685	9.78488	10.1206	9.88246	9.45104	9.64709	9.54131	9.02289	9.41953	9.57912	9.44686	9.2091	9.32965	9.0796	9.06538	8.71313	8.93324	9.25278	9.25342	9.48875	9.51478	9.83159	9.84762	8.7683	9.25382	9.50207	9.21705	8.97301	9.33336	9.17488	9.54691	9.06584	9.10336	9.34711	8.92287	8.96227	8.61632	9.06856	9.40519	8.33198	8.6245
Vitvi18g01130	ferredoxin-NADP[+]-oxidoreductase 2 | Chr1:6942851-6944868 FORWARD LENGTH=369 | 201606	1.1.5.3	PS.lightreaction.other electron carrier (ox/red).ferredoxin reductase	7.33788	7.357	7.41912	7.41377	7.33869	7.41019	7.45094	7.75591	7.34873	6.86733	7.02706	6.83992	6.53043	7.23208	7.22297	6.97979	6.23958	6.43993	6.37455	6.10607	5.9506	5.95604	6.51258	6.48267	6.2723	6.33588	6.52569	6.53206	5.62187	5.91786	6.03381	5.91754	6.46232	6.53425	6.8711	7.13125	6.5888	6.4962	6.76502	6.16764	6.09996	5.66224	6.40643	6.73287	5.5135	5.76308
Vitvi11g00302	Pyridine nucleotide-disulfide oxidoreductase family protein | Chr4:15622080-15624465 FORWARD LENGTH=313 | 201606	1.1.5.3	PS.lightreaction.other electron carrier (ox/red).ferredoxin reductase	2.08981	1.9992	2.57687	2.44032	1.90363	2.19406	2.17654	2.05469	2.44098	1.99222	2.03747	2.12835	1.89096	2.38906	2.01637	2.08901	1.62964	2.2895	1.96588	2.06444	2.01137	2.15722	2.33432	2.19873	2.66435	2.52879	2.52669	2.42836	2.81954	2.82848	2.53731	2.76265	2.45916	2.40575	2.53807	2.4602	2.56054	2.47104	2.75982	2.66468	1.96665	1.98363	1.94632	2.38019	2.3035	2.23048
Vitvi06g01265	cysteine-rich RECEPTOR-like kinase | Chr4:12129485-12133157 FORWARD LENGTH=1043 | 201606	1.1.5.4	PS.lightreaction.other electron carrier (ox/red).ferredoxin oxireductase	0.0391833	-0.343561	-0.610283	0.0927798	-0.858463	-0.691559	-0.921239	-0.695859	-1.77626	-0.59785	0.17745	0.101678	-0.164894	-0.209451	-0.60254	-0.646191	1.47674	0.781846	1.26195	0.796607	0.561263	0.179112	0.462561	-0.0546853	0.537927	0.153981	0.948116	0.962521	0.44395	0.500618	0.902916	0.68757	-0.0537435	0.0759417	-0.674546	0.0792088	0.103125	-0.517403	-0.325975	0.219207	0.915703	0.688178	-0.0387842	-0.528584	0.135606	-0.0432205
Vitvi01g00374	FAD/NAD(P)-binding oxidoreductase | Chr1:5210642-5212137 REVERSE LENGTH=271 | 201606	1.1.5.4	PS.lightreaction.other electron carrier (ox/red).ferredoxin oxireductase	5.13671	5.16913	5.0939	5.21713	5.19124	5.18631	5.29533	5.46265	4.899	4.65411	4.83703	4.87243	4.62518	5.33234	4.94703	4.94535	5.15215	5.24071	5.13951	5.49037	4.90069	4.76625	5.0382	5.35692	4.53525	4.5463	4.84734	4.86807	3.74292	4.17334	4.36748	3.96568	4.24469	4.7055	4.3556	4.55131	4.1428	4.40475	4.38638	4.15078	4.90684	4.8048	5.03055	5.2142	4.71828	4.9425
Vitvi07g01506	endoribonuclease E-like protein | Chr4:17828538-17830317 REVERSE LENGTH=427 | 201606	1.1.6	PS.lightreaction.NADH DH	4.03775	3.89883	4.12424	4.03091	3.9363	4.05549	3.98213	4.02985	3.96251	3.74994	3.81576	4.1866	3.87412	4.16985	3.87947	4.18237	4.29176	4.36367	4.27662	4.27894	3.84987	4.02445	4.06844	4.10475	3.6983	3.89814	4.47375	4.30945	3.20725	3.50618	3.955	3.54001	2.76624	3.16457	3.32789	3.35519	3.20229	3.2111	3.31675	3.07426	4.03009	3.93799	3.69472	3.41921	3.21769	3.48634
Vitvi07g01525	endoribonuclease E-like protein | Chr4:17828538-17830317 REVERSE LENGTH=427 | 201606	1.1.6	PS.lightreaction.NADH DH	0.0842712	-0.343561	0.202631	0.366541	0.271934	0.179708	0.640072	-0.0724221	-0.256881	0.0373853	0.327476	0.302375	0.44516	0.329415	0.1226	0.186082	0.520867	0.622856	0.0151576	0.701187	0.366994	-0.0461799	0.462561	0.17664	0.774533	0.913847	1.12756	1.4537	0.177875	0.530062	1.11313	0.260148	-0.718559	0.261157	-0.0511094	0.727365	0.490148	0.117833	-0.115757	-0.124095	1.05919	1.15302	0.99056	0.593407	-0.0184281	0.306114
Vitvi18g00349	hypothetical protein | Chr1:13671876-13673939 FORWARD LENGTH=414 | 201606	1.1.6	PS.lightreaction.NADH DH	4.04347	3.88211	4.28748	3.98814	4.31254	4.03171	4.03069	4.3438	3.73681	3.74086	3.87789	3.7821	3.75877	3.95289	3.55918	3.44127	4.74295	4.72181	4.74267	4.85388	4.36943	3.83887	4.34142	4.32964	3.46656	3.3409	4.1031	4.22996	3.23823	2.85781	3.50506	3.24975	2.94348	3.43494	3.17399	3.84126	2.60823	2.69288	3.28931	2.94167	4.36826	4.06508	4.15833	4.0481	3.56484	3.62338
Vitvi01g00449	inorganic carbon transport protein-like protein | Chr1:26687267-26688201 FORWARD LENGTH=191 | 201606	1.1.6	PS.lightreaction.NADH DH	6.41698	6.4347	6.64251	6.69845	6.42719	6.45794	6.70367	6.67424	6.72863	6.41623	6.6398	6.53917	6.14592	6.73881	6.31827	6.61028	5.85189	6.26025	6.09468	6.20342	5.95547	5.8912	5.96888	6.34731	5.93669	5.97807	6.02797	5.9641	5.02321	5.50942	5.66199	5.52672	6.2872	6.52885	6.53412	6.7181	6.73383	6.66378	6.57596	6.01653	6.22508	6.02582	6.2244	6.75881	5.74134	5.96693
Vitvi04g01693	NAD(P)H:plastoquinone dehydrogenase complex subunit O | Chr1:28130112-28131020 REVERSE LENGTH=158 | 201606	1.1.6	PS.lightreaction.NADH DH	5.16716	5.13541	5.28683	5.3458	5.1591	4.953	5.13007	5.38528	5.65503	5.22856	5.48598	5.18343	5.12051	5.23067	5.36912	5.20632	4.81205	5.16337	4.77641	5.01011	4.83173	5.06323	4.67081	5.27506	5.5339	5.48597	5.76872	5.72858	4.73441	5.35757	5.52626	5.42685	4.68294	4.89665	5.046	5.15331	4.98389	4.92165	5.10292	4.77054	5.09867	5.08616	5.10175	5.21315	4.49449	4.66858
Vitvi06g00832	oxidoreductases%2C acting on NADH or NADPH%2C quinone or similar compound as acceptor | Chr5:23561075-23561929 REVERSE LENGTH=209 | 201606	1.1.6	PS.lightreaction.NADH DH	6.92822	6.81961	6.7584	7.10867	6.72833	6.7089	6.86984	7.08497	7.09678	6.73039	6.85355	7.12785	6.63453	6.68765	6.77055	7.00591	6.4088	6.62701	6.32112	6.64681	6.27453	6.44047	6.35875	6.67973	6.00222	5.97671	6.14876	6.20593	5.34932	5.75518	6.00115	5.97424	6.548	6.74856	6.63293	6.80896	6.93543	6.64461	6.71391	6.76456	6.59256	6.50254	6.4794	6.81039	6.31287	6.49424
Vitvi18g00216	subunit NDH-M of NAD(P)H:plastoquinone dehydrogenase complex | Chr4:17830748-17831485 REVERSE LENGTH=217 | 201606	1.1.6	PS.lightreaction.NADH DH	5.9365	6.01367	6.20159	6.22912	6.20325	5.96526	6.14196	6.38672	6.85916	6.36301	6.79115	6.60663	6.04627	6.31795	6.24551	6.40644	6.58748	6.74713	6.65664	6.80075	6.3113	6.57164	6.4516	7.03232	5.05027	5.16536	5.39402	5.38244	4.08233	4.81882	5.16664	4.94842	6.1379	6.36312	5.97825	6.27139	6.06909	5.90206	6.02501	5.79388	6.73597	6.5857	6.65155	6.90604	6.21256	6.47496
Vitvi01g01984	Unknown Protein	1.1.6	PS.lightreaction.NADH DH	2.07871	2.05995	2.75391	2.52255	1.86872	2.59835	2.3542	2.43008	2.35577	2.721	2.69843	2.36202	1.95058	2.11248	2.18789	1.93289	0.887295	1.13603	1.02588	2.57566	1.10396	-0.218647	1.04256	0.21183	5.78397	5.8717	6.00462	6.02454	5.12143	5.67178	5.54224	5.51808	1.42373	1.99986	1.17128	2.48479	0.875173	0.748187	1.8408	1.37206	-0.849832	-0.122161	0.180782	0.0657777	-1.92025	-2.53261
Vitvi02g00572	cysteine-rich RECEPTOR-like kinase | Chr4:12129485-12133157 FORWARD LENGTH=1043 | 201606	1.2	PS.photorespiration	3.64874	3.80434	3.63353	3.78658	3.33083	3.73716	3.70563	3.45444	3.84628	4.01121	3.96634	3.79214	3.42218	4.02986	3.69714	3.70878	2.44504	2.93354	2.72056	2.67945	2.93671	2.91521	2.92064	3.05838	3.54683	3.55634	3.36971	3.38949	3.31911	3.77876	3.60698	3.64851	4.14427	3.98283	4.21272	4.09127	4.28899	3.90099	4.27423	3.83634	3.32543	3.13345	3.19135	3.38583	2.96882	3.21197
Vitvi07g03141	2-phosphoglycolate phosphatase 1 | Chr5:14422120-14424430 REVERSE LENGTH=332 | 201606	1.2.1	PS.photorespiration.phosphoglycolate phosphatase	6.13303	6.21131	6.21541	6.20815	6.14671	6.16673	6.2342	6.47325	6.20446	5.59366	5.9327	5.83284	5.64742	6.39102	5.87716	5.89675	5.40145	5.79239	5.68251	5.85492	5.62752	5.64052	5.93779	6.34681	5.89618	5.93394	6.33336	6.21178	5.03837	5.40204	5.72535	5.38659	5.04866	5.39935	5.69296	5.81685	5.45743	5.60352	5.50791	4.932	5.39175	5.23539	5.67941	6.17376	5.42568	5.58114
Vitvi10g00223	2-phosphoglycolate phosphatase 2 | Chr5:19343121-19344979 REVERSE LENGTH=301 | 201606	1.2.1	PS.photorespiration.phosphoglycolate phosphatase	3.78812	3.66461	3.90648	3.62102	3.68195	3.84419	3.78864	3.63578	3.93707	3.76195	3.77716	3.89512	3.66577	4.2733	4.07622	4.15739	2.30065	2.71443	2.58931	2.98311	3.05841	2.95128	3.1411	3.54932	3.88674	4.04281	3.54418	3.85114	3.91985	4.06687	3.77352	3.85749	4.09507	4.22485	4.71312	4.32032	4.533	4.4893	4.4641	4.28048	3.49909	3.86075	3.7183	4.47759	4.1413	4.2315
Vitvi09g01499	Aldolase-type TIM barrel family protein | Chr3:4690667-4692679 REVERSE LENGTH=363 | 201606	1.2.2	PS.photorespiration.glycolate oxydase	3.00148	2.80286	2.74632	2.92454	2.78071	2.50164	2.8836	2.74215	2.46151	2.5022	2.66358	2.78042	2.47389	2.55848	2.63137	2.55468	1.42195	1.54369	1.86196	1.69501	1.58939	1.04248	1.33025	1.59834	5.27579	5.30725	5.09288	5.16075	5.20669	5.24222	5.20825	5.24085	2.70197	2.37396	2.98328	2.47664	2.83898	2.67955	2.61262	3.32749	1.04202	1.59586	1.82124	1.62554	1.91397	1.78376
Vitvi09g01500	Aldolase-type TIM barrel family protein | Chr3:4690667-4692679 REVERSE LENGTH=363 | 201606	1.2.2	PS.photorespiration.glycolate oxydase	2.84654	2.90022	2.86326	2.99536	2.95722	2.75502	2.9428	2.92441	2.73048	2.77534	2.58382	2.81367	3.11335	3.14211	3.08425	2.93584	2.25957	2.76608	2.70061	2.85596	3.05438	3.0591	2.76653	2.82263	3.17204	3.24483	3.21552	3.17986	3.05151	3.17915	3.11923	3.22447	2.75361	2.74099	2.74171	2.57154	2.66196	2.63191	2.51335	2.74351	2.28402	2.40231	2.44735	2.39518	2.6424	2.18902
Vitvi10g00829	Aldolase-type TIM barrel family protein | Chr3:4818667-4820748 FORWARD LENGTH=373 | 201606	1.2.2	PS.photorespiration.glycolate oxydase	9.1234	9.22267	9.37244	9.54734	9.4613	9.28457	9.3482	9.79147	9.83928	9.23642	9.49489	9.96033	9.08158	9.46927	9.28872	9.69835	9.32966	9.18484	8.86238	8.84253	8.67673	9.06525	9.12954	9.77202	7.76245	7.80905	8.19056	8.22754	6.97459	7.52813	8.12802	7.72494	9.16784	9.38163	9.23709	9.50844	9.48427	9.45863	9.36714	9.19955	9.22654	9.02696	9.42298	10.0022	8.95121	9.22437
Vitvi19g01352	Aldolase-type TIM barrel family protein | Chr4:10146983-10148386 REVERSE LENGTH=259 | 201606	1.2.2	PS.photorespiration.glycolate oxydase	7.62903	7.70371	7.86622	7.99112	7.89778	7.75047	7.80494	8.25873	8.48811	7.8524	8.14821	8.22595	7.89921	8.09854	7.93622	8.10568	7.88866	7.62843	7.44979	7.20979	7.20728	7.60204	7.50774	8.01444	6.92633	6.92675	7.36468	7.30486	5.94388	6.71348	7.03449	6.72804	7.79011	8.02575	7.87911	8.03175	7.80963	7.9381	7.93317	7.77461	7.74155	7.47786	7.84109	8.24083	7.13289	7.41902
Vitvi04g00112	glycine decarboxylase P-protein 1 | Chr4:15927133-15931150 REVERSE LENGTH=976 | 201606	1.2.4.1	PS.photorespiration.glycine cleavage.P subunit	10.0162	10.1996	10.2928	10.1208	10.299	10.1771	10.0124	10.5997	10.5937	9.93699	10.1753	10.1937	9.96274	10.1303	10.1907	10.1135	10.3094	10.079	9.73255	9.48934	9.48885	9.94552	10.178	10.4585	8.07716	8.03426	8.48393	8.50119	7.49076	7.93249	8.27243	8.03069	9.7378	10.0693	9.69464	10.2913	9.6624	10.0304	10.1374	9.28057	9.58213	9.31038	9.72656	10.2571	9.35829	9.56408
Vitvi11g00186	glycine decarboxylase P-protein 1 | Chr4:15927133-15931150 REVERSE LENGTH=976 | 201606	1.2.4.1	PS.photorespiration.glycine cleavage.P subunit	1.02769	0.840864	1.09913	0.684902	1.47898	0.692356	1.23691	1.1715	0.58364	0.256952	0.09615	-0.131522	0.770401	1.02841	1.13148	0.371296	1.08834	0.622856	1.40028	1.88067	1.15001	0.518319	0.0914664	1.11291	1.1926	0.958585	0.88962	1.25386	1.32531	1.10038	0.70081	1.03637	1.21851	1.30397	0.857468	0.978904	0.975575	1.31171	0.769784	0.928757	1.41987	1.75231	1.18924	0.810218	1.79183	1.2668
Vitvi10g00078	Glycine cleavage T-protein family | Chr1:4001485-4003245 FORWARD LENGTH=423 | 201606	1.2.4.2	PS.photorespiration.glycine cleavage.T subunit	7.51376	7.58922	7.86117	7.88302	7.68999	7.59553	7.71034	8.24943	7.92245	7.38878	7.4698	7.62067	6.99922	7.6007	7.48546	7.55097	7.2672	7.14566	7.06979	6.84188	6.48303	6.5803	6.80644	6.98574	7.05449	7.03679	7.3972	7.41931	6.08932	6.83163	7.07846	6.75476	7.0178	7.28071	7.21057	7.59773	7.04708	7.18672	7.32845	6.59547	7.016	6.3578	7.25835	7.77188	6.0901	6.47064
Vitvi01g00157	Single hybrid motif superfamily protein | Chr2:14805913-14807274 REVERSE LENGTH=156 | 201606	1.2.4.4	PS.photorespiration.glycine cleavage.H protein	2.72368	2.74236	2.30438	2.70265	2.33723	2.25923	2.58849	2.42112	1.61147	2.57207	2.33192	2.14933	2.28299	1.91438	2.12705	2.09954	1.51215	1.68455	1.97697	2.47107	2.06843	1.53878	2.00731	1.45884	1.7439	1.32604	0.675495	0.942201	1.20501	1.41641	0.722343	0.712023	0.553245	0.706296	-0.929803	-0.205521	0.490148	0.337399	0.410991	0.468028	-0.560325	-0.208317	-0.802344	-1.34303	-0.440255	-0.741192
Vitvi02g00680	Single hybrid motif superfamily protein | Chr2:14805913-14807274 REVERSE LENGTH=156 | 201606	1.2.4.4	PS.photorespiration.glycine cleavage.H protein	8.41374	8.46174	8.65226	8.7104	8.52296	8.55712	8.67745	8.86013	8.8987	8.52819	8.72967	8.6609	8.2119	8.84915	8.46799	8.7272	7.86725	8.05116	7.88414	7.82932	7.67283	7.69917	7.78829	8.05558	8.39116	8.39296	8.46434	8.51028	7.07882	8.14514	8.17953	8.06164	8.21801	8.53812	8.4009	8.66445	8.71336	8.39555	8.47041	7.8962	7.99266	7.61294	8.0362	8.57886	7.3238	7.53462
Vitvi03g01231	Single hybrid motif superfamily protein | Chr2:14805913-14807274 REVERSE LENGTH=156 | 201606	1.2.4.4	PS.photorespiration.glycine cleavage.H protein	3.18344	2.99142	2.84204	2.89397	2.38741	2.48616	2.78999	2.53348	2.97863	3.5288	3.39489	2.70447	2.59093	2.94833	2.67453	2.93584	2.85663	2.87593	2.94625	3.22957	3.27821	2.58871	2.34243	2.53376	2.69029	2.62907	2.32074	2.12006	2.80778	2.57666	2.27124	2.82002	3.13578	3.17383	2.53807	2.60931	2.77773	2.94203	2.48944	2.77271	2.46889	2.33537	2.48907	2.20413	2.68669	2.30223
Vitvi07g01511	cysteine-rich RECEPTOR-like kinase | Chr4:12129485-12133157 FORWARD LENGTH=1043 | 201606	1.2.5	PS.photorespiration.serine hydroxymethyltransferase	1.13872	1.90299	1.75769	1.84047	1.92644	1.63037	1.96438	2.29926	2.21772	1.39446	1.76241	2.3348	1.18213	1.60952	1.59653	1.885	1.94673	1.86117	1.48045	0.864246	1.22363	1.20495	1.52798	2.136	-0.69402	-1.31995	-0.617864	-0.22007	-0.699641	-1.34441	-0.377192	-1.2286	-0.193468	0.0358643	0.961491	0.907937	-0.63384	0.337399	0.305381	-0.000359201	0.372561	0.0730956	0.616881	0.998663	0.0606435	-0.505125
Vitvi07g02610	serine hydroxymethyltransferase 2 | Chr5:9418299-9421725 FORWARD LENGTH=517 | 201606	1.2.5	PS.photorespiration.serine hydroxymethyltransferase	4.06893	4.34574	4.693	4.43926	4.76734	4.56652	4.69347	4.55104	4.97059	4.06552	4.01415	5.05031	3.90157	3.96802	4.1058	4.62652	4.9684	4.50716	4.29003	3.37579	4.01448	4.32861	4.08786	4.79607	-2.95036	-3.75291	-6.29029	-6.19735	-6.12591	-4.51433	-4.76951	-2.48236	-3.75418	-3.79195	-3.07664	-3.66495	-2.01235	-3.26464	-5.9984	-3.86826	-6.34168	-3.42333	-4.64365	-3.03108	-6.16818	-6.23305
Vitvi18g00560	serine hydroxymethyltransferase 2 | Chr5:9418299-9421725 FORWARD LENGTH=517 | 201606	1.2.5	PS.photorespiration.serine hydroxymethyltransferase	3.93995	3.99272	3.61281	3.62474	3.7118	3.81662	3.95603	3.79339	3.41752	3.92571	3.71043	3.95892	3.67994	4.01828	3.99828	3.90465	3.56157	3.33937	3.98662	3.70887	3.90237	3.61304	3.72838	3.4716	3.47777	3.72768	3.05179	3.14916	4.19489	3.42623	3.58951	3.62617	3.73927	3.53537	3.34241	3.74613	3.70098	3.68123	3.35695	3.61556	3.4182	3.27909	3.7615	3.5218	4.11607	3.98491
Vitvi04g00063	serine hydroxymethyltransferase 3 | Chr4:15689642-15692334 REVERSE LENGTH=529 | 201606	1.2.5	PS.photorespiration.serine hydroxymethyltransferase	5.30686	5.39029	5.41208	5.47119	5.39918	5.26547	5.30476	5.53711	5.65392	5.5467	5.63103	5.90171	5.36251	5.38962	5.49485	5.51442	6.64243	6.56594	6.31238	6.43561	5.94408	6.02958	6.10254	6.29545	4.83027	4.94545	5.33131	5.33159	4.9137	4.83955	5.15876	5.00888	5.42124	5.59907	5.33093	5.63746	5.04438	5.18127	5.37718	5.59404	6.16289	6.00563	6.00651	5.82101	5.65559	5.76731
Vitvi07g02608	serine transhydroxymethyltransferase 1 | Chr4:17831891-17834742 REVERSE LENGTH=517 | 201606	1.2.5	PS.photorespiration.serine hydroxymethyltransferase	8.81757	8.84496	9.12016	9.11511	8.97224	8.85491	8.86567	9.33298	9.28799	8.74979	8.98485	9.1849	8.62421	8.83262	9.05016	9.09597	9.04995	8.92934	8.71896	8.67273	8.41016	8.65802	8.93206	9.2345	7.68375	7.76446	8.02068	8.03169	7.09945	7.56215	7.77907	7.54948	8.46795	8.68777	8.56431	8.81932	8.58315	8.5975	8.79353	8.33674	8.60846	8.21904	8.79649	9.00238	8.04364	8.32244
Vitvi09g00358	D-isomer specific 2-hydroxyacid dehydrogenase family protein | Chr1:30044794-30045851 FORWARD LENGTH=313 | 201606	1.2.6	PS.photorespiration.hydroxypyruvate reductase	6.07488	6.1084	6.09577	6.32389	6.23215	5.81933	5.98887	6.40502	6.07049	5.78236	5.97453	6.54165	6.09464	6.17148	6.04161	6.30317	6.96461	6.71423	6.52768	6.84781	6.18844	6.31508	6.26112	6.5581	5.4958	5.50212	5.90539	5.92062	5.51117	5.55668	5.80634	5.86807	5.28638	5.31186	5.39387	5.26401	5.44544	5.48786	5.29794	5.47471	6.10048	6.28033	6.06055	5.87948	6.06574	6.15632
Vitvi02g00436	D-isomer specific 2-hydroxyacid dehydrogenase family protein | Chr1:4274649-4275831 FORWARD LENGTH=323 | 201606	1.2.6	PS.photorespiration.hydroxypyruvate reductase	-3.61617	-6.12492	-3.01238	-3.16595	-2.60848	-3.72718	-2.57835	-3.09796	-1.59568	-2.06498	-1.05818	-0.920017	-1.60547	-5.93737	-1.57339	-1.24886	1.40322	1.52881	1.41667	2.40447	-0.754996	-1.06664	0.237687	0.825475	-0.991001	-1.82691	-3.96836	-3.02742	-0.45348	-1.70698	-2.10654	-2.48236	-0.718559	0.627584	-0.839605	-1.89942	-2.01235	-2.90207	-1.75047	-1.0609	2.80042	3.42574	1.54618	0.998663	2.23697	2.23863
Vitvi02g00437	D-isomer specific 2-hydroxyacid dehydrogenase family protein | Chr1:4274649-4275831 FORWARD LENGTH=323 | 201606	1.2.6	PS.photorespiration.hydroxypyruvate reductase	3.04204	3.06737	2.93181	3.24344	3.06394	3.04629	2.80069	3.02247	3.1903	3.20291	3.01277	3.26681	3.03839	2.96047	2.89909	3.0704	2.3504	2.60524	2.37952	2.90496	2.76487	2.83474	3.13177	3.00922	2.75316	2.85294	2.9313	2.97508	2.74754	2.99082	3.00966	2.86433	3.16944	3.50267	3.32301	3.10323	3.2975	3.40171	3.22319	3.69399	3.00039	2.98606	3.22466	3.24401	3.06784	3.11347
Vitvi03g00154	hydroxypyruvate reductase | Chr1:25493418-25495720 FORWARD LENGTH=387 | 201606	1.2.6	PS.photorespiration.hydroxypyruvate reductase	8.83787	8.92114	9.08683	9.14429	8.95865	8.90912	8.95509	9.21885	9.41985	8.87032	9.06757	9.35882	8.60381	8.98238	8.95154	9.11167	8.85583	8.95451	8.77755	8.89139	8.44367	8.80421	8.87628	9.46076	8.886	8.91318	9.04765	9.01184	8.29924	8.8156	8.99712	8.90719	8.95261	9.22586	9.0793	9.24887	9.38036	9.18514	9.23496	8.83422	8.98429	8.80622	9.17623	9.59252	8.71385	8.91364
Vitvi09g00439	P-loop containing nucleoside triphosphate hydrolases superfamily protein | Chr1:30217895-30219784 FORWARD LENGTH=390 | 201606	1.2.7	PS.photorespiration.glycerate kinase	5.46118	5.4652	5.65245	5.52404	5.40731	5.4973	5.48484	5.58303	5.61205	5.41409	5.32134	5.18343	5.29051	5.55898	5.38962	5.35984	4.60833	4.98688	4.73942	4.90161	4.73811	4.85732	4.90362	5.04563	4.92069	5.0199	5.15834	5.15635	4.54209	4.9293	5.03408	5.10203	5.13029	5.50954	5.33214	5.6502	5.43446	5.33581	5.54705	4.83979	4.78437	4.44262	4.9103	5.2383	4.26123	4.47518
Vitvi18g02474	CP12 domain-containing protein 3 | Chr1:28728285-28728689 FORWARD LENGTH=134 | 201606	1.3	PS.calvin cycle	5.30448	5.33092	5.0281	5.1095	5.02418	5.01496	4.86012	4.6094	4.77731	5.13354	5.39967	5.00497	5.10616	4.67826	4.97319	4.98423	6.70879	6.83023	6.60884	6.91147	6.8248	6.88372	6.17865	6.47092	4.83318	4.71551	4.85118	4.56171	5.38634	5.05109	5.10034	5.20361	5.478	5.59563	5.36571	5.23772	5.47254	5.23122	5.12895	5.4213	7.24128	7.95906	6.7294	6.25097	7.34642	7.49986
Vitvi07g01982	ribulose-bisphosphate carboxylase | ChrC:54958-56397 FORWARD LENGTH=479 | 201606	1.3.1	PS.calvin cycle.rubisco large subunit	-0.893702	0.17886	0.33001	-0.245389	-0.641652	-1.00472	-0.606366	-0.350723	0.506678	-0.319549	0.00999331	0.0128684	-1.91032	0.329415	-1.57339	-0.959349	3.93536	1.33724	1.90907	1.12544	0.286824	-0.313284	0.202498	0.065609	-0.628431	-1.21686	-1.43231	0.0694366	-3.80398	-1.57573	-1.31008	-2.09533	-0.243221	-0.23124	-0.392146	-0.942486	-1.06126	-0.862538	-0.788947	-1.0609	0.0333546	0.988483	0.737176	-0.586299	-0.386815	0.685818
Vitvi14g00439	Ribose 5-phosphate isomerase%2C type A protein | Chr3:1313365-1314195 FORWARD LENGTH=276 | 201606	1.3.10	PS.calvin cycle.Rib5P Isomerase	5.77142	5.78159	5.88373	5.86392	5.43641	5.49827	5.75566	6.13669	6.22337	5.74654	5.75125	5.54685	5.90044	6.28028	5.75465	5.7373	5.80538	5.07014	5.04907	5.01384	4.79114	4.64878	4.75063	5.23286	5.63502	5.67712	6.00691	6.04314	4.50618	5.3369	5.48591	5.25235	5.17715	5.55278	5.59931	6.09427	5.32095	5.38076	5.49995	4.45457	5.41779	4.70227	5.65671	5.89076	4.5775	4.83237
Vitvi06g00337	ribose-5-phosphate isomerase 2 | Chr2:149192-149989 REVERSE LENGTH=265 | 201606	1.3.10	PS.calvin cycle.Rib5P Isomerase	0.956721	0.863764	1.34013	0.945554	0.0818308	1.17006	1.06994	0.808933	1.00335	0.66774	0.75581	0.0128684	-0.383074	0.36641	0.550934	0.405648	0.588771	-0.448934	-1.40708	-1.03989	-2.0351	-1.24173	-2.67792	-1.03393	1.50177	1.80168	1.71534	1.77419	0.44395	1.35192	1.43343	1.21808	-0.521523	0.654301	1.25555	1.51297	0.975575	0.0365329	0.743067	-1.3322	0.647	0.0361014	-0.0788617	0.428348	-1.03889	-1.10376
Vitvi10g01098	RNA-directed DNA polymerase (reverse transcriptase)-related family protein | Chr3:8789309-8790907 FORWARD LENGTH=532 | 201606	1.3.10	PS.calvin cycle.Rib5P Isomerase	2.87248	2.79096	3.30697	2.86274	2.34571	2.78694	2.95243	2.97427	3.47925	2.67728	2.99044	3.19294	3.09761	3.31293	2.80234	3.02692	2.41729	2.95038	2.70729	2.57566	2.46436	2.6338	2.53153	3.32664	3.57494	3.51949	3.67405	3.58565	2.62564	3.46104	3.5629	3.47363	2.5496	2.62421	2.94572	2.98753	3.05517	3.10044	2.91748	2.52749	3.16015	3.09799	3.01694	3.29684	2.71752	2.60931
Vitvi17g00629	D-ribulose-5-phosphate-3-epimerase | Chr5:24684085-24685836 REVERSE LENGTH=281 | 201606	1.3.11	PS.calvin cycle.RPE	9.2003	9.22805	9.29575	9.36651	9.25988	9.18387	9.23207	9.41369	9.55246	9.18918	9.43054	10.0083	9.12395	9.31873	9.21036	9.67692	9.208	9.29209	9.1301	9.01077	8.75066	9.007	8.96458	9.34585	8.05034	8.14516	8.23749	8.26637	7.77355	7.85808	8.20556	7.97368	8.93839	9.18278	9.13563	9.22535	9.46746	9.15016	9.24317	9.23356	9.24413	9.04548	9.10814	9.19543	8.75148	8.99739
Vitvi02g00915	phosphoribulokinase | Chr1:11532668-11534406 FORWARD LENGTH=395 | 201606	1.3.12	PS.calvin cycle.PRK	9.5181	9.53159	9.65729	9.76597	9.72292	9.57902	9.58895	10.0192	9.82251	9.30241	9.47569	9.66469	9.21961	9.57824	9.54982	9.66733	9.50561	9.60549	9.36167	9.54252	9.06133	9.25892	9.61537	9.74356	8.51186	8.50359	9.04709	9.03488	7.89724	8.28771	8.5944	8.31624	9.06196	9.2875	9.14645	9.40628	9.14874	9.1844	9.31445	8.97978	9.31823	9.05699	9.42997	9.72531	8.86098	9.11399
Vitvi09g01238	cysteine-rich RECEPTOR-like kinase | Chr4:12129485-12133157 FORWARD LENGTH=1043 | 201606	1.3.13	PS.calvin cycle.rubisco interacting	4.70666	4.7661	4.92929	4.7	4.98397	4.80809	4.80933	5.21168	5.29055	4.72331	5.05439	4.79631	4.85162	5.0506	5.10411	4.88424	4.62662	4.58291	4.39718	4.31766	4.54914	4.64878	4.67402	4.96929	3.78811	4.14796	4.04175	4.1591	3.27284	3.70322	3.96181	3.70747	4.40063	4.74021	4.79812	4.98107	4.69455	4.768	4.86656	4.34412	4.49515	4.21536	4.88709	5.12261	4.16162	4.39722
Vitvi01g00086	plastid transcriptionally active 14 | Chr4:10879882-10881697 FORWARD LENGTH=364 | 201606	1.3.13	PS.calvin cycle.rubisco interacting	4.17434	4.12656	4.52788	4.22514	4.1669	3.97464	4.18983	4.14045	4.2579	4.11552	4.33746	4.07314	4.17589	4.45387	4.08767	4.11909	4.56684	4.60258	4.61352	4.57145	4.12044	4.13163	4.1857	4.47794	4.50998	4.69913	4.998	4.95303	3.88392	4.09176	4.63634	4.34175	3.82325	4.22708	4.03635	4.36516	4.07652	3.92942	4.22439	3.7828	4.59274	4.21743	4.29397	4.59908	3.70988	3.78516
Vitvi06g00513	rubisco activase | Chr2:16570951-16573345 REVERSE LENGTH=474 | 201606	1.3.13	PS.calvin cycle.rubisco interacting	12.5986	12.6399	12.7801	12.9472	12.8802	12.7542	12.7201	13.1774	13.2089	12.6571	12.9417	13.7238	12.6221	12.6833	12.8742	13.2587	12.8172	12.4471	12.0856	12.0729	12.1492	12.5855	12.7758	13.2358	9.95639	10.0165	10.201	10.2334	9.22196	9.82563	9.91391	9.78319	12.6002	12.8322	12.6436	12.8299	12.9761	12.7817	12.9313	12.6934	12.3742	11.9838	12.6312	13.2128	12.2884	12.5609
Vitvi13g01994	rubisco activase | Chr2:16571046-16573345 REVERSE LENGTH=446 | 201606	1.3.13	PS.calvin cycle.rubisco interacting	9.15643	8.76301	9.10855	10.044	9.35602	9.1529	8.93123	9.39128	10.7959	9.96689	10.4825	10.794	10.5566	8.18651	10.6356	10.7236	10.3341	10.0454	9.29582	9.32752	8.75788	10.5247	10.3772	10.4356	6.34401	6.30806	6.42288	6.4691	7.17373	6.2836	7.1763	6.81668	10.575	10.6103	11.0753	10.5556	11.5351	10.82	11.4742	11.7362	9.16285	9.249	9.22989	9.62646	9.59236	9.87713
Vitvi08g01245	rubisco activase | Chr2:16571174-16573345 REVERSE LENGTH=441 | 201606	1.3.13	PS.calvin cycle.rubisco interacting	8.92517	9.05371	9.25411	9.14039	9.0606	8.47574	8.80714	9.2983	9.85961	9.46368	9.55846	10.3831	9.39571	9.53281	9.42647	9.68492	10.0583	9.74036	9.71142	9.32827	10.04	9.99044	9.95633	10.4369	6.44506	6.61669	6.98743	6.99108	6.03302	6.02192	6.64359	6.25261	9.27976	9.48635	9.24661	9.40077	8.85034	9.11021	9.19455	9.2104	9.73565	9.40109	10.3221	10.2501	9.53727	9.77681
Vitvi01g01058	Rubisco methyltransferase family protein | Chr1:4805493-4807440 REVERSE LENGTH=482 | 201606	1.3.13	PS.calvin cycle.rubisco interacting	4.19761	4.12419	4.24231	4.35649	4.03143	4.51599	4.46352	4.30292	4.78548	4.58481	4.43781	4.42037	4.4462	4.28542	4.21006	4.48911	3.68305	4.20665	3.83324	4.27065	3.72359	4.05792	3.94347	4.43018	4.95051	4.94822	4.96415	4.85318	4.50072	5.08868	4.8653	4.9865	4.19418	4.4087	4.41864	4.52388	4.70006	4.38642	4.66605	4.4707	4.35789	4.03727	4.07631	4.06929	3.23484	3.54667
Vitvi17g00320	ribulose bisphosphate carboxylase small chain 1A | Chr1:25048465-25049249 REVERSE LENGTH=180 | 201606	1.3.2	PS.calvin cycle.rubisco small subunit	13.6158	13.4391	13.698	13.8266	13.4304	13.494	13.6298	13.7865	13.7388	13.3905	13.5337	13.5101	13.071	13.6851	13.4005	13.627	12.6822	12.551	12.458	12.7459	12.5534	12.3936	12.8104	12.9431	13.1356	13.1599	13.357	13.3542	11.9474	12.6016	12.8616	12.5556	12.9167	13.2059	13.2418	13.4657	13.3362	13.1313	13.1829	12.7888	12.5943	12.0234	12.9364	13.5805	12.1169	12.4415
Vitvi19g01690	phosphoglycerate kinase | Chr1:29924347-29926295 REVERSE LENGTH=401 | 201606	1.3.3	PS.calvin cycle.phosphoglycerate kinase	6.2545	6.18143	6.36235	6.32904	6.30413	5.96665	6.24207	6.61702	6.45417	6.51312	6.36619	6.35328	6.29022	6.54871	6.58142	6.36285	6.72396	6.54207	6.96326	6.63071	6.79673	6.23792	6.7216	6.35076	5.73731	5.86511	6.22516	6.25309	5.47075	5.40503	5.62317	5.42592	6.2188	6.19474	6.11706	6.29823	5.62331	6.21196	6.1687	6.00488	6.35897	5.95388	6.8282	6.59645	6.19569	6.30781
Vitvi19g01692	Phosphoglycerate kinase family protein | Chr1:21028622-21030454 FORWARD LENGTH=405 | 201606	1.3.3	PS.calvin cycle.phosphoglycerate kinase	7.82936	7.88988	8.14126	8.04567	7.97929	7.86611	7.92402	8.44542	8.28507	7.75342	7.8673	7.99169	7.70515	7.91974	7.87856	7.91968	8.45011	8.14345	8.12236	7.6433	7.48125	7.63726	7.80727	7.86271	6.75949	6.77163	7.21763	7.23402	5.72154	6.25523	6.66181	6.30026	7.66567	7.79385	7.64262	8.13748	7.54339	7.74928	7.81648	7.45963	7.87589	7.19072	8.11145	8.15014	6.88694	7.16423
Vitvi08g00999	RNA-directed DNA polymerase (reverse transcriptase)-related family protein | Chr3:8789309-8790907 FORWARD LENGTH=532 | 201606	1.3.3	PS.calvin cycle.phosphoglycerate kinase	1.47976	1.59618	1.77272	1.66332	1.4159	1.67199	1.44231	1.25456	1.90931	1.60911	2.06977	1.72908	2.11596	0.830813	1.73112	1.39714	1.365	2.0501	1.31539	1.12544	1.30729	1.61785	1.66355	1.83114	1.47217	1.67336	1.83383	1.66684	2.02891	1.90633	2.00747	2.24766	1.86053	2.3332	2.1767	2.34851	2.25568	2.1901	2.20617	2.48577	1.80297	2.06852	1.49249	1.62554	1.68357	1.5935
Vitvi14g01424	glyceraldehyde 3-phosphate dehydrogenase A subunit 2 | Chr1:4392634-4394409 REVERSE LENGTH=441 | 201606	1.3.4	PS.calvin cycle.GAP	10.3749	10.4141	10.557	10.6748	10.425	10.3531	10.4207	10.8617	10.7323	10.3246	10.3575	10.9271	10.0136	10.4074	10.3688	10.8158	10.2477	10.1509	9.88651	9.9379	9.52693	9.64133	9.93417	10.2242	8.76489	8.83903	9.07402	9.09321	7.73683	8.24465	8.55218	8.20825	10.049	10.315	10.2759	10.5614	10.3805	10.3221	10.4003	9.96849	10.1955	9.76334	10.2644	10.7156	9.54217	9.8294
Vitvi18g00068	glyceraldehyde-3-phosphate dehydrogenase B subunit | Chr1:16127552-16129584 FORWARD LENGTH=447 | 201606	1.3.4	PS.calvin cycle.GAP	10.132	10.0956	10.3439	10.3461	10.3071	10.1813	10.1754	10.6475	10.3387	9.93649	10.0591	10.406	9.69551	10.1243	10.128	10.3516	9.97101	9.96389	9.76593	9.79541	9.47794	9.52952	9.90095	10.1994	8.51877	8.57526	9.06888	9.08729	7.87559	8.20027	8.59576	8.30222	9.64933	9.9278	9.72382	10.1654	9.72768	9.82242	9.9047	9.51385	9.91649	9.41506	9.98929	10.382	9.30829	9.5587
Vitvi03g00097	triosephosphate isomerase | Chr2:9071047-9073106 REVERSE LENGTH=306 | 201606	1.3.5	PS.calvin cycle.TPI	6.23589	6.15149	6.54904	6.56318	6.14549	6.13793	6.20124	6.53582	6.4185	6.13267	6.31377	6.46316	6.08403	6.39046	6.21346	6.43635	6.68668	6.83363	6.599	6.92408	5.86576	6.06822	6.13382	6.44574	6.81322	6.92181	7.33188	7.31551	6.0146	6.2863	6.8478	6.46444	5.97748	5.99104	6.20512	6.54864	6.15657	6.0768	6.14339	5.94071	6.51843	6.29508	6.4991	6.68488	5.8704	6.04337
Vitvi06g00472	triosephosphate isomerase | Chr3:20553794-20556078 FORWARD LENGTH=254 | 201606	1.3.5	PS.calvin cycle.TPI	4.03201	3.82491	3.7406	3.87061	3.59564	3.53021	3.7615	3.80032	4.2696	4.33238	4.23437	4.15842	4.16335	4.2009	4.04132	4.07974	3.66743	3.65232	4.12275	3.41766	4.01241	3.94746	3.75898	3.79244	3.95519	3.95169	4.29936	4.1257	3.62396	3.66392	3.955	3.83818	4.13942	4.2709	4.37927	4.19178	3.80357	4.12645	3.73122	3.77704	4.00815	3.87391	4.23798	4.21156	3.9803	4.04192
Vitvi13g00288	triosephosphate isomerase | Chr3:20553794-20556078 FORWARD LENGTH=254 | 201606	1.3.5	PS.calvin cycle.TPI	7.87999	7.76049	8.05438	7.99779	7.90927	7.68125	7.88226	8.08984	8.16772	8.01772	8.059	8.20888	7.68093	8.21452	8.00351	8.12401	7.61127	7.6421	7.82145	7.37567	7.64898	7.48146	7.66506	7.80986	7.13489	7.20897	7.3926	7.38796	6.66505	6.50178	6.90365	6.7069	7.6899	7.81491	7.86639	8.07187	7.40198	7.71479	7.63516	7.53699	7.79475	7.4403	8.09677	8.24795	7.42112	7.61704
Vitvi08g01506	Aldolase superfamily protein | Chr2:15296929-15298387 REVERSE LENGTH=358 | 201606	1.3.6	PS.calvin cycle.aldolase	5.93034	5.87825	5.8915	5.96222	6.03832	5.8362	5.83853	6.06587	6.21885	6.45928	6.35913	6.18946	6.62907	6.35754	6.45097	6.36121	6.84648	6.61957	6.70833	6.6432	6.84535	6.38127	6.47575	6.22076	5.70109	5.75766	6.01149	6.06092	5.67297	5.49829	5.69979	5.7674	6.11957	6.18045	5.94691	6.05649	5.51278	6.02834	5.77515	6.09146	6.09268	6.10722	6.41907	6.18134	6.4109	6.39289
Vitvi01g00360	Aldolase superfamily protein | Chr2:95006-96491 REVERSE LENGTH=391 | 201606	1.3.6	PS.calvin cycle.aldolase	4.19247	4.46847	4.15037	4.40715	4.54403	4.19525	4.202	4.45773	4.40564	4.81262	4.93818	4.53842	4.67199	4.48154	4.45959	4.51294	5.74155	5.58696	5.62635	5.8361	5.6716	5.00926	5.24365	5.06861	3.79111	3.96545	4.27672	4.15469	4.4392	3.80308	4.05386	4.16483	4.23109	4.14233	3.69154	4.04517	3.52991	4.33634	3.6616	4.16627	4.53253	4.61402	4.64099	4.15984	4.74696	4.45957
Vitvi19g00904	Aldolase superfamily protein | Chr4:13388676-13390191 FORWARD LENGTH=358 | 201606	1.3.6	PS.calvin cycle.aldolase	7.52325	7.69775	7.87604	8.01244	7.78315	8.09801	7.74851	8.23176	8.27984	7.99278	8.03807	8.20841	7.12229	7.46684	7.56483	7.79625	8.12481	8.01909	7.83581	8.14051	6.70716	7.12868	7.68352	7.77426	7.30742	7.30657	7.66854	7.72997	6.11816	7.30598	7.25736	7.08121	7.37007	7.75426	7.41678	7.93747	7.52228	7.38629	7.63425	6.90933	7.53301	7.18835	7.43551	7.81083	6.42405	6.88119
Vitvi03g00048	fructose-bisphosphate aldolase 1 | Chr2:9128416-9130152 REVERSE LENGTH=399 | 201606	1.3.6	PS.calvin cycle.aldolase	11.9068	11.8815	12.0404	12.2486	12.058	11.8681	11.8861	12.3727	12.0925	11.8837	11.9287	12.4826	11.5371	11.8453	11.862	12.2709	12.5133	12.1977	12.0629	12.1734	11.8313	11.9371	12.2838	12.1017	9.19242	9.31187	9.68701	9.72144	8.58668	8.60844	8.89349	8.67125	11.4963	11.6299	11.2375	11.6955	11.5024	11.2786	11.4617	11.3532	11.7033	11.2258	11.7431	11.8839	11.0842	11.2889
Vitvi04g01421	fructose-bisphosphate aldolase 1 | Chr2:9128416-9130152 REVERSE LENGTH=399 | 201606	1.3.6	PS.calvin cycle.aldolase	10.4795	10.4155	10.5805	10.6578	10.6982	10.6577	10.5718	11.0272	10.5317	10.3286	10.2916	10.803	9.82561	10.6065	10.4645	10.8645	9.87409	9.75651	9.73301	9.75677	9.56642	9.30414	10.2883	9.91738	7.18392	7.32056	7.81488	7.80239	6.52088	6.52115	6.9423	6.7496	9.68068	9.97306	9.85179	10.366	9.87632	9.89197	10.0557	9.51261	9.33127	8.77568	9.60579	10.1217	8.71557	9.06427
Vitvi08g01301	high cyclic electron flow 1 | Chr3:20016951-20018527 FORWARD LENGTH=417 | 201606	1.3.7	PS.calvin cycle.FBPase	7.07016	7.22201	7.28764	7.33858	7.36945	7.21342	7.31984	7.67153	7.79903	7.25576	7.38543	7.88255	7.31098	7.51603	7.42401	7.62709	6.74737	6.42595	6.13177	5.94359	6.18476	6.4468	6.50853	6.88374	6.09737	6.10911	6.51243	6.52396	5.47633	5.88832	6.36513	6.15622	7.35943	7.52964	7.55622	7.80112	7.54951	7.56044	7.61688	7.39865	7.22639	6.78176	7.33828	7.88803	6.64099	6.86877
Vitvi08g02231	high cyclic electron flow 1 | Chr3:20016951-20018527 FORWARD LENGTH=417 | 201606	1.3.7	PS.calvin cycle.FBPase	-5.9381	-6.12492	-4.23477	-3.65138	-3.26056	-3.24176	-2.19133	-3.58338	-5.68315	-3.83051	-4.42741	-2.50498	-4.41282	-3.61544	-2.51681	-3.68181	-5.85417	-6.06364	-3.24358	-4.58421	-4.10549	-3.38857	-4.55239	-4.57825	3.78209	3.84253	3.94931	3.99371	3.71802	3.82106	3.89227	3.98588	3.88823	3.88471	4.44131	4.11247	4.63247	4.48356	4.36245	4.38062	3.29313	3.29875	3.27323	3.95507	3.41114	3.61088
Vitvi15g00690	Transketolase | Chr2:18672737-18675589 FORWARD LENGTH=741 | 201606	1.3.8	PS.calvin cycle.transketolase	3.68578	3.7623	4.05524	3.98234	3.77914	3.77585	4.10167	3.8972	2.49178	3.23342	3.10397	2.95743	3.19943	3.6755	2.9701	3.16368	2.15145	1.73726	2.63206	1.95494	2.80859	1.95889	2.78449	1.80833	3.74854	3.6983	3.46293	3.37819	3.41519	3.8121	3.40208	3.51591	2.82173	2.63766	2.99558	3.40758	3.44926	3.90958	3.10751	2.7137	1.25077	1.23692	2.0706	2.03261	1.63272	1.15066
Vitvi16g00796	Transketolase | Chr2:18672737-18675589 FORWARD LENGTH=741 | 201606	1.3.8	PS.calvin cycle.transketolase	8.29993	8.27322	8.54118	8.46073	8.14314	8.11807	8.18786	8.55277	8.93128	8.5114	8.63131	8.9611	8.40343	8.58417	8.61895	8.60895	9.40972	9.02585	8.72566	8.64786	8.12855	8.50402	8.52136	8.85695	8.20143	8.23101	8.56395	8.56882	7.60106	8.27445	8.37552	8.16254	8.41856	8.57519	8.56069	8.78518	8.27867	8.30474	8.62645	8.30648	8.79551	8.4646	8.70097	8.71632	7.8698	8.09962
Vitvi13g00628	Transketolase | Chr3:22454004-22456824 FORWARD LENGTH=741 | 201606	1.3.8	PS.calvin cycle.transketolase	1.68396	1.70163	1.72716	2.03232	1.07164	1.57294	1.32854	1.14997	1.86375	1.89741	1.56505	1.71507	1.75041	1.74211	1.41937	1.64731	1.17925	1.55841	1.41667	1.5103	1.17991	1.95889	1.79929	1.66334	1.22844	1.29148	1.30217	1.27026	1.91301	2.05552	1.63988	1.97202	2.40367	1.97887	1.67824	1.5445	2.1945	1.911	2.19636	2.63954	1.78244	2.2164	1.54618	0.644481	1.58002	1.8807
Vitvi13g00507	sedoheptulose-bisphosphatase | Chr3:20709640-20711421 FORWARD LENGTH=393 | 201606	1.3.9	PS.calvin cycle.sedoheptulose bisphosphatase	8.90155	9.01075	9.10577	9.25058	9.07335	8.96382	9.02403	9.31797	9.58067	8.99504	9.25284	9.96783	8.9765	9.17511	9.10971	9.59585	9.26554	9.08908	8.88142	8.72085	8.54435	8.95243	8.85271	9.48636	7.92317	7.98797	8.2701	8.28892	7.21158	7.75937	8.17575	7.8991	8.90621	9.11895	8.9524	9.08906	9.21827	9.15114	9.06301	9.03972	9.11938	8.8373	8.96872	9.38181	8.67579	8.90639
Vitvi11g00542	sucrose phosphate synthase 1F | Chr5:6844994-6849997 REVERSE LENGTH=1043 | 201606	2.1.1.1	major CHO metabolism.synthesis.sucrose.SPS	4.57859	4.65069	4.69103	4.55905	4.54403	4.3928	4.51319	4.61923	5.12018	4.77015	5.09026	4.95072	4.82479	4.61818	4.81273	4.37672	6.36045	6.10095	6.07932	5.98025	5.78234	5.80935	5.37884	5.78625	4.66517	4.67587	4.73416	4.73265	4.72506	4.60028	4.78444	4.70061	4.94972	5.24642	4.55791	4.64339	4.39251	4.73617	4.64816	4.92811	6.02218	6.10051	5.59913	4.86844	5.55164	5.4987
Vitvi05g01193	sucrose phosphate synthase 3F | Chr1:1391674-1395756 REVERSE LENGTH=1062 | 201606	2.1.1.1	major CHO metabolism.synthesis.sucrose.SPS	7.29807	7.34128	7.50458	7.35523	7.44643	7.63246	7.49816	7.45018	7.71493	7.31835	7.30969	7.03153	6.8666	7.2961	7.27973	7.1816	6.42282	6.25235	6.17217	5.70388	6.46493	6.51251	6.93562	6.73785	6.84604	6.86346	6.71726	6.66432	6.14527	6.53256	6.85757	6.7141	7.74177	7.86402	7.46154	8.07879	7.86099	7.92581	7.96169	7.12878	6.19335	5.79826	6.5269	7.17796	5.97744	6.05438
Vitvi18g02365	Sucrose-phosphate synthase family protein | Chr4:6315033-6319785 FORWARD LENGTH=1050 | 201606	2.1.1.1	major CHO metabolism.synthesis.sucrose.SPS	4.85875	5.09606	4.82862	4.90704	4.46639	4.83887	4.75807	4.53659	4.12582	4.91163	4.31742	4.02285	3.69047	3.86191	3.74998	3.6491	3.76971	3.54184	3.76125	2.64139	3.28854	2.79559	3.39208	2.65377	4.50451	4.56812	4.6791	4.68758	3.8442	3.93275	4.29029	4.25911	4.90759	4.74332	3.95678	4.9724	4.40831	4.90027	4.84316	4.51112	3.3981	2.41677	3.59635	2.85156	2.05583	1.76131
Vitvi12g01618	sucrose-6F-phosphate phosphohydrolase 2 | Chr3:19407376-19409182 FORWARD LENGTH=435 | 201606	2.1.1.2	major CHO metabolism.synthesis.sucrose.SPP	2.41505	2.57205	2.51565	2.49837	2.67692	2.64786	2.50584	2.51675	2.24167	2.40598	2.367	2.54734	2.42428	2.50142	2.63762	2.45978	1.47674	1.84925	1.93206	1.42328	2.06843	2.35482	2.15267	1.92955	2.07447	1.91952	1.98117	2.29851	2.20948	2.28008	2.21158	2.1615	2.05831	2.44454	2.08754	1.97312	2.3891	2.50921	2.55235	2.46445	1.69723	1.59586	1.90582	2.01331	1.99673	1.64347
Vitvi08g00225	Sucrose-6F-phosphate phosphohydrolase family protein | Chr2:15053952-15055776 FORWARD LENGTH=422 | 201606	2.1.1.2	major CHO metabolism.synthesis.sucrose.SPP	4.74928	4.74159	4.93932	4.61634	4.85318	4.59925	4.73593	4.95965	5.31756	5.0417	5.13037	5.08748	4.84378	5.23193	4.888	4.92033	4.91484	4.91435	4.89817	4.46291	4.70508	4.70569	4.4523	4.81907	4.3133	4.35038	4.71463	4.67224	3.88951	4.00005	4.3206	4.22128	4.7256	4.77105	4.72795	4.99825	4.40156	4.76957	4.66605	4.00826	5.07458	4.79653	4.89745	5.10562	4.29637	4.36035
Vitvi18g01657	Inositol monophosphatase family protein | Chr1:16468184-16470347 FORWARD LENGTH=341 | 201606	2.1.1.3	major CHO metabolism.synthesis.sucrose.FBPase	5.96842	6.07076	6.21059	6.48227	6.28936	6.26519	6.26545	6.72564	6.93547	6.298	6.60348	6.645	6.29655	6.59084	6.32118	6.43062	6.33966	6.24099	5.9704	5.81346	5.78963	6.14253	6.17978	6.56024	5.64997	5.7537	5.80478	5.8508	4.78174	5.46533	5.70791	5.51461	6.30245	6.57982	6.23851	6.55494	6.5281	6.56893	6.39526	6.09493	6.49811	6.21096	6.36921	6.77573	5.81944	6.16543
Vitvi18g01242	plant glycogenin-like starch initiation protein 2 | Chr1:28979066-28981228 REVERSE LENGTH=618 | 201606	2.1.2	major CHO metabolism.synthesis.starch	2.63555	2.35486	2.41388	3.09009	2.84198	2.75502	2.69562	2.79859	2.55047	2.78125	2.68459	2.89046	2.3729	2.55848	2.73985	2.72077	3.18749	2.94478	2.91196	3.1595	3.18913	2.88888	3.33229	3.05838	3.32886	3.20825	3.08692	3.43746	3.41131	3.20677	3.35116	3.14139	2.59985	2.38197	2.35917	2.24674	2.41615	2.30739	2.47327	2.807	2.80552	2.80549	2.92874	2.97641	3.07262	3.11347
Vitvi14g00608	plant glycogenin-like starch initiation protein 6 | Chr5:6131307-6133787 REVERSE LENGTH=537 | 201606	2.1.2	major CHO metabolism.synthesis.starch	2.93535	3.09183	3.36266	3.00111	3.47705	3.25239	3.08972	3.22654	3.17794	3.12136	3.08302	3.22294	3.26666	3.08777	3.09336	3.17865	3.01311	3.51944	3.13146	3.01322	3.3022	3.41325	3.08906	3.2053	3.01157	3.06727	3.02486	3.09497	2.92122	3.15573	3.26941	3.15928	3.38946	3.43494	3.33759	3.24434	3.27305	3.49976	3.09171	3.40787	3.3777	3.25916	3.19556	3.27675	3.46664	3.07757
Vitvi12g00770	ADP glucose pyrophosphorylase 1 | Chr5:19570326-19572557 FORWARD LENGTH=520 | 201606	2.1.2.1	major CHO metabolism.synthesis.starch.AGPase	6.92396	6.93256	6.91603	7.01378	6.99295	6.73859	6.81644	7.32876	7.03303	6.73725	6.95935	7.05535	6.91305	6.91535	7.05232	6.94772	7.95066	7.5911	7.31853	7.50799	7.08223	7.28246	7.46453	7.46535	6.17635	6.1975	6.76482	6.74094	6.11994	5.97451	6.38256	6.24006	6.53376	6.7057	6.60057	6.66619	6.27274	6.66166	6.66137	6.6555	7.23728	7.13932	7.10329	6.89323	6.89842	7.02036
Vitvi05g00442	ADP glucose pyrophosphorylase large subunit 1 | Chr5:6463931-6466775 REVERSE LENGTH=522 | 201606	2.1.2.1	major CHO metabolism.synthesis.starch.AGPase	6.33074	6.46403	6.64914	6.57575	6.41816	6.41416	6.52917	6.76069	6.84702	6.3556	6.47069	7.07708	6.13439	6.55223	6.44074	6.81624	6.09602	6.22262	5.97594	5.76709	5.79144	5.92787	6.09836	6.46455	5.43861	5.48597	5.582	5.50439	4.66281	5.20506	5.43139	5.14868	6.036	6.32776	6.31843	6.45477	6.54454	6.46644	6.52688	6.19595	5.88563	5.41001	6.20784	6.60131	5.28046	5.57471
Vitvi07g00544	ADPGLC-PPase large subunit | Chr1:9631630-9634450 FORWARD LENGTH=518 | 201606	2.1.2.1	major CHO metabolism.synthesis.starch.AGPase	1.11719	1.45251	0.974679	0.436082	1.15125	0.609101	1.06994	0.781188	0.656704	1.02747	0.906489	0.6938	0.92108	0.36641	0.816173	0.625614	0.295575	1.48325	1.00435	1.34652	1.5782	1.75244	1.58375	1.72553	1.42661	1.20129	1.27195	1.46799	1.7133	1.55176	1.87915	1.57876	0.769379	0.455973	0.558944	0.781304	0.523701	0.642254	0.268386	0.439173	1.49752	1.5831	1.34882	0.897023	1.78019	1.74995
Vitvi18g02758	ADPGLC-PPase large subunit | Chr1:9631630-9634450 FORWARD LENGTH=518 | 201606	2.1.2.1	major CHO metabolism.synthesis.starch.AGPase	1.41063	1.64987	2.00681	1.28408	1.71999	2.22235	1.85564	1.5785	1.30554	1.64846	1.83937	1.02427	1.46982	1.42895	1.92741	1.37996	2.01001	2.0185	1.95469	2.00575	1.33413	1.72889	1.4847	1.39903	2.82516	2.68339	2.42739	2.2331	2.07867	2.8106	2.57922	2.256	2.10876	1.89174	1.46473	1.0018	2.06375	1.1854	1.48542	1.4893	1.95752	1.70595	1.64791	1.54718	1.68357	1.8168
Vitvi14g01873	ADP-glucose pyrophosphorylase family protein | Chr1:28135770-28138456 REVERSE LENGTH=415 | 201606	2.1.2.1	major CHO metabolism.synthesis.starch.AGPase	3.04204	2.89467	2.99083	2.99536	3.05879	2.83659	2.94762	2.91167	3.38025	3.13527	3.27534	3.37321	3.26196	3.47414	3.37334	3.38212	2.76421	3.5232	3.32193	3.39878	3.32913	3.51316	3.70028	3.82973	3.38949	3.08755	3.28525	3.07178	2.94824	3.04791	3.07389	2.9996	3.11124	3.21927	3.14114	3.03271	3.04942	3.19714	3.23282	3.42637	3.22246	3.24707	3.55111	3.48374	3.7492	3.65113
Vitvi17g00738	ADP-glucose pyrophosphorylase family protein | Chr1:28135852-28138456 REVERSE LENGTH=387 | 201606	2.1.2.1	major CHO metabolism.synthesis.starch.AGPase	4.85225	5.04813	5.12936	5.00039	4.88701	4.83887	4.81198	5.0467	4.99897	4.80539	4.86644	4.98323	4.97304	5.08708	4.74348	5.07507	4.55628	4.82281	4.72303	4.78575	4.52022	4.4897	4.67081	4.91561	4.862	4.90602	5.15628	5.11497	4.65627	4.71368	4.86409	4.81932	4.23109	4.46071	4.84307	4.70748	4.59744	4.60485	4.58938	4.34994	4.32454	4.38494	4.35541	4.61357	3.96497	3.98249
Vitvi03g00304	Glucose-1-phosphate adenylyltransferase family protein | Chr2:9239362-9242150 FORWARD LENGTH=523 | 201606	2.1.2.1	major CHO metabolism.synthesis.starch.AGPase	1.42823	1.58244	0.780176	1.32131	1.36671	1.29962	1.13906	0.724045	1.0311	1.66134	1.60968	0.605444	1.35094	1.16066	0.922301	0.439201	0.374647	0.80672	0.794558	1.0305	1.15001	0.8153	0.401807	0.825475	2.08429	2.19663	2.13178	2.29049	2.54298	2.13433	2.34943	1.92049	1.58922	0.984149	0.591734	0.833299	1.33815	1.04695	0.944114	2.19783	0.0333546	0.427526	0.512858	-0.0111843	-0.0184281	0.141994
Vitvi10g00094	cysteine-rich RECEPTOR-like kinase | Chr4:12129485-12133157 FORWARD LENGTH=1043 | 201606	2.1.2.2	major CHO metabolism.synthesis.starch.starch synthase	5.6208	5.74737	5.76005	5.70837	5.72447	5.89084	5.71096	5.71903	5.80218	5.35882	5.54269	5.44339	5.31906	5.21047	5.56616	5.34443	5.80538	5.61187	5.34085	4.68647	5.20512	5.81285	5.57302	5.6811	4.54949	4.5789	4.60225	4.75466	4.58576	4.34468	4.68513	4.61568	5.26207	5.3954	5.27776	5.60417	5.36327	5.34533	5.62502	5.32601	5.4773	5.27463	5.11624	5.12036	5.0744	5.0355
Vitvi10g00739	cysteine-rich RECEPTOR-like kinase | Chr4:12129485-12133157 FORWARD LENGTH=1043 | 201606	2.1.2.2	major CHO metabolism.synthesis.starch.starch synthase	4.65155	4.86873	5.03902	4.90704	4.73379	4.78457	4.90422	5.10522	5.73523	4.91298	5.21945	5.28411	5.09167	5.44903	5.20324	5.17927	4.55416	4.52975	4.39718	4.10345	3.88205	4.30292	3.95673	4.75789	4.22955	4.19312	4.29936	4.25489	3.91438	4.40751	4.47287	4.40311	4.66283	4.9966	5.00246	5.1353	5.09965	5.19069	5.26193	4.45457	4.54782	4.39776	4.47096	4.96327	4.01794	4.20263
Vitvi16g01405	Glycogen/starch synthases%2C ADP-glucose type | Chr5:8266934-8270860 FORWARD LENGTH=652 | 201606	2.1.2.2	major CHO metabolism.synthesis.starch.starch synthase	6.3779	6.39742	6.54084	6.41228	6.32789	6.37427	6.39209	6.62192	6.42243	6.0346	6.3416	6.33451	6.07803	6.29535	6.30803	6.34692	6.29017	6.57275	6.44217	6.38757	6.0511	6.08976	6.2776	6.41162	5.79373	5.76869	6.19126	6.28722	5.41277	5.66682	6.0154	5.78695	5.08439	5.27144	5.13767	5.5701	5.14078	4.97035	5.31618	4.86306	5.58127	5.20863	5.32358	5.40678	4.35441	4.55567
Vitvi14g01968	starch synthase 2 | Chr3:62456-65678 REVERSE LENGTH=792 | 201606	2.1.2.2	major CHO metabolism.synthesis.starch.starch synthase	5.36625	5.46145	5.41688	5.54091	5.62775	5.53162	5.41948	5.76136	5.44807	5.03553	5.37726	5.44763	5.40576	4.92914	5.57595	5.32212	6.39049	6.09591	5.74389	5.5412	5.52496	6.00712	5.81793	5.90187	4.38652	4.61254	4.88026	4.78065	4.70778	4.71208	4.72701	4.6572	5.38588	5.35627	5.23169	5.25451	5.27736	5.28611	5.55667	5.39243	5.76847	5.71512	5.72958	5.40308	5.66194	5.80622
Vitvi11g00903	starch synthase 4 | Chr4:10082221-10087044 FORWARD LENGTH=1040 | 201606	2.1.2.2	major CHO metabolism.synthesis.starch.starch synthase	4.04632	4.08818	4.19846	4.05044	4.25288	4.33998	4.31086	4.18612	4.4162	3.92036	4.23911	4.3152	4.20801	4.39467	4.32481	4.25482	3.84106	3.9957	4.09245	3.53991	3.81456	3.93722	4.03882	4.27454	4.20502	4.25271	4.0988	4.22787	4.17902	4.17799	4.36748	4.31206	4.33434	4.37897	4.52433	4.58582	4.23431	4.46426	4.51631	4.42545	3.96552	3.86866	3.95254	4.13773	3.93642	3.91797
Vitvi02g00250	UDP-Glycosyltransferase superfamily protein | Chr1:11920582-11923506 REVERSE LENGTH=610 | 201606	2.1.2.2	major CHO metabolism.synthesis.starch.starch synthase	7.24228	7.46086	7.21523	7.3434	7.44173	7.45036	7.37529	7.79068	6.90487	6.97475	6.93142	7.37223	6.92015	7.02859	7.19413	7.12473	6.7557	6.16547	6.43867	5.38685	6.59651	6.45759	7.00076	6.3324	4.19373	4.33349	4.5098	4.27534	4.62145	3.8091	4.39623	4.01073	6.79329	6.80814	6.5685	6.87285	6.19026	6.54616	6.79378	7.01179	6.258	5.79757	6.18792	5.98232	5.8434	5.86202
Vitvi15g00885	UDP-Glycosyltransferase superfamily protein | Chr1:11920582-11923506 REVERSE LENGTH=610 | 201606	2.1.2.2	major CHO metabolism.synthesis.starch.starch synthase	4.60783	4.76914	4.92929	5.25611	4.47801	4.89414	4.94702	5.50673	5.8497	4.97749	5.20861	5.09155	3.01064	4.28542	4.22673	4.35051	3.12024	2.94478	2.96866	1.77919	2.6197	2.73776	2.60074	3.74518	-0.189547	0.0749094	-0.675579	-0.174982	-2.21902	-0.426869	-1.14502	-0.897393	5.81377	5.80237	5.05043	5.66103	5.79371	5.66652	5.74096	4.592	3.76553	2.2164	4.24408	5.38066	3.46664	3.75706
Vitvi19g00538	Alpha amylase family protein | Chr3:7123603-7130364 REVERSE LENGTH=897 | 201606	2.1.2.3	major CHO metabolism.synthesis.starch.starch branching	1.65436	1.90299	1.77272	1.18656	1.44778	1.92243	1.48276	1.5459	0.975065	0.290504	1.08566	0.543383	1.42007	1.56247	0.859566	1.07307	3.182	3.24697	3.49403	2.7347	3.1214	3.17258	2.83131	3.08709	2.26773	2.58694	2.80511	2.60031	2.19151	2.10528	2.57331	2.61487	0.553245	1.63431	1.10469	1.02435	0.951122	0.337399	0.871964	0.989725	3.62842	3.51247	3.26525	2.37264	2.82335	2.53844
Vitvi08g01497	cysteine-rich RECEPTOR-like kinase | Chr4:12129485-12133157 FORWARD LENGTH=1043 | 201606	2.1.2.3	major CHO metabolism.synthesis.starch.starch branching	3.94302	4.02863	4.06748	4.08604	4.0393	4.08146	3.92944	4.10452	4.33227	4.26013	4.16629	4.32676	3.91061	3.71905	4.04132	3.63831	5.29621	5.09054	4.78433	4.54077	4.02276	4.34807	3.97769	3.98017	4.89583	5.0199	4.99338	4.98938	4.98458	4.79173	5.09519	4.88665	4.16349	4.26441	4.08898	4.33843	3.94339	4.01414	4.29966	4.34022	4.94545	4.9903	4.12564	3.35166	3.81054	3.58234
Vitvi18g00111	starch branching enzyme 2.1 | Chr2:15264283-15269940 FORWARD LENGTH=858 | 201606	2.1.2.3	major CHO metabolism.synthesis.starch.starch branching	5.10561	5.17715	5.10433	5.24525	5.34835	4.97117	5.07711	5.29987	5.66835	5.18908	5.54748	5.70137	5.3515	5.13342	5.41347	5.33221	6.61012	6.42946	6.39848	6.20233	5.99701	6.07932	5.90259	5.99066	4.91245	4.96887	4.95467	5.03327	5.02194	4.43306	5.2607	5.0394	5.1509	5.04536	4.85662	5.05272	4.43721	5.02538	4.9507	5.0308	5.62662	5.61833	5.43628	4.8011	5.33117	5.29882
Vitvi18g00454	cysteine-rich RECEPTOR-like kinase | Chr4:12129485-12133157 FORWARD LENGTH=1043 | 201606	2.1.2.4	major CHO metabolism.synthesis.starch.debranching	4.01173	4.23593	4.18448	3.92605	3.97237	4.11956	4.07546	4.19666	3.96251	3.83766	3.93161	3.80873	3.88027	4.25615	4.15016	3.91661	3.66743	3.60701	3.6616	3.41391	3.51656	3.63221	3.3118	3.77196	4.77378	4.77144	4.78853	4.86941	4.79221	4.78105	5.11364	5.00518	3.41374	3.75494	3.79372	3.88502	3.67134	3.58443	3.89793	3.74498	3.49279	3.42931	3.7095	3.37831	3.14697	2.9837
Vitvi07g00167	debranching enzyme 1 | Chr1:813975-816623 FORWARD LENGTH=882 | 201606	2.1.2.4	major CHO metabolism.synthesis.starch.debranching	2.46704	2.90575	2.70774	2.72366	2.92926	2.61977	2.41818	2.63772	2.59762	2.45859	2.49938	2.59401	2.50604	2.49308	2.76859	2.547	3.07952	2.74049	3.04973	2.49971	2.88773	2.51488	2.60748	2.63445	2.91589	2.9053	3.05622	3.23101	2.89369	3.093	2.92398	3.22447	1.96281	2.30818	2.19815	2.38381	1.84231	1.97786	2.48138	2.1805	2.77466	2.47322	2.61374	2.27067	1.90329	2.03842
Vitvi08g01815	putative galactose-1-phosphate uridyltransferase | Chr5:6015270-6016555 FORWARD LENGTH=351 | 201606	2.1.2.60	major CHO metabolism.synthesis.starch.ADP Glucose Phosphorylase	3.20401	3.23483	3.14893	3.10083	3.47318	3.27507	3.20704	3.16347	2.8676	2.98455	3.26142	3.2716	3.03839	3.21491	2.91974	3.38212	2.74202	3.2008	2.93491	3.1595	3.07442	2.77849	2.95276	3.05354	2.60423	3.07237	3.13388	2.86064	2.52873	2.71128	2.85254	2.7509	2.82173	2.83156	2.71219	3.0103	2.67695	3.00215	2.7055	2.7494	3.18775	3.08446	3.2081	3.47671	2.868	2.86762
Vitvi01g00025	fructokinase-like protein | Chr1:26016024-26018365 FORWARD LENGTH=614 | 201606	2.2.1.1	major CHO metabolism.degradation.sucrose.fructokinase	2.52543	2.47871	2.65194	2.4233	2.53571	2.21298	2.36145	2.51675	2.57895	2.31109	2.58382	3.01	2.72673	2.74562	2.40114	2.61464	3.95479	3.66257	3.70229	3.72412	3.01759	3.15501	3.09866	3.0632	3.19033	3.54538	3.81169	3.70503	3.00595	2.75557	3.2473	2.96949	2.16706	2.16689	2.15492	2.63883	1.95727	1.85282	2.25427	2.4787	3.87142	3.41137	3.43495	2.83516	2.97903	3.00775
Vitvi14g00950	pfkB-like carbohydrate kinase family protein | Chr1:24778400-24780393 FORWARD LENGTH=384 | 201606	2.2.1.1	major CHO metabolism.degradation.sucrose.fructokinase	4.01755	4.07843	4.16753	4.18024	4.14519	3.89487	3.99384	4.24316	4.07341	3.94428	4.14371	4.29415	4.02042	4.32355	4.11926	4.13964	4.88476	4.70206	4.66245	4.86356	4.62718	4.40306	4.58972	4.89139	3.89234	3.90387	4.22836	4.4072	3.53052	3.6837	3.74488	3.65483	3.75203	4.05729	3.85578	3.97457	3.52577	3.74978	3.71756	3.58954	4.90208	4.73438	4.80688	4.56137	4.55549	4.54421
Vitvi05g01516	pfkB-like carbohydrate kinase family protein | Chr3:21983103-21984440 FORWARD LENGTH=326 | 201606	2.2.1.1	major CHO metabolism.degradation.sucrose.fructokinase	4.35077	4.39766	4.11543	4.55514	4.45663	4.70828	4.32946	4.49236	4.03624	4.15931	4.04426	4.0868	4.18088	4.12737	4.52842	4.13709	3.88561	3.5232	3.60906	4.03906	3.8026	3.8306	3.88917	3.59335	4.70388	4.60376	4.82019	4.76482	4.81	4.71208	4.787	4.67129	3.79579	3.54968	3.79019	3.77965	3.5504	3.86317	3.63278	3.46266	3.29313	3.15086	3.66469	3.98758	3.86937	3.85309
Vitvi18g02417	pfkB-like carbohydrate kinase family protein | Chr4:6371486-6372770 REVERSE LENGTH=324 | 201606	2.2.1.1	major CHO metabolism.degradation.sucrose.fructokinase	1.69853	2.25446	1.41867	1.80148	1.49433	1.46659	1.01583	1.01355	0.199497	1.49861	2.367	0.339369	2.26431	1.57833	2.56738	1.77104	3.11449	2.6879	2.6939	2.32668	2.93671	1.06146	1.17553	1.5715	1.44196	0.81998	0.786527	0.516896	1.662	1.63541	1.50971	2.13462	-1.21813	-0.441458	0.265748	0.121644	-1.06126	0.497864	-2.53897	-1.79787	-1.38749	1.37665	0.31055	-0.368119	0.573292	0.0707357
Vitvi16g00895	pfkB-like carbohydrate kinase family protein | Chr5:21069709-21071450 FORWARD LENGTH=343 | 201606	2.2.1.1	major CHO metabolism.degradation.sucrose.fructokinase	2.54168	2.41035	2.08113	1.89088	2.56508	2.49392	2.41818	2.31869	2.34476	2.03244	2.367	1.81038	2.38159	2.38004	2.41575	2.05695	2.89066	2.90502	2.96866	2.78792	2.82288	2.68366	2.97899	2.38754	2.81929	2.62907	2.96945	2.86605	3.00595	2.36423	2.72501	2.64693	2.43564	2.15758	2.24012	2.05204	2.04076	2.34164	1.99595	1.81544	2.43639	2.39502	2.57552	2.80742	2.56992	2.52518
Vitvi08g01307	SOUL heme-binding family protein | Chr2:15890964-15891704 FORWARD LENGTH=246 | 201606	2.2.1.1	major CHO metabolism.degradation.sucrose.fructokinase	5.63697	5.60767	5.78806	5.50597	5.67313	5.30348	5.43931	5.86741	5.26741	5.32177	5.18914	5.65352	5.66177	6.90596	5.53304	5.80803	5.65709	5.47212	5.86905	5.80918	6.29133	4.98336	5.59609	6.19462	3.4703	3.30237	3.71112	3.68376	3.06639	3.07313	3.09468	2.75678	4.69785	4.83959	5.00854	5.19489	4.66854	4.96487	4.6043	4.17286	5.62085	5.38908	6.47594	6.88993	5.52488	5.6847
Vitvi02g01845	Glycosyl hydrolases family 32 protein | Chr1:4153699-4157457 FORWARD LENGTH=664 | 201606	2.2.1.3	major CHO metabolism.degradation.sucrose.invertases	-2.76817	-2.42448	-1.73227	-1.88585	-1.31303	-0.557258	-0.724202	-1.65738	-1.03929	-0.59785	-1.05818	-2.05752	-1.74986	-2.23693	-2.12979	-3.19639	-0.239462	-0.778242	-0.323011	0.599007	-1.29814	-1.948	-0.927899	-1.30523	1.07939	1.32604	1.14434	1.07877	1.77496	0.66889	1.62852	1.34859	-0.649847	0.114936	-2.42457	-1.23199	-2.01235	-1.98453	-2.82848	-1.3322	-0.91542	-0.299948	-2.32172	-3.39365	-0.74191	-1.27885
Vitvi02g00512	Glycosyl hydrolases family 32 protein | Chr1:4153699-4157457 FORWARD LENGTH=664 | 201606	2.2.1.3	major CHO metabolism.degradation.sucrose.invertases	-0.156737	0.533291	0.555303	0.255509	0.375027	0.458684	0.88108	0.0254252	-0.928259	1.08597	0.09615	0.144113	-0.571519	-1.07939	0.0495366	-0.718341	1.11161	0.969779	1.20646	2.3583	0.442943	-0.313284	1.33025	-0.0971205	3.1013	3.07237	2.85692	2.99	3.50527	2.72407	3.1982	3.14588	0.957312	1.64767	-0.329411	0.121644	0.347544	-0.71444	-0.115757	1.1227	1.28037	1.60852	0.429603	-1.67745	0.90864	-0.255765
Vitvi09g00193	Glycosyl hydrolases family 32 protein | Chr3:4533084-4535831 REVERSE LENGTH=581 | 201606	2.2.1.3	major CHO metabolism.degradation.sucrose.invertases	2.17565	1.58244	2.62735	2.38863	2.82387	2.71576	2.53178	3.10312	2.92048	2.08118	1.93599	2.26921	1.57965	2.51796	2.88866	2.75448	2.07064	1.51378	1.97697	1.55192	1.6115	2.20068	2.18908	3.19214	3.53971	3.61691	3.39446	3.23101	2.2707	3.52093	2.96068	2.54852	2.25928	2.51183	3.21666	1.88964	2.31438	2.58979	2.28237	1.92356	2.89433	2.73221	3.73573	4.37548	3.32968	3.66026
Vitvi06g01427	alkaline/neutral invertase | Chr5:7474974-7477479 REVERSE LENGTH=617 | 201606	2.2.1.3.1	major CHO metabolism.degradation.sucrose.invertases.neutral	3.91209	4.24031	4.40064	4.29465	4.33829	3.98569	4.12102	4.39504	4.49552	4.08477	4.27649	4.73342	4.13793	4.18027	4.43649	4.37021	5.2045	5.08801	4.9749	4.80739	4.39355	4.55813	4.35149	4.81764	4.07077	4.21403	4.41966	4.65674	4.06515	4.07188	4.48552	4.30001	3.85315	3.96693	3.88584	4.00889	3.64491	4.01414	3.94265	4.17505	4.97629	4.82256	4.70582	4.40354	4.19267	4.30514
Vitvi13g00792	alkaline/neutral invertase | Chr5:7474974-7477479 REVERSE LENGTH=617 | 201606	2.2.1.3.1	major CHO metabolism.degradation.sucrose.invertases.neutral	4.44236	4.5324	4.79773	4.59939	4.63512	4.62949	4.64528	4.71765	4.9177	4.53319	4.74001	4.494	4.56922	4.65602	4.68437	4.52276	5.20179	5.04814	4.88791	4.97357	4.8282	5.05496	4.90909	5.20257	3.70785	3.73734	3.79319	3.7641	3.70223	3.82106	3.82419	3.70747	4.63556	4.6732	4.52433	4.51794	4.50807	4.85059	4.87735	4.41437	4.88653	4.91843	4.84218	5.0815	4.91331	4.98309
Vitvi14g00070	Plant neutral invertase family protein | Chr1:21192593-21194948 FORWARD LENGTH=616 | 201606	2.2.1.3.1	major CHO metabolism.degradation.sucrose.invertases.neutral	3.78471	4.29399	4.0429	3.88623	4.11324	4.05811	4.09733	4.09328	4.38966	4.03367	3.98339	4.037	4.32527	4.64665	4.21425	4.35271	4.11881	4.12741	4.0405	3.6716	4.24058	4.29492	4.05864	4.63202	1.99346	2.19663	2.03614	2.04582	2.14556	2.28008	2.23424	2.29699	4.45819	4.50175	4.33396	4.41507	4.77512	4.88584	4.77556	4.18377	4.2573	4.37201	4.35165	4.81231	4.73495	4.84177
Vitvi18g01682	Plant neutral invertase family protein | Chr1:27103277-27105663 FORWARD LENGTH=499 | 201606	2.2.1.3.1	major CHO metabolism.degradation.sucrose.invertases.neutral	3.52747	3.1674	3.40185	3.29113	3.50762	3.42459	3.27388	3.54796	3.08173	3.36129	3.28454	3.53344	3.19451	3.31293	3.51915	3.51786	3.58254	3.56389	3.64777	3.67788	2.93233	3.17258	3.1778	3.03891	3.45147	3.08251	3.51868	3.40442	3.35992	3.21132	3.29837	3.40404	2.82777	2.77181	3.00778	2.8804	2.55243	2.8379	2.90548	2.91572	3.14414	3.23079	3.17866	3.03501	3.11491	3.1267
Vitvi05g00164	Plant neutral invertase family protein | Chr3:2012952-2015471 FORWARD LENGTH=465 | 201606	2.2.1.3.1	major CHO metabolism.degradation.sucrose.invertases.neutral	3.91209	3.55632	4.12717	3.91086	3.82842	3.98569	3.97506	3.81408	4.03624	3.59071	3.60417	3.85736	3.99798	2.96047	3.72966	3.90765	3.82002	3.70288	3.91629	3.95624	3.2503	3.59686	3.37638	3.74218	5.80638	5.79283	5.6102	5.67878	6.01077	5.92064	5.58327	5.71392	3.9751	3.84757	4.3863	3.57727	3.93094	3.68456	4.05281	4.16627	3.12388	3.50572	3.50779	3.50462	3.89926	3.98733
Vitvi03g00088	Plant neutral invertase family protein | Chr4:16609955-16612019 REVERSE LENGTH=571 | 201606	2.2.1.3.1	major CHO metabolism.degradation.sucrose.invertases.neutral	1.98672	2.03999	1.95505	2.03232	1.971	2.06463	1.79267	1.94644	1.71773	1.9613	2.30504	1.55129	1.76377	1.78373	1.6093	1.67574	2.07064	1.89636	1.77562	1.76746	2.19829	1.84299	1.93411	1.54415	1.81635	1.32604	1.25661	1.5642	1.78698	1.36831	1.54639	1.55191	1.78807	1.76263	1.53385	1.66417	1.37538	1.36264	0.920463	0.989725	1.45922	1.6822	0.869423	1.0374	1.28304	1.28265
Vitvi06g01272	Hexokinase | Chr3:6995317-6998064 FORWARD LENGTH=502 | 201606	2.2.1.4	major CHO metabolism.degradation.sucrose.hexokinase	3.42165	3.40451	3.46335	3.19912	3.05879	3.40004	3.37046	3.13086	3.17794	3.80901	3.42849	3.3462	2.71989	3.44849	3.03778	3.24181	2.94349	2.73402	3.29114	2.81096	2.99674	2.64012	3.23986	2.10825	3.53256	3.63079	3.50575	3.54243	3.83844	3.18379	3.66928	3.29091	3.10131	3.48417	3.58564	3.8539	2.73539	2.99679	3.51137	2.2569	2.29856	2.29679	2.42603	2.43199	2.14924	2.1201
Vitvi11g00260	hexokinase 1 | Chr4:14352338-14354865 REVERSE LENGTH=496 | 201606	2.2.1.4	major CHO metabolism.degradation.sucrose.hexokinase	6.36768	6.22353	6.37902	6.38122	6.29868	6.3483	6.32228	6.35531	6.49396	6.16073	6.20225	6.23127	6.06527	6.03238	6.32215	6.27151	6.38632	6.30186	6.11052	6.32393	6.20535	6.38551	6.25952	6.49522	6.60487	6.5706	6.56789	6.54895	6.54939	6.70826	6.64429	6.59014	6.28556	6.32725	6.35888	6.22592	6.23779	6.24401	6.35337	6.33117	6.05786	6.14625	6.09922	6.28859	6.32493	6.32178
Vitvi18g01114	hexokinase 1 | Chr4:14352338-14354865 REVERSE LENGTH=496 | 201606	2.2.1.4	major CHO metabolism.degradation.sucrose.hexokinase	1.92609	2.00951	1.77272	1.28408	1.971	1.35177	1.73802	2.0195	1.32808	1.83055	1.78853	1.09087	1.59467	1.95137	1.75429	1.34499	2.84973	2.69458	3.22286	2.7586	3.38796	3.08716	2.705	2.81693	1.17434	1.76437	1.44442	1.40998	1.68788	1.26703	1.50971	1.59199	1.42373	1.52274	1.23494	1.56001	0.848942	1.50544	0.944114	0.317611	2.92276	2.80549	3.37316	2.77341	3.31765	3.19112
Vitvi07g00353	sucrose synthase 3 | Chr4:995166-998719 FORWARD LENGTH=809 | 201606	2.2.1.5	major CHO metabolism.degradation.sucrose.Susy	5.00954	4.88701	5.14099	5.13848	5.6706	5.12019	5.13007	5.41492	6.11977	5.70748	5.95881	6.059	5.97412	5.3147	5.57595	5.44075	7.23313	6.74713	6.67763	6.54485	6.81382	6.64032	6.02912	6.84399	4.64542	4.66241	4.68197	4.56171	5.3893	4.94442	4.99591	5.02239	6.16319	5.80982	5.4719	5.33561	5.02107	5.51906	5.30595	5.464	6.52617	6.76137	6.42625	6.02148	6.7257	6.72097
Vitvi11g00030	sucrose synthase 4 | Chr3:15179204-15182577 REVERSE LENGTH=808 | 201606	2.2.1.5	major CHO metabolism.degradation.sucrose.Susy	3.7219	3.50626	4.00204	4.17007	3.95306	4.51789	3.92456	4.50514	3.02076	2.73326	2.84249	2.71858	2.894	2.48469	2.90945	2.9417	3.66743	3.29171	3.4349	3.87931	3.02996	2.54891	2.92064	3.21833	5.68344	5.58828	5.55088	5.50439	5.63023	5.70282	5.66199	5.49888	2.66198	2.8139	2.78489	2.9049	3.47522	2.44764	3.53103	3.28352	3.15217	3.19348	2.49591	2.38019	3.12874	2.64654
Vitvi17g01221	sucrose synthase 6 | Chr1:27584533-27588326 REVERSE LENGTH=942 | 201606	2.2.1.5	major CHO metabolism.degradation.sucrose.Susy	-0.00735925	0.318023	-0.961756	-0.481456	0.673551	-0.376686	0.0610588	0.323507	-3.36122	-2.69301	-1.92491	-2.79449	-2.29734	-2.23693	-3.4099	-2.09685	-3.53224	-4.47868	-3.24358	-4.58421	-2.96799	-2.7365	-2.23046	-2.46277	1.1926	1.45654	-1.64643	-0.58264	-0.293016	1.11987	-0.928208	-0.825243	-1.98865	-4.52892	-3.07664	-2.81696	-1.67131	-1.3171	-3.19105	-2.28329	-4.75672	-3.90876	-2.52817	-3.03108	-2.99825	-3.91112
Vitvi14g01692	Sucrase/ferredoxin-like family protein | Chr3:10214276-10216681 REVERSE LENGTH=379 | 201606	2.2.1.99	major CHO metabolism.degradation.sucrose.misc	4.71026	4.57985	4.68707	4.77068	4.70769	4.53679	4.56905	4.89478	4.88766	4.9954	5.07708	4.76776	4.8216	5.19898	4.99646	4.87047	4.45984	4.38241	4.69138	4.39592	5.00981	4.44522	4.85488	4.55018	3.98431	3.99796	4.25757	4.33695	4.23713	3.69999	3.83659	3.87655	4.80882	4.63682	4.75172	4.8261	4.53916	4.75058	4.52025	4.47604	4.39218	3.86075	4.76504	4.73342	4.29841	4.3954
Vitvi19g00704	Sucrase/ferredoxin-like family protein | Chr4:13427599-13429877 REVERSE LENGTH=443 | 201606	2.2.1.99	major CHO metabolism.degradation.sucrose.misc	5.26096	5.42631	5.27895	5.29406	5.24553	5.54941	5.26279	5.27148	5.10557	5.53625	5.20619	5.23587	5.37345	5.37494	5.05829	5.288	4.90987	4.8167	4.74754	4.90027	4.9525	5.12205	5.12298	4.94073	5.11872	5.15938	5.03895	5.05945	5.40206	5.33898	5.24962	5.28124	5.41323	5.44023	5.27398	5.36682	5.23241	5.21052	5.28527	5.56679	4.73045	4.90053	4.69398	4.53455	4.8283	4.77328
Vitvi18g00144	alpha-amylase-like 2 | Chr1:28561647-28563914 FORWARD LENGTH=413 | 201606	2.2.2.1.1	major CHO metabolism.degradation.starch.starch cleavage.alpha amylase	3.71475	3.73772	3.71748	3.9648	3.66849	3.86826	4.07104	4.10452	3.75772	3.93104	3.47747	3.8669	3.38376	4.15671	4.00796	3.53735	3.27768	3.04749	3.12649	3.155	3.65073	3.26555	3.5047	3.37012	1.99346	1.8618	2.22935	2.33793	1.87972	2.15337	2.05916	2.26429	3.75203	4.02183	3.69532	4.02295	3.88004	3.90672	3.86733	3.31563	3.16413	2.91142	3.30861	3.57542	3.02412	2.96417
Vitvi01g00932	alpha-amylase-like 3 | Chr1:26288518-26293003 REVERSE LENGTH=887 | 201606	2.2.2.1.1	major CHO metabolism.degradation.starch.starch cleavage.alpha amylase	3.90268	3.86234	4.2369	3.98524	3.95028	3.81662	4.07986	3.80721	3.74521	3.50756	4.02242	3.89823	3.64427	3.10429	3.54928	3.68451	4.84887	4.51661	4.41157	4.4186	3.63192	3.8306	3.67803	3.66175	4.87195	4.88009	4.91856	4.94922	5.12498	4.78716	5.14388	5.11584	3.10628	3.23706	3.55271	3.24434	2.89774	3.17831	3.44661	3.6091	3.50537	3.59745	2.92368	2.4247	2.70527	2.49147
Vitvi03g01571	alpha-amylase-like protein | Chr4:12852109-12853825 REVERSE LENGTH=423 | 201606	2.2.2.1.1	major CHO metabolism.degradation.starch.starch cleavage.alpha amylase	-1.85063	-0.995638	-1.73227	-0.928915	-0.395491	-0.376686	-1.42081	-0.776029	-1.29083	0.717925	0.0537147	0.144113	-0.95339	-0.104481	0.192141	0.263044	-0.362319	-0.571791	-0.120194	0.306556	0.366994	0.0328917	-1.09296	-0.33032	0.449571	0.265012	0.720938	-0.22007	0.44395	0.240555	-0.164648	-0.75653	0.553245	0.261157	-2.42457	-0.25896	-0.789959	0.58622	-0.443811	-0.212904	-0.560325	-0.253405	0.341247	0.998663	0.206864	0.926826
Vitvi03g01572	alpha-amylase-like protein | Chr4:12852109-12853825 REVERSE LENGTH=423 | 201606	2.2.2.1.1	major CHO metabolism.degradation.starch.starch cleavage.alpha amylase	2.85307	2.64657	2.28355	2.43183	3.02748	3.22468	2.72964	2.99857	3.23273	3.07878	2.8549	3.21798	2.64246	3.19449	3.69714	3.32941	2.12882	2.02911	2.58206	2.5485	2.94108	2.2177	2.50289	2.95313	3.12527	3.31962	2.68985	2.83332	2.81954	3.2022	2.68719	2.27253	3.36476	2.93869	2.86083	2.38381	2.39817	2.30739	2.17653	2.56136	2.59789	2.81644	3.59635	3.73121	3.69446	3.76555
Vitvi14g01406	cysteine-rich RECEPTOR-like kinase | Chr4:12129485-12133157 FORWARD LENGTH=1043 | 201606	2.2.2.1.1	major CHO metabolism.degradation.starch.starch cleavage.alpha amylase	4.35767	4.24031	4.43883	4.30165	4.40274	4.38447	4.30523	4.58353	4.61721	4.02871	4.18115	4.23403	4.10156	4.2009	4.48406	4.20449	3.83757	4.02779	3.83933	3.6301	3.88659	3.95001	3.86687	4.52766	4.43334	4.29476	4.42653	4.36775	3.96023	4.55086	4.39958	4.24661	4.21966	4.28165	4.17805	4.29737	4.47843	4.24881	4.19759	4.2434	4.39218	4.16913	4.76786	4.70363	4.23377	4.44203
Vitvi03g00500	redox responsive transcription factor 1 | Chr4:16451992-16452798 FORWARD LENGTH=268 | 201606	2.2.2.1.1	major CHO metabolism.degradation.starch.starch cleavage.alpha amylase	-5.9381	-3.31757	-5.81974	-5.97331	-4.48295	-4.46415	-2.57835	-4.32035	-5.68315	-3.83051	-1.15439	5.76733	-1.91032	-0.892977	-2.51681	1.64731	-4.26921	-6.06364	-2.14404	-0.496752	-6.42742	-6.19593	0.549148	2.68541	-3.79836	-4.48988	-6.29029	-6.19735	-2.21902	-6.09929	-2.26701	-3.01287	-3.75418	-0.559294	-3.56207	-5.98688	-0.63384	-2.1651	-5.9984	-6.19018	-2.88225	-3.90876	-3.90668	-3.87908	-3.36082	-1.70948
Vitvi02g00184	beta-amylase 1 | Chr3:8641722-8644199 FORWARD LENGTH=575 | 201606	2.2.2.1.2	major CHO metabolism.degradation.starch.starch cleavage.beta amylase	5.36397	5.34726	5.54385	5.4249	5.39714	5.31009	5.37091	5.43175	5.59123	5.37357	5.45676	5.87676	5.35922	5.30996	5.43873	5.60035	5.41671	5.50003	5.53074	5.50986	5.57011	5.58174	5.46488	5.80438	5.09828	5.19604	5.08421	4.96441	5.29774	5.18553	5.15084	5.24713	5.67418	5.65637	5.71452	5.43781	5.90373	5.80261	5.77927	5.76074	5.72676	5.52462	5.58557	5.7025	5.76736	5.7959
Vitvi15g01127	beta-amylase 2 | Chr4:222422-224862 FORWARD LENGTH=542 | 201606	2.2.2.1.2	major CHO metabolism.degradation.starch.starch cleavage.beta amylase	4.52645	4.32526	4.47603	4.50141	4.56417	4.54987	4.46183	4.56127	4.37078	4.26857	4.18852	4.52242	4.2442	4.2009	4.32481	4.32829	4.50008	4.21364	4.6046	4.23277	4.33994	4.41602	4.28576	4.1733	4.44482	4.48454	4.65881	4.65362	4.02511	4.1403	4.39456	4.11527	3.87663	3.86197	3.55271	3.90945	3.51747	3.57006	3.87965	3.6848	3.83947	3.68071	3.93	3.98263	3.52357	3.62649
Vitvi02g01232	beta-amylase 2 | Chr5:18353636-18356696 FORWARD LENGTH=687 | 201606	2.2.2.1.2	major CHO metabolism.degradation.starch.starch cleavage.beta amylase	4.4934	4.40938	4.47373	4.57262	4.49146	4.53867	4.51319	4.61137	4.54206	4.4484	4.22244	4.39204	4.60492	4.41467	4.76075	4.54219	4.56894	4.34893	4.30552	4.30554	4.34324	4.52089	4.45977	4.45426	4.08795	3.99796	4.05955	4.03027	4.1813	4.17567	4.34163	4.24032	4.53214	4.37094	4.63071	4.66865	4.63631	4.59601	4.82576	4.76619	4.28858	4.27413	4.22775	4.26762	4.31866	4.41711
Vitvi05g00357	beta-amylase 3 | Chr5:6226138-6227999 FORWARD LENGTH=536 | 201606	2.2.2.1.2	major CHO metabolism.degradation.starch.starch cleavage.beta amylase	6.86058	7.03479	7.06653	7.17215	7.40134	7.06414	7.05199	7.23216	7.96577	7.69609	7.84454	7.52531	7.49294	7.17621	7.17305	7.31861	9.16807	8.80879	8.38285	8.35334	7.87672	8.21644	7.74577	8.51269	6.43646	6.42426	6.66917	6.72653	6.81789	6.66951	6.92963	7.06083	7.83668	7.98291	7.74661	7.82218	7.68705	8.11265	7.87898	7.66828	8.4195	8.80209	8.25502	8.40684	8.11165	8.18724
Vitvi12g00558	beta-amylase 5 | Chr4:8666852-8669357 REVERSE LENGTH=420 | 201606	2.2.2.1.2	major CHO metabolism.degradation.starch.starch cleavage.beta amylase	2.79322	2.74852	2.91158	2.7375	2.60804	2.30404	2.72964	3.06335	2.48176	1.83055	2.62062	2.28825	0.510011	2.29625	1.34499	1.74445	2.48122	2.47163	2.93491	2.52779	1.79658	0.880889	1.10105	1.67599	2.21511	2.37225	2.88214	2.79417	1.35791	1.26703	1.8501	1.95163	1.81263	2.90014	2.11035	3.09793	1.37538	1.85282	1.45281	1.1227	3.17992	2.00293	2.82396	2.41002	1.05099	1.43229
Vitvi15g01128	beta-amylase 7 | Chr2:18878674-18881824 REVERSE LENGTH=691 | 201606	2.2.2.1.2	major CHO metabolism.degradation.starch.starch cleavage.beta amylase	3.93073	4.00822	3.93013	3.74265	3.69197	3.66342	3.82843	3.8175	4.05663	3.86019	3.8221	3.72034	3.71818	3.72262	3.92868	3.93437	3.74388	3.80209	3.6443	3.69965	3.97025	3.90867	3.85559	3.99792	3.27418	3.26278	3.43933	3.32425	3.48696	3.28657	3.49884	3.49844	4.04413	4.20013	4.06291	4.1843	3.86703	3.91527	4.12959	3.98349	4.09815	4.17552	4.08993	4.01695	3.95982	3.87939
Vitvi02g00605	chloroplast beta-amylase | Chr4:9605266-9607250 REVERSE LENGTH=548 | 201606	2.2.2.1.2	major CHO metabolism.degradation.starch.starch cleavage.beta amylase	6.09154	6.07014	6.50922	6.34099	6.28164	5.99631	6.37114	6.74731	8.04679	7.10745	7.26215	7.20002	7.57929	7.83195	7.42311	7.43232	5.15496	4.50526	4.0589	3.08585	5.33122	6.23374	5.80333	6.72496	7.0881	6.98298	7.5097	7.52983	6.29695	7.53903	7.48522	7.46814	7.03617	6.90205	7.17619	6.85802	7.11848	7.58878	7.50505	7.04568	4.30307	4.6664	5.08937	6.77931	6.14952	6.31216
Vitvi19g00678	cysteine-rich RECEPTOR-like kinase | Chr4:12129485-12133157 FORWARD LENGTH=1043 | 201606	2.2.2.1.2	major CHO metabolism.degradation.starch.starch cleavage.beta amylase	2.30508	1.95723	2.01947	2.41471	2.10701	2.33891	1.80336	2.22911	2.05156	1.89741	2.12205	2.17001	2.05206	1.69925	1.96763	1.89712	2.23859	2.2895	2.10389	2.14824	1.93452	2.45153	1.81101	2.63445	2.22401	2.15878	2.0804	2.10186	2.42484	2.52641	2.37685	2.54172	1.56051	1.62083	1.23494	1.23229	1.90731	1.86465	1.89034	1.73463	2.52559	2.49383	2.01457	1.8269	2.00675	2.10235
Vitvi13g01242	cysteine-rich RECEPTOR-like kinase | Chr4:12129485-12133157 FORWARD LENGTH=1043 | 201606	2.2.2.10	major CHO metabolism.degradation.starch.laforin like phosphoglucan phosphatase (SEX4)	5.76624	6.0897	6.0671	6.0029	6.05782	5.84609	6.00343	6.35119	6.64019	5.9919	6.36022	6.45212	5.73904	6.45199	6.13672	5.98601	5.24188	5.29446	5.19403	5.16677	5.24191	5.39419	5.06905	6.20993	6.31043	6.20332	6.70671	6.71161	5.85245	6.06844	6.43486	6.18871	5.59322	5.90744	5.60835	5.92114	5.20423	5.79181	5.63958	5.04882	4.89134	4.6664	5.53833	6.13745	4.50337	4.79417
Vitvi06g00583	alpha-glucan phosphorylase 2 | Chr3:17301625-17306111 REVERSE LENGTH=841 | 201606	2.2.2.2	major CHO metabolism.degradation.starch.starch phosphorylase	4.14538	4.13835	4.38116	4.04767	4.09069	4.11202	4.24771	4.4945	4.28696	4.39735	4.03611	3.93495	3.8524	4.28542	4.1436	3.79554	4.00847	3.71935	3.85446	4.02927	3.47194	3.08716	3.69078	3.32664	6.41621	6.46456	6.65168	6.64873	5.77609	6.07407	6.09287	5.79341	3.51821	3.53537	3.13559	3.83489	3.00854	3.43778	3.49546	3.08361	3.56069	2.94174	3.37316	3.2105	2.04614	2.49147
Vitvi10g00494	cysteine-rich RECEPTOR-like kinase | Chr4:12129485-12133157 FORWARD LENGTH=1043 | 201606	2.2.2.2	major CHO metabolism.degradation.starch.starch phosphorylase	2.83998	2.97574	3.38728	2.66694	2.76813	2.96491	2.97624	2.90526	3.59065	2.8334	3.01277	2.70447	2.42428	2.69562	3.03305	2.94754	3.07361	2.9615	3.09627	2.3106	2.76487	2.98149	3.06477	3.48964	3.68546	3.83055	3.70548	3.57579	3.44585	3.73833	3.62138	3.56036	3.78653	3.51729	3.69532	3.74952	3.74075	3.83038	3.72441	3.46981	3.86411	3.65654	4.26024	4.17077	3.86937	3.78237
Vitvi14g02032	cysteine-rich RECEPTOR-like kinase | Chr4:12129485-12133157 FORWARD LENGTH=1043 | 201606	2.2.2.2	major CHO metabolism.degradation.starch.starch phosphorylase	1.49653	1.93578	2.14027	1.85324	1.71999	1.83963	1.89613	1.85624	1.86375	2.22694	2.18238	2.17001	2.05206	1.49726	2.27059	1.87277	3.98975	3.74853	3.74186	3.34455	2.87864	2.8512	2.60748	2.64092	2.80749	2.7098	2.79452	2.83882	3.28561	2.67878	3.03999	3.06276	2.89256	2.71584	2.42434	2.20788	2.26563	2.48643	2.12572	2.95702	3.75239	3.98485	3.07745	1.57378	3.04857	2.7528
Vitvi01g00064	Glycosyl transferase%2C family 35 | Chr3:11252871-11257587 FORWARD LENGTH=962 | 201606	2.2.2.2	major CHO metabolism.degradation.starch.starch phosphorylase	3.20401	2.82636	3.43529	2.91847	2.69031	2.97048	2.995	3.00458	2.51161	2.5022	2.14244	2.49911	1.6817	2.70287	2.61247	2.29547	1.75316	1.72426	2.11398	1.45287	1.37348	0.983982	1.37835	0.375949	4.64542	4.82074	4.62634	4.62043	4.35084	4.31961	4.35547	4.42915	-0.0988314	0.874802	0.344819	1.49694	-0.246817	-0.0947116	1.03502	0.907848	0.101259	-1.02123	-0.297871	-0.0512617	-2.26128	-1.47816
Vitvi05g01324	cysteine-rich RECEPTOR-like kinase | Chr4:12129485-12133157 FORWARD LENGTH=1043 | 201606	2.2.2.3	major CHO metabolism.degradation.starch.glucan water dikinase	4.96352	4.94587	5.0514	5.03582	4.98804	4.81585	4.88423	5.00833	5.42342	4.93833	5.085	5.13691	4.44205	4.37438	4.6585	4.61922	6.55866	6.14368	6.11052	5.6853	5.66434	5.78243	5.42823	5.77232	4.81562	4.94961	5.26765	5.08863	4.98979	4.85126	5.15679	4.87181	4.70114	4.83521	4.14529	4.67401	3.83063	4.35951	4.47835	4.24757	5.6295	5.56332	5.2777	4.67167	5.01236	5.01429
Vitvi01g00681	phosphoglucan%2C water dikinase | Chr4:12635761-12642631 FORWARD LENGTH=1278 | 201606	2.2.2.3	major CHO metabolism.degradation.starch.glucan water dikinase	7.00643	7.11274	7.28273	7.03424	6.93085	7.0448	7.05702	7.02487	6.89168	6.67827	6.85972	6.45318	6.16429	6.53659	6.69994	6.37102	6.95941	6.93688	6.83648	6.53191	6.87736	6.87134	6.81302	6.99902	7.0476	7.07253	7.15253	7.1908	7.16253	6.90896	7.14475	6.97692	6.67898	6.92795	6.57774	6.97944	6.38197	6.48667	6.76751	6.4394	6.92613	6.72333	6.94022	6.5928	6.74453	6.73688
Vitvi08g01353	Carbohydrate-binding-like fold | Chr5:105367-107045 FORWARD LENGTH=385 | 201606	2.2.2.4	major CHO metabolism.degradation.starch.D enzyme	4.05767	4.25554	4.00522	4.32933	3.99143	4.13452	4.05772	4.1459	4.62178	4.60994	4.64494	4.33365	4.20556	4.3259	4.09223	4.1113	4.36136	4.52975	4.44392	4.37289	4.2083	4.45781	4.33127	4.42269	3.34528	3.29803	3.57853	3.55587	3.15254	3.52459	3.5297	3.36603	4.51915	4.62505	4.16993	4.2335	4.36962	4.28666	4.47429	4.32058	4.30667	4.28008	4.08314	4.0552	3.74022	3.85309
Vitvi07g01830	disproportionating enzyme | Chr5:25925373-25928788 REVERSE LENGTH=576 | 201606	2.2.2.4	major CHO metabolism.degradation.starch.D enzyme	2.68029	2.69845	3.03513	2.70265	2.07674	2.14565	3.05436	2.82601	1.99633	3.06915	3.22842	2.89668	2.57586	2.68834	3.32385	2.93584	2.36015	2.51756	2.75964	2.41954	2.29709	2.2177	2.64072	1.96091	4.05339	3.89814	4.11592	4.2995	4.24805	3.95463	4.34163	4.29395	0.744068	1.21703	0.802501	1.414	0.68067	0.467167	0.659811	1.04822	1.53483	1.20394	0.690254	-0.0111843	0.370984	-0.400155
Vitvi08g00930	disproportionating enzyme 2 | Chr2:17045368-17050779 FORWARD LENGTH=955 | 201606	2.2.2.4	major CHO metabolism.degradation.starch.D enzyme	4.82595	4.75543	4.94596	4.61447	4.95237	4.985	5.05044	4.87523	4.83747	4.88305	4.69929	4.56013	4.06696	4.34456	4.41302	4.22868	4.27124	4.59902	4.68969	4.42981	4.62175	4.22929	4.5038	3.91761	6.47427	6.56065	6.73952	6.67513	6.4494	6.14477	6.61041	6.3459	4.40266	4.68621	4.26193	5.02085	3.78984	3.75614	4.60615	4.43826	4.06452	3.90759	3.79791	3.14993	3.38065	3.07757
Vitvi01g00053	Glucose-6-phosphate/phosphate translocator-like protein | Chr5:18697606-18700212 FORWARD LENGTH=399 | 201606	2.2.2.6	major CHO metabolism.degradation.starch.transporter	4.73344	4.55895	5.01078	4.99031	4.39254	4.70995	4.82121	4.84372	4.59414	4.93966	4.43161	4.58345	4.30486	4.54544	4.48579	5.12102	3.69079	3.71608	3.62679	3.14597	3.36211	3.54722	3.70657	3.03891	3.07693	3.45459	3.49271	3.45549	2.78997	2.82255	2.92398	2.73308	4.3449	4.39292	5.21732	5.02505	4.48696	4.99342	4.7805	4.42728	3.45435	3.18083	3.00741	3.94747	2.91131	2.96908
Vitvi01g00052	Glucose-6-phosphate/phosphate translocator-like protein | Chr5:18698019-18700212 FORWARD LENGTH=297 | 201606	2.2.2.6	major CHO metabolism.degradation.starch.transporter	3.37252	3.22159	3.54001	3.5325	2.55047	3.31502	3.31553	3.22139	2.25349	2.75745	2.65651	2.12835	2.24539	1.68468	2.28658	2.67925	2.68886	3.00513	3.29114	3.27169	2.48247	2.38527	2.78449	1.87571	4.03327	4.00598	3.47955	3.33598	3.37593	3.18842	3.08224	3.25392	2.91541	2.71584	3.0017	3.37725	3.13875	3.54088	3.03227	2.92616	2.46245	2.73221	2.47529	2.28683	2.45021	2.04773
Vitvi10g00499	Glucose-6-phosphate/phosphate translocator-like protein | Chr5:18698019-18700212 FORWARD LENGTH=297 | 201606	2.2.2.6	major CHO metabolism.degradation.starch.transporter	8.26273	8.28586	8.42915	8.68875	8.45301	8.44556	8.36715	8.77675	8.8788	8.25463	8.52454	8.7676	8.37949	8.04749	8.55119	8.54442	8.67788	8.60086	8.27711	8.49232	7.85357	8.51805	8.41514	8.76591	7.68496	7.71948	8.01442	7.97359	7.31535	7.59517	7.68864	7.51058	8.35022	8.45283	8.50597	8.5626	8.68641	8.50856	8.63873	8.66823	8.37861	8.33174	8.28469	8.66564	8.22112	8.33734
Vitvi16g00033	root cap 1 (RCP1) | Chr5:5772796-5774944 REVERSE LENGTH=353 | 201606	2.2.2.6	major CHO metabolism.degradation.starch.transporter	4.72101	4.7767	4.76429	4.82354	4.41489	4.64873	4.74288	4.92203	4.58948	4.2388	4.32413	4.22418	3.93443	4.7377	4.31511	4.38535	3.61547	4.17357	4.17909	4.18727	3.95736	3.92172	4.22349	4.01794	4.72128	4.88589	5.41923	5.27483	4.32221	4.5034	4.86893	4.78082	3.30543	3.71108	3.72518	3.99183	3.44051	3.78443	3.50344	3.29966	3.65125	3.32582	3.51454	3.56552	3.04371	3.26879
Vitvi13g00692	cysteine-rich RECEPTOR-like kinase | Chr4:12129485-12133157 FORWARD LENGTH=1043 | 201606	2.2.2.9	major CHO metabolism.degradation.starch.limit dextrinase/pullulanase	0.932268	1.46754	1.36017	1.42757	1.34994	1.8757	1.4694	1.64158	1.53602	1.45489	1.40548	1.09087	1.45343	1.16066	1.46223	1.09429	2.18475	2.18902	2.33709	1.86974	1.53258	1.59198	1.57001	1.33664	3.18578	3.03107	2.85692	3.09957	3.17559	2.88084	3.21348	3.36217	1.57494	1.12452	0.525391	0.931983	0.384538	1.04695	1.45281	0.886632	1.83324	1.95419	1.64791	0.368847	0.307558	0.425166
Vitvi07g00457	galactinol synthase 1 | Chr2:19369049-19370372 REVERSE LENGTH=344 | 201606	3.1.1.1	minor CHO metabolism.raffinose family.galactinol synthases.known	0.569698	1.206	1.47488	0.534485	1.68028	-0.622846	1.12209	1.46101	1.11127	0.693051	2.09091	2.0524	1.4031	2.18675	1.00192	1.51196	7.16698	6.91202	7.35753	6.62137	7.39982	6.78546	5.56525	6.65477	-1.87236	-2.16795	-0.407646	-1.24315	-1.73359	-6.09929	-1.59958	-1.53894	0.263739	2.69669	-0.674546	0.422511	-1.39568	-1.54843	-1.35454	-0.904782	6.85415	7.10429	6.70268	4.54467	6.74565	6.74977
Vitvi07g02242	galactinol synthase 1 | Chr2:19369049-19370372 REVERSE LENGTH=344 | 201606	3.1.1.1	minor CHO metabolism.raffinose family.galactinol synthases.known	1.56175	2.42583	2.35519	1.7614	2.30277	-0.166468	1.25259	1.49557	1.84824	2.01247	3.3073	2.85896	1.91511	3.41798	1.93757	2.31367	7.61839	7.73635	8.0144	7.71433	8.21841	7.51262	6.56763	7.65986	-3.31293	-1.98737	-1.16101	-0.771085	-0.916452	-1.57573	-2.65403	-1.53894	-0.584258	2.71584	0.0932805	0.121644	-1.27539	-1.54843	-0.788947	-1.14579	6.3856	6.84797	6.52649	4.27978	6.4076	6.60202
Vitvi14g00063	galactinol synthase 1 | Chr2:19369049-19370372 REVERSE LENGTH=344 | 201606	3.1.1.1	minor CHO metabolism.raffinose family.galactinol synthases.known	-3.13074	-1.60136	-3.49781	-3.65138	-1.42406	-6.04911	-4.69383	-5.90531	-1.03929	-0.221702	0.645837	1.19546	-1.2429	-1.68944	-2.75782	-2.09685	3.50558	2.9615	2.92921	3.29639	2.67849	2.17476	0.0123948	2.39521	-6.12028	-4.48988	-3.48293	-3.87542	-3.31855	-3.77737	-6.35447	-6.1828	-0.193468	0.0358643	-1.24014	-1.59456	-2.45981	-2.90207	-3.19105	-1.94226	4.00372	4.15626	2.80756	1.2502	1.49716	1.55486
Vitvi14g00065	galactinol synthase 1 | Chr2:19369049-19370372 REVERSE LENGTH=344 | 201606	3.1.1.1	minor CHO metabolism.raffinose family.galactinol synthases.known	-2.23766	-3.31757	-3.49781	-2.51388	-1.20994	-1.29422	-2.3719	-3.58338	-0.128557	-0.942986	1.16753	1.81038	-1.04359	-2.03048	-2.31036	-1.35989	3.10872	2.82205	2.56745	2.64139	2.29025	1.91782	-0.0288278	2.40284	-6.12028	-4.48988	-3.96836	-4.61239	-4.54094	-6.09929	-6.35447	-2.72336	0.0324131	0.152904	-1.24014	-1.46332	-1.52693	-0.942709	-2.09151	-1.23599	3.45435	3.43287	2.66924	1.40632	1.16274	1.3292
Vitvi14g02461	galactinol synthase 1 | Chr2:19369049-19370372 REVERSE LENGTH=344 | 201606	3.1.1.1	minor CHO metabolism.raffinose family.galactinol synthases.known	2.52543	1.77595	2.71554	2.26986	2.35415	2.41441	2.41121	2.60644	2.81271	1.91902	2.24029	3.00426	2.19697	1.54644	1.82167	2.06772	3.81648	3.58561	4.09755	3.82941	3.6265	3.28183	3.4268	3.80113	3.61273	3.68837	3.36256	3.42653	2.67176	3.50988	2.30731	2.36795	2.85167	3.28486	3.01385	2.09527	3.16557	2.73858	2.51335	3.48401	4.55237	4.24201	4.8462	5.41967	3.6663	3.98733
Vitvi05g00170	galactinol synthase 3 | Chr1:3019888-3021214 FORWARD LENGTH=334 | 201606	3.1.1.1	minor CHO metabolism.raffinose family.galactinol synthases.known	-3.13074	-3.31757	-5.81974	-2.51388	-3.26056	-3.72718	-2.3719	-3.58338	-1.15958	-0.130071	0.526784	0.302375	-1.35393	-2.76745	-0.489329	-2.83382	5.55998	5.50574	4.83857	6.22823	3.63192	3.36441	3.5509	4.32363	-3.31293	-3.75291	-6.29029	-6.19735	-6.12591	-4.51433	-3.18455	-4.59783	0.113713	1.82276	-1.79654	-1.59456	-2.01235	-3.75006	-2.53897	-1.94226	5.58646	6.36341	2.20184	0.306786	3.88303	4.00894
Vitvi05g00204	galactinol synthase 3 | Chr1:3020278-3021214 FORWARD LENGTH=234 | 201606	3.1.1.1	minor CHO metabolism.raffinose family.galactinol synthases.known	-5.9381	-6.12492	-5.81974	-5.97331	-6.06792	-6.04911	-3.95686	-5.90531	-3.36122	-3.83051	-0.96798	-1.20952	-2.53835	-2.76745	-2.75782	-4.41878	3.20382	3.34787	2.4687	4.75638	1.50922	0.698891	0.757465	1.66334	-6.12028	-4.48988	-6.29029	-6.19735	-4.54094	-6.09929	-3.54712	-6.1828	-2.37567	-0.183146	-2.42457	-2.81696	-4.33428	-3.75006	-3.67647	-4.60522	3.67373	4.36271	-1.27441	-2.50057	2.02658	2.14633
Vitvi01g00714	galactinol synthase 4 | Chr1:22279181-22280454 REVERSE LENGTH=334 | 201606	3.1.1.1	minor CHO metabolism.raffinose family.galactinol synthases.known	11.2255	11.0541	11.1218	11.4368	11.0992	10.9031	11.0821	11.3715	11.6186	11.2743	11.5552	12.0335	11.3858	11.1472	11.2862	11.4821	12.489	11.9355	11.5276	11.7021	11.492	12.2553	11.8687	11.971	10.0312	10.0412	10.4986	10.5062	10.7206	10.1303	10.8724	10.9985	11.6481	11.7422	11.4304	11.2633	11.5485	11.2472	11.5478	11.7596	11.9773	11.9869	11.3788	10.8323	11.486	11.6245
Vitvi14g01717	Raffinose synthase family protein | Chr5:16161720-16165085 FORWARD LENGTH=783 | 201606	3.1.2.2	minor CHO metabolism.raffinose family.raffinose synthases.putative	2.4062	2.4861	2.79865	1.90321	2.48283	2.43873	2.72964	2.90526	2.9571	2.793	2.54605	2.69022	2.71302	3.10429	2.75142	2.72077	4.78878	4.45697	4.36798	4.65658	4.17713	4.816	4.37143	4.49946	-0.628431	-0.241948	-0.457399	-0.00752543	-0.0173812	-1.45544	0.0884712	-0.973342	1.71179	2.04094	0.623795	1.62045	1.26067	2.24542	0.871964	0.928757	4.38538	4.70079	3.26924	2.5235	3.60826	3.77678
Vitvi17g00885	Raffinose synthase family protein | Chr5:16161720-16165085 FORWARD LENGTH=783 | 201606	3.1.2.2	minor CHO metabolism.raffinose family.raffinose synthases.putative	0.0842712	1.84662	0.111001	1.4943	0.271934	-0.557258	-0.445901	0.633847	-0.638752	-0.942986	-0.726972	-0.472558	-0.712381	-0.264946	-1.26305	-2.54431	3.1765	2.74693	3.4785	2.50678	3.20376	1.72889	0.549148	1.44412	-0.991001	-0.520249	-2.04236	-1.24315	-1.37102	-2.39885	-1.71062	-2.48236	-0.718559	-1.15969	-5.884	-2.28644	-2.45981	-0.239102	-2.09151	-3.86826	1.78244	2.22464	1.81031	-1.80869	2.075	2.00057
Vitvi11g00513	Raffinose synthase family protein | Chr5:6833730-6836635 FORWARD LENGTH=844 | 201606	3.1.2.2	minor CHO metabolism.raffinose family.raffinose synthases.putative	3.15202	3.23921	3.03513	3.54436	3.31363	2.96491	3.25064	3.02838	3.45384	3.82341	4.10786	5.48937	3.79175	2.86676	3.36583	3.36476	7.22314	6.91346	6.5015	7.12185	5.35107	5.4357	5.03695	5.34409	2.40719	2.38049	2.0451	2.08342	3.31911	2.73676	2.88632	2.28888	3.84722	4.01411	3.48014	2.69611	3.12788	2.91953	2.90548	3.39666	6.29833	7.00608	4.826	3.74882	5.59628	5.36919
Vitvi00g01259	seed imbibition 1 | Chr1:20835507-20838707 REVERSE LENGTH=754 | 201606	3.1.2.2	minor CHO metabolism.raffinose family.raffinose synthases.putative	5.21229	5.41084	5.42046	5.19348	5.40528	5.57065	5.62245	5.37836	5.77782	5.2264	5.20255	5.58778	4.91884	5.16	5.03601	5.23764	4.57314	4.30377	4.17909	3.2882	4.31825	4.71472	4.51997	4.76827	3.43238	3.28051	2.91673	3.05768	2.65873	2.89223	3.4673	3.22447	4.85684	5.06291	4.73714	5.20849	5.2235	5.31549	5.26193	4.56721	4.10229	3.57828	4.11901	4.73489	3.52357	3.87155
Vitvi08g01890	seed imbibition 2 | Chr3:21288982-21292694 REVERSE LENGTH=773 | 201606	3.1.2.2	minor CHO metabolism.raffinose family.raffinose synthases.putative	5.88487	5.54175	5.84782	6.2236	5.89823	5.79834	5.9437	5.81279	6.99875	6.57569	6.96114	7.41916	7.20266	4.95669	6.08625	6.17461	9.49272	9.32676	8.7631	9.23586	7.80971	8.24345	8.1883	8.43129	5.52312	5.39531	5.40537	5.35772	6.10562	5.86469	5.72067	5.65759	7.5746	7.73679	7.1873	6.23682	6.73158	6.09134	6.69138	8.11395	9.11893	9.93593	7.86456	6.55367	8.61108	8.54375
Vitvi17g00957	seed imbibition 2 | Chr3:21288982-21292694 REVERSE LENGTH=773 | 201606	3.1.2.2	minor CHO metabolism.raffinose family.raffinose synthases.putative	2.94149	3.29082	3.16611	3.02951	2.95167	3.08788	3.16208	2.54177	3.08173	2.97427	2.95629	2.89046	3.13407	2.49308	2.92995	2.99344	2.389	2.63332	2.78512	2.6981	2.82288	3.11013	2.83706	2.90019	4.11693	4.33773	4.12228	3.94603	4.32221	4.25716	4.45047	4.37658	3.53307	3.48044	3.61784	3.50698	3.75848	3.52233	3.68985	3.58296	3.18384	3.03844	2.88774	2.8891	3.05341	2.96417
Vitvi10g02295	seed imbibition 2 | Chr3:21289725-21292694 REVERSE LENGTH=565 | 201606	3.1.2.2	minor CHO metabolism.raffinose family.raffinose synthases.putative	7.43518	7.50569	7.63006	7.59381	7.23372	7.45757	7.44562	7.63663	7.8371	7.53417	7.51131	7.44006	7.13134	7.57228	7.54337	7.48146	6.25859	6.3476	6.26167	5.98469	6.41434	6.63914	6.98175	6.89934	5.95553	6.0979	5.9322	5.93611	5.46515	6.09269	5.93526	5.905	7.67114	7.85415	7.72921	7.94948	8.02171	7.86437	8.03975	7.42326	6.54687	5.97846	7.08413	7.50775	6.31891	6.61342
Vitvi07g00431	stachyose synthase | Chr4:854073-857094 REVERSE LENGTH=923 | 201606	3.1.2.2	minor CHO metabolism.raffinose family.raffinose synthases.putative	-0.156737	-0.194183	-0.690454	-1.21842	-0.235026	-0.026743	-0.606366	-0.860918	-4.09818	-0.726175	-1.76445	-1.10643	-0.269863	-0.651969	-0.662661	-0.646191	1.04065	0.87887	0.0151576	1.39307	0.418068	0.54554	0.828432	0.996662	-0.834882	-0.945555	-0.181764	0.0694366	-0.768354	-1.24131	-0.204725	-0.401435	-0.946828	-0.904429	-1.49168	0.388159	-0.63384	-0.00590236	-0.506547	-0.635595	2.17007	3.27909	-0.556183	-0.13492	2.53573	2.39995
Vitvi10g00674	cysteine-rich RECEPTOR-like kinase | Chr4:12129485-12133157 FORWARD LENGTH=1043 | 201606	3.2.1	minor CHO metabolism.trehalose.TPS	4.52031	4.44399	4.61802	4.61071	4.24383	4.53679	4.53419	4.72496	4.11614	3.47874	3.70015	3.59974	3.0817	3.7648	4.04367	3.87737	3.20382	3.406	3.63031	3.14597	2.65206	2.89419	2.97899	2.90557	4.25367	4.21403	4.5638	4.49177	3.746	3.81509	3.85132	3.65798	3.13578	3.5952	3.53596	4.05067	3.4795	3.50732	3.8949	3.21283	3.27853	2.95667	3.39893	3.17186	2.69291	2.69473
Vitvi19g00026	trehalose-6-phosphate synthase | Chr1:29552495-29557482 REVERSE LENGTH=942 | 201606	3.2.1	minor CHO metabolism.trehalose.TPS	4.97704	4.76458	5.05448	5.02175	4.77365	5.20415	5.18218	5.1108	5.2094	4.99286	5.03951	4.79963	4.67729	5.03776	5.02771	4.89486	4.03305	4.03307	3.68208	3.35242	3.88205	4.23139	4.01873	3.94923	3.22179	3.34933	3.21949	2.92418	3.4306	3.25164	3.24358	3.36603	5.20408	5.29179	5.02064	5.22562	5.2588	5.37561	5.43675	4.99159	4.00815	3.72206	4.17547	4.49335	3.77873	3.78237
Vitvi02g01701	Haloacid dehalogenase-like hydrolase (HAD) superfamily protein | Chr4:7365480-7367346 REVERSE LENGTH=368 | 201606	3.2.2	minor CHO metabolism.trehalose.TPP	0.80337	0.533291	0.555303	0.992475	0.673551	1.52832	1.18881	0.889104	0.425378	0.38672	0.430569	0.444979	0.44516	0.437668	0.880782	0.504052	-1.46185	-1.97618	-1.40708	-2.08171	-0.594532	-0.313284	-0.927899	-0.5485	0.593961	0.300202	-1.43231	-0.46943	-0.996623	-0.168557	-0.521582	-0.0330479	1.39149	0.91954	1.03486	0.202944	1.89454	0.403742	0.944114	1.17614	-0.508795	-1.58683	-0.613899	0.832414	-1.03889	-0.302308
Vitvi02g00514	Haloacid dehalogenase-like hydrolase (HAD) superfamily protein | Chr4:7365480-7367346 REVERSE LENGTH=368 | 201606	3.2.2	minor CHO metabolism.trehalose.TPP	1.8101	1.89189	1.49315	1.91543	1.90363	2.15546	1.94521	1.51254	1.70056	1.45489	1.06444	1.53543	1.43684	1.91438	1.70756	1.58871	-1.21032	-0.571791	-0.218042	-0.441257	0.73245	1.18778	0.166428	0.802575	-0.392364	-1.12064	-1.64643	-1.44246	-0.840503	-0.741743	-1.31008	-0.628206	0.227669	0.114936	1.37339	0.35297	1.39364	0.403742	0.871964	0.439173	-1.29729	-1.3727	-2.14115	-0.0111843	-1.12378	-1.02359
Vitvi16g00712	Haloacid dehalogenase-like hydrolase (HAD) superfamily protein | Chr5:20902266-20904292 FORWARD LENGTH=385 | 201606	3.2.2	minor CHO metabolism.trehalose.TPP	6.24833	6.13864	6.43795	6.33645	6.23843	6.24004	6.25381	6.47325	6.37924	5.78751	5.72614	5.9748	6.10255	6.4675	6.5639	6.73202	3.73267	4.02249	4.08478	3.25078	4.45904	4.55143	4.96659	5.17497	5.46327	5.33296	5.11432	5.26669	4.79519	5.51035	5.37897	5.01135	5.68502	5.36134	6.05888	5.79079	6.32542	6.36342	6.34173	5.63756	4.45679	4.12356	5.61649	6.54655	5.33615	5.52142
Vitvi07g01365	Haloacid dehalogenase-like hydrolase (HAD) superfamily protein | Chr5:26020411-26022077 REVERSE LENGTH=325 | 201606	3.2.2	minor CHO metabolism.trehalose.TPP	5.25481	5.01271	5.06061	5.54485	4.46054	4.91739	5.0118	4.9581	4.48803	4.29774	4.42953	4.25112	4.37399	4.07804	4.04602	3.56421	3.31325	3.51944	3.06541	3.2882	3.24677	3.40584	3.07939	3.25675	3.91726	3.91243	3.76906	3.71104	3.48696	3.72248	3.73696	3.68603	4.22653	4.25571	3.47135	4.23108	4.12105	3.81218	3.83923	3.32749	3.33251	2.2164	3.16156	2.22944	2.16722	2.3177
Vitvi18g00384	Haloacid dehalogenase-like hydrolase (HAD) superfamily protein | Chr5:3157980-3160107 FORWARD LENGTH=356 | 201606	3.2.2	minor CHO metabolism.trehalose.TPP	-0.446243	-0.995638	-0.961756	-0.763856	-0.286557	-0.494522	0.164152	0.434538	0.294134	0.966502	0.362665	-0.754958	0.231035	0.601788	0.496996	0.984942	-0.427907	-0.282285	0.914853	-1.52532	0.691519	0.0708595	-0.582763	-0.5485	0.146502	0.770652	-0.0235024	-0.131261	0.0639189	-0.426869	0.0205671	1.21808	0.399622	1.25244	0.715913	1.6926	-0.0863525	1.55006	0.230418	-0.904782	-1.05628	-1.02123	0.111241	-1.67745	-0.386815	-2.14558
Vitvi02g00729	trehalose phosphatase/synthase 5 | Chr4:9877055-9880084 FORWARD LENGTH=862 | 201606	3.2.3	minor CHO metabolism.trehalose.potential TPS/TPP	2.34267	2.05	1.87375	1.74779	2.4905	2.35603	2.33223	2.29926	1.30554	2.22694	1.81417	1.59783	1.777	2.21745	1.58365	1.75781	3.00691	2.21713	2.71394	2.31866	2.45827	1.51143	1.67643	0.436703	2.831	3.10258	2.75684	2.99494	3.12439	2.98019	2.69265	2.89135	1.91824	1.93597	0.986365	2.08458	1.22031	1.911	1.20127	1.24444	2.02026	2.11361	1.85354	1.1827	1.97648	1.66782
Vitvi01g00793	trehalose phosphate synthase | Chr1:22177246-22180073 REVERSE LENGTH=861 | 201606	3.2.3	minor CHO metabolism.trehalose.potential TPS/TPP	2.41505	2.39472	2.57687	2.43183	2.91222	2.53209	2.55726	2.62996	3.75357	3.30494	3.63688	3.80873	4.09629	2.21745	3.2726	3.56421	5.77291	5.36314	5.02922	5.13289	4.51289	5.18291	4.31695	4.60249	3.82076	3.86914	3.71393	3.52204	4.13501	4.09176	3.91582	3.58042	4.28693	4.20013	4.85662	3.93049	4.28166	3.71428	4.31788	4.65295	5.60559	6.03053	4.75652	4.38677	5.65956	5.61987
Vitvi10g00625	trehalose-phosphatase/synthase 7 | Chr1:1955413-1958153 FORWARD LENGTH=851 | 201606	3.2.3	minor CHO metabolism.trehalose.potential TPS/TPP	4.19761	4.20038	4.24501	4.42437	4.41287	4.28293	4.14012	4.37198	4.83747	4.53669	4.78772	4.73342	4.79744	4.33759	4.81824	4.67662	5.41554	4.88982	4.78748	4.44645	4.38556	5.0644	4.67242	4.70175	4.16165	4.13827	4.12862	4.1257	4.56845	4.38351	4.38784	4.4199	4.65775	4.6732	5.06801	4.72307	5.02693	4.87418	5.19328	4.92291	4.78953	4.98303	4.39253	4.34878	4.71981	4.80382
Vitvi17g00778	trehalose-phosphatase/synthase 9 | Chr1:8432695-8435506 FORWARD LENGTH=867 | 201606	3.2.3	minor CHO metabolism.trehalose.potential TPS/TPP	-0.580545	-0.995638	-0.462185	-1.32945	0.19887	-0.267751	-0.445901	-0.350723	0.94621	0.355355	0.701871	1.31171	2.00784	-1.29351	0.440962	1.1152	2.93699	2.21713	2.02053	2.08349	2.09221	2.78421	1.5137	2.07996	2.04462	2.20593	2.41361	2.27433	2.77194	2.50433	2.5004	2.90732	1.02192	0.706296	2.34	0.456063	1.42949	-0.0496237	1.14115	2.29766	2.5622	3.45757	1.6962	1.12991	3.30553	3.36873
Vitvi01g00509	UDP-Glycosyltransferase / trehalose-phosphatase family protein | Chr1:25497493-25500241 FORWARD LENGTH=860 | 201606	3.2.3	minor CHO metabolism.trehalose.potential TPS/TPP	4.41395	4.49805	4.44822	4.50344	4.65062	4.48908	4.45338	4.73403	4.92696	4.6749	4.75001	4.59878	4.85631	4.17767	4.85488	4.48108	5.72278	5.13419	4.81557	5.16454	4.84928	5.11752	4.82337	4.6058	4.50634	4.48836	4.8499	4.81876	5.00659	4.71208	4.98816	4.84165	4.70114	4.80721	4.97165	4.72822	4.60921	4.33846	5.04257	5.22503	4.70748	4.8811	4.12123	3.81441	4.60084	4.5042
Vitvi02g00191	trehalase 1 | Chr4:12488242-12491060 FORWARD LENGTH=626 | 201606	3.2.4	minor CHO metabolism.trehalose.trehalase	0.436943	0.504436	1.2992	0.436082	1.18947	0.869752	0.754632	0.752899	1.0311	0.615745	1.51901	1.02427	1.59467	1.46351	1.04014	1.02968	1.69272	1.62984	2.16339	1.94456	2.63597	2.31583	1.99707	2.45518	0.108534	0.719578	0.477895	0.622829	1.18698	0.0504525	0.722343	1.01688	1.08376	1.12452	-0.0511094	0.931983	-0.246817	0.870523	0.630956	1.02898	2.09711	2.04078	1.92621	1.63819	1.87074	2.02905
Vitvi11g01277	FGGY family of carbohydrate kinase | Chr4:14831913-14834798 FORWARD LENGTH=499 | 201606	3.3	minor CHO metabolism.sugar alcohols	4.47447	4.42871	4.52345	4.49328	4.37191	4.4813	4.5908	4.41774	4.67989	4.40119	4.45828	4.73863	4.35867	4.48994	4.36112	4.60081	4.94915	4.88399	4.58297	4.68179	4.4907	4.8104	4.67563	4.94466	5.28964	5.29203	5.33222	5.36155	5.4118	5.39206	5.60009	5.42685	5.33593	5.44597	5.24978	5.39628	5.59498	5.45304	5.53444	5.5339	5.43762	5.63621	5.14153	5.19292	5.21499	5.29882
Vitvi16g01858	GroES-like zinc-binding alcohol dehydrogenase family protein | Chr5:21111820-21113284 FORWARD LENGTH=364 | 201606	3.3	minor CHO metabolism.sugar alcohols	3.09808	3.09183	3.18869	3.2531	3.19183	3.2615	3.33039	3.48486	2.6788	3.05458	2.41808	2.92737	3.01624	2.86676	2.73403	3.25129	2.98188	3.0527	2.90617	2.75266	3.10591	3.2899	3.20916	2.25042	2.52717	2.67	2.54576	2.71254	2.08841	2.08558	2.40375	2.40592	2.65521	2.84901	1.98019	2.47664	2.4859	2.71917	2.47327	2.49281	1.80297	1.72932	2.0888	1.75899	2.45753	2.21404
Vitvi16g00929	GroES-like zinc-binding alcohol dehydrogenase family protein | Chr5:21111820-21113284 FORWARD LENGTH=364 | 201606	3.3	minor CHO metabolism.sugar alcohols	6.94091	7.1335	6.95443	7.25355	7.22167	7.03819	7.09638	7.28744	7.20236	6.82144	7.16831	7.17242	6.85494	6.66417	6.8604	6.76051	7.93179	8.10683	7.8455	7.79218	7.99629	8.20288	7.76021	8.20345	5.60039	5.56133	6.14668	6.06033	5.77458	5.49082	6.12455	5.88632	6.60315	6.66317	6.24432	6.48911	6.57086	6.40703	6.55163	6.52127	7.61242	7.84872	7.43217	7.16954	7.56325	7.68218
Vitvi17g00279	inositol polyphosphate kinase 2 beta | Chr5:24813916-24814818 REVERSE LENGTH=300 | 201606	3.4.2	minor CHO metabolism.myo-inositol.InsP kinases	3.91209	3.93713	3.81144	3.7732	3.96137	3.91523	3.91473	3.78294	3.69406	3.84333	3.85336	3.90441	3.81118	4.02986	3.81755	3.95191	3.82002	3.70619	3.74186	3.78356	4.18083	4.32665	3.85841	4.17553	3.88394	3.97092	3.93251	3.99124	4.11608	4.02353	3.91114	3.96568	3.95318	4.01153	4.00322	3.88502	3.94649	4.08914	3.82974	4.13512	4.02791	4.03258	3.89939	4.0552	4.27373	4.31288
Vitvi18g00994	inositol-pentakisphosphate 2-kinase 1 | Chr5:17167073-17169337 FORWARD LENGTH=451 | 201606	3.4.2	minor CHO metabolism.myo-inositol.InsP kinases	3.93688	3.86518	3.90648	3.7899	3.89064	4.12955	4.06661	3.74035	3.66779	3.92304	3.89602	3.66312	3.85553	3.95593	3.61406	3.59803	2.89066	2.95038	2.87091	2.95236	3.1928	3.37961	3.37242	3.29006	3.78811	3.69169	3.59388	3.47684	3.66688	3.60634	3.36149	3.67984	3.26151	3.71742	3.25299	3.36406	3.46662	3.61975	3.6616	3.35478	2.55616	2.74373	2.68727	2.56386	2.6424	2.57109
Vitvi07g01777	myo-inositol-1-phosphate synthase 3 | Chr5:3187538-3190161 REVERSE LENGTH=510 | 201606	3.4.3	minor CHO metabolism.myo-inositol.InsP synthases	6.91813	7.13967	7.06272	7.26972	6.95254	6.87217	7.06564	7.44494	8.32432	7.9803	8.02303	8.58037	7.64709	7.88987	7.52221	7.68243	8.91386	8.51691	8.46187	8.24399	9.1521	9.0484	8.35919	9.48826	3.62959	3.57082	3.66245	3.57908	3.98131	3.72884	3.52664	3.68603	8.42653	8.66691	7.37942	7.59161	7.79189	7.79712	7.49007	7.56502	9.00929	9.0368	8.9317	8.60206	9.23813	9.10203
Vitvi09g00246	myo-inositol oxygenase 1 | Chr1:4968376-4969954 REVERSE LENGTH=309 | 201606	3.4.4	minor CHO metabolism.myo-inositol.myo-inositol oxygenases	-0.808814	-0.0163962	-0.961756	-1.21842	-1.81999	-1.29422	-0.852526	-1.65738	-1.59568	-0.942986	-2.55294	-2.50498	-0.216424	-2.47794	-1.69369	-2.3033	2.44504	2.34998	2.55269	2.06444	0.583805	-1.15153	-0.927899	-0.5485	0.449571	0.368106	0.0847505	0.177689	0.862779	-0.0769268	-0.739762	0.157055	-0.946828	-1.2559	-1.49168	-1.73895	-0.965046	-1.54843	-0.954006	1.68633	2.6096	3.01487	-0.120084	-2.50057	-0.440255	-1.58919
Vitvi03g00287	inositol monophosphatase family protein | Chr4:18225578-18227901 REVERSE LENGTH=346 | 201606	3.4.5	minor CHO metabolism.myo-inositol.inositol phosphatase	2.75887	2.52972	2.6681	2.4233	2.79936	2.45471	2.48608	2.52514	2.55047	2.32734	2.37564	2.353	2.54525	2.73859	2.72233	2.58497	1.20111	1.28508	1.73697	1.97548	2.10006	2.07554	2.16186	1.96091	2.81341	2.75488	2.87713	2.58728	2.60541	2.30585	2.48788	2.35248	2.41173	2.42139	2.09899	1.90186	2.16291	2.47876	2.07306	2.36824	2.07194	1.39137	2.48907	2.5235	2.22843	2.56462
Vitvi01g00140	myo-inositol monophosphatase like 1 | Chr1:11144861-11146800 FORWARD LENGTH=371 | 201606	3.4.5	minor CHO metabolism.myo-inositol.inositol phosphatase	3.07033	3.03243	3.2054	2.96038	3.09448	2.90799	3.23098	3.2919	3.1903	2.48056	2.89151	3.09898	2.71989	2.87961	2.72233	3.03792	2.69657	2.99435	2.82865	2.86149	2.89676	2.94618	2.87108	3.59668	2.7836	2.47591	2.43422	2.78279	1.82246	2.35603	2.74092	2.42823	1.75044	2.05102	1.87755	2.45191	2.07511	2.02077	2.15642	1.96463	2.69997	2.38034	2.90325	2.99621	2.12184	2.38534
Vitvi14g01684	aldose 1-epimerase family protein | Chr5:4674503-4676368 REVERSE LENGTH=306 | 201606	3.5	minor CHO metabolism.others	6.90837	6.82399	6.95855	7.13407	6.90847	7.10776	7.0573	6.98552	6.92626	6.81713	6.83762	6.65787	6.93793	6.82106	6.81669	6.7925	6.33163	6.77615	6.74815	6.75953	6.35496	6.58687	6.46326	6.38778	6.22595	6.21085	6.2103	6.21284	6.43658	5.70201	6.29411	6.07489	7.15045	7.02391	7.09131	7.0443	7.50322	7.48224	7.4151	7.74747	6.47109	6.44284	6.0095	6.10648	6.14839	5.91321
Vitvi04g00117	conserved oligomeric Golgi complex component-related / COG complex component-like protein | Chr5:3868809-3872146 REVERSE LENGTH=569 | 201606	3.5	minor CHO metabolism.others	3.08704	2.99661	3.2054	2.96038	3.20588	3.08788	3.04988	3.2006	2.96431	2.88922	2.99044	3.45555	3.18461	2.90498	3.24013	3.21784	3.49677	3.59278	3.43892	3.72412	3.48696	3.11922	3.68442	3.35052	3.07693	3.06215	3.08692	2.88213	3.04151	3.15573	3.02707	3.03395	2.91541	3.10286	3.15217	2.57154	2.91048	3.08536	3.01003	3.36249	3.21098	3.18928	3.2451	3.3555	3.33366	3.37982
Vitvi17g00565	Galactose mutarotase-like superfamily protein | Chr3:17634971-17636998 FORWARD LENGTH=358 | 201606	3.5	minor CHO metabolism.others	-1.08012	-2.66549	-0.690454	-1.88585	-0.782514	-1.09491	-1.5239	-1.51299	-1.29083	-0.942986	-1.15439	-1.44085	-0.325358	-2.03048	-1.82493	-1.48018	0.715684	0.831174	0.456863	1.06923	-0.544779	-0.26519	-0.304462	0.065609	0.289107	0.611663	0.504127	-0.266613	0.213944	0.275745	-0.125654	-0.51037	-3.75418	-1.59032	-3.07664	-2.28644	-5.91924	-3.26464	-2.29796	-2.28329	-0.726975	0.212258	-0.871057	-2.29412	-0.958722	-1.37506
Vitvi15g01026	Galactose mutarotase-like superfamily protein | Chr3:22799040-22801029 FORWARD LENGTH=311 | 201606	3.5	minor CHO metabolism.others	4.94836	4.82272	4.8781	4.99031	4.75943	4.96002	4.74981	4.63675	5.28624	5.03429	5.40072	4.84053	5.00714	4.53125	4.94577	5.08571	4.68013	5.05724	4.65037	4.94391	4.69217	5.20975	4.91182	5.13428	5.09343	5.0844	4.91	4.89078	5.13089	5.2957	4.95671	5.10549	5.34332	5.23982	5.56979	5.09859	5.79199	5.36524	5.56432	5.61757	4.71563	4.97938	4.69991	5.01513	5.14187	5.14579
Vitvi17g00192	Galactose mutarotase-like superfamily protein | Chr3:6143707-6145244 REVERSE LENGTH=341 | 201606	3.5	minor CHO metabolism.others	4.14538	4.0686	4.12424	4.30862	4.33829	4.03968	4.06883	4.29804	4.60572	4.35238	4.31742	4.83244	4.46062	3.96199	4.32288	4.33276	4.23726	4.44712	4.40952	4.60972	4.43599	4.30093	4.10463	4.51187	5.12705	5.09446	5.21701	5.23467	5.31341	5.14685	5.24032	5.45065	4.68461	4.47577	4.5475	4.38272	4.21647	4.71019	4.28121	4.78351	4.31563	4.69487	4.4865	4.42196	4.80696	4.7102
Vitvi11g01211	Galactose mutarotase-like superfamily protein | Chr5:23218392-23220664 FORWARD LENGTH=312 | 201606	3.5	minor CHO metabolism.others	4.85713	4.7767	4.79221	4.68401	4.73217	4.87941	4.80136	4.68995	4.6354	4.58142	4.77634	4.76266	4.54234	4.64853	4.69489	4.73181	5.03381	4.56298	4.63119	4.68803	4.7255	4.79489	4.73224	4.77269	4.6321	4.69252	4.8228	4.7963	4.60456	4.38955	4.82481	4.48875	4.59189	4.40674	4.68301	4.74698	4.65535	4.6854	4.68722	4.6871	4.80106	4.83742	4.72631	4.60876	4.89724	4.92998
Vitvi04g01318	Galactose mutarotase-like superfamily protein | Chr5:26553821-26555386 REVERSE LENGTH=279 | 201606	3.5	minor CHO metabolism.others	4.39618	4.60215	4.57151	4.61071	4.58044	4.26264	4.47024	4.60743	4.6286	4.54366	4.56411	4.64569	4.39561	4.44092	4.33061	4.42147	4.48901	4.92149	4.73452	4.66292	4.2582	4.31286	4.24311	4.42831	4.7134	4.71061	4.90508	4.8271	4.06762	4.18264	4.47604	4.43834	4.25144	4.63515	4.38162	4.37177	4.38568	4.60485	4.39284	4.79779	4.7102	4.89537	4.8714	4.66085	4.46391	4.31288
Vitvi14g01911	Galactose mutarotase-like superfamily protein | Chr5:4908686-4910670 FORWARD LENGTH=490 | 201606	3.5	minor CHO metabolism.others	1.07313	1.32629	1.43765	1.39301	1.34994	1.24551	0.997333	1.38931	1.45641	1.23126	1.31854	1.98396	1.79012	1.95137	1.85421	1.885	1.83931	2.22637	1.71062	1.98564	1.33413	1.18778	1.31386	1.91894	2.39147	2.11992	2.24499	2.29851	1.68788	2.37238	1.69538	1.64375	1.63125	1.64767	2.13281	0.978904	1.51539	1.1854	1.43623	1.6236	2.26194	2.39502	2.66924	2.81858	2.7477	2.90395
Vitvi14g01916	Galactose mutarotase-like superfamily protein | Chr5:4908686-4910670 FORWARD LENGTH=490 | 201606	3.5	minor CHO metabolism.others	2.65062	2.75466	2.87723	3.05183	3.38535	2.9253	2.82712	3.28204	3.34199	3.25483	3.31181	3.3325	3.08702	3.12602	3.50897	3.32493	4.22131	3.97665	3.83933	4.55448	3.43831	3.24494	3.46442	3.66175	3.7851	3.64797	3.52189	3.59869	3.2426	3.66723	3.14736	3.24557	3.46499	3.08333	3.51474	3.06569	3.01445	3.01812	2.95288	3.40787	4.1809	4.49468	4.38334	4.57295	4.46209	4.57993
Vitvi19g00208	haloacid dehalogenase-like hydrolase family protein | Chr5:21861155-21863831 REVERSE LENGTH=418 | 201606	3.5	minor CHO metabolism.others	5.44182	5.59831	5.61854	5.74822	5.81664	5.58343	5.63746	5.88463	5.70326	5.45165	5.47094	5.99885	5.43945	5.55398	5.70942	5.69453	5.65214	5.74089	5.69852	5.61995	5.39475	5.52645	5.70539	5.87605	5.17031	5.3488	5.49802	5.45056	5.12971	4.94987	5.28532	4.984	5.47608	5.53042	5.44748	5.5844	5.57811	5.58756	5.55763	5.52792	5.57158	5.41362	5.63209	5.7212	5.47703	5.45826
Vitvi12g00291	haloacid dehalogenase-like hydrolase family protein | Chr5:21861155-21864817 REVERSE LENGTH=507 | 201606	3.5	minor CHO metabolism.others	1.15994	1.30971	1.21369	0.84687	0.752263	1.22701	0.663723	0.781188	0.247591	0.417416	0.674126	-0.0336742	0.602129	0.538362	0.496996	0.300038	1.22264	1.80054	1.81325	2.05482	1.34737	1.39653	1.4551	1.50213	1.94041	1.78935	2.14016	1.81946	2.40937	1.80157	1.93555	1.74202	0.912573	0.731607	1.01082	0.807536	1.11418	1.06756	1.36792	1.41715	1.40651	1.33156	1.30277	0.61917	1.10795	1.02434
Vitvi08g01536	KDO transferase A | Chr5:995523-997622 FORWARD LENGTH=380 | 201606	3.5	minor CHO metabolism.others	1.05059	1.49713	1.36017	1.54239	1.38329	1.04892	1.31367	1.2746	1.53602	1.62235	1.81417	1.71507	1.76377	1.32002	0.982422	1.30914	0.555219	1.64371	1.83781	1.56553	1.49739	1.76407	1.10105	1.79679	0.82223	1.06471	1.30217	0.942201	1.32531	0.614951	0.805399	1.13009	1.64499	1.6609	1.33517	1.17299	1.85554	1.59334	1.65265	1.4893	1.23574	1.0267	1.1551	0.764775	0.865248	0.966627
Vitvi14g03069	Leucine-rich repeat receptor-like protein kinase family protein | Chr4:5637467-5640496 REVERSE LENGTH=1009 | 201606	3.5	minor CHO metabolism.others	0.251728	0.28447	0.520113	-0.481456	0.802448	0.393833	0.489393	0.160777	-0.0107209	0.641977	0.49542	0.605444	0.44516	0.804096	0.157789	0.405648	-0.021282	-0.230754	0.0151576	-1.12478	0.583805	0.462284	-0.355993	0.656969	-1.16609	-0.0524699	-0.864024	-0.58264	-0.699641	-2.1924	-0.682047	-0.75653	0.523801	0.425276	-0.00135639	0.388159	0.230505	0.798373	0.0239676	-0.832632	0.577178	0.908866	1.10231	1.83791	0.991696	0.75564
Vitvi05g00752	NAD(P)-linked oxidoreductase superfamily protein | Chr1:1191634-1193699 FORWARD LENGTH=412 | 201606	3.5	minor CHO metabolism.others	3.83834	4.19136	4.26905	4.09949	4.03406	3.921	4.06883	4.52409	4.28119	3.6207	3.76076	4.494	4.0315	4.3538	3.71792	4.29661	4.30948	4.26615	4.1327	4.12199	3.33247	3.23661	3.36846	4.17106	4.24056	4.2639	4.65296	4.6583	3.47215	3.99214	4.19724	3.93225	3.40972	3.74254	3.60986	3.89423	3.84397	3.56282	3.47936	3.4153	4.09607	3.99211	3.98692	4.26558	2.90597	3.1827
Vitvi12g00095	NAD(P)-linked oxidoreductase superfamily protein | Chr1:2049742-2052039 REVERSE LENGTH=377 | 201606	3.5	minor CHO metabolism.others	6.11888	6.13688	6.30406	6.46886	6.25091	6.20857	6.23222	6.54461	6.39734	5.90859	6.08269	6.03946	5.53409	6.08811	5.84311	5.98955	5.6068	6.04651	5.86681	5.93247	5.48434	5.61585	5.6534	5.99572	5.45478	5.53295	5.76939	5.81772	4.93951	5.14685	5.32808	5.07636	5.92846	6.13967	5.92537	6.30054	5.85018	6.01448	6.11892	5.42315	6.36416	5.94767	6.42491	6.49008	5.52051	5.91829
Vitvi06g01444	NAD(P)-linked oxidoreductase superfamily protein | Chr2:11803981-11805965 REVERSE LENGTH=384 | 201606	3.5	minor CHO metabolism.others	6.14172	6.31673	6.35363	6.36124	6.08215	6.09905	6.2813	6.41408	6.36432	5.97265	6.09582	6.07691	6.2954	6.62272	6.0719	6.00504	6.14899	6.53464	6.48167	6.61321	6.32809	6.19182	6.37267	6.84889	5.18064	5.2146	5.62297	5.58606	4.25022	4.82478	4.92804	4.63179	5.67501	6.11223	6.0074	6.30515	6.07263	5.98837	5.93492	5.51069	6.51998	6.16672	6.73411	6.8319	5.88677	6.0886
Vitvi01g01440	NAD(P)-linked oxidoreductase superfamily protein | Chr2:15834888-15836390 FORWARD LENGTH=283 | 201606	3.5	minor CHO metabolism.others	3.16257	3.34472	3.5312	3.31901	3.29183	3.51504	3.53659	3.40075	2.99281	3.26752	3.12462	3.1204	3.10288	3.41798	3.15996	3.0704	3.7476	3.59278	3.85746	3.73922	4.1992	3.91129	3.97769	3.9622	3.37757	3.41099	3.49271	3.41183	3.56234	3.30797	3.39874	3.19442	3.20698	3.12213	2.89408	2.75121	2.96645	2.84389	2.89338	2.74351	3.54249	3.65349	3.98206	3.69229	4.06185	4.13218
Vitvi08g02209	NAD(P)-linked oxidoreductase superfamily protein | Chr2:15834888-15836659 FORWARD LENGTH=315 | 201606	3.5	minor CHO metabolism.others	4.01464	3.84231	3.73293	3.94406	4.13298	3.97741	4.07325	4.31507	3.92233	3.86298	3.75746	3.86372	3.76875	4.24626	4.01757	4.03928	3.72137	3.46969	3.56194	3.41014	3.32913	2.91521	3.33635	3.37401	3.74854	3.7016	3.94931	4.11213	3.44585	3.16983	3.53275	3.49492	3.40569	3.66912	3.31322	3.74274	3.30717	3.47683	3.13859	2.93135	3.79402	3.23488	3.89422	4.05991	3.42988	3.52017
Vitvi08g02210	NAD(P)-linked oxidoreductase superfamily protein | Chr2:15834888-15836659 FORWARD LENGTH=315 | 201606	3.5	minor CHO metabolism.others	6.01428	5.93679	5.90606	6.47145	6.08151	5.81933	6.1095	6.2643	6.63963	6.36498	6.52751	6.88441	6.75731	5.98112	6.53325	6.61991	6.17339	6.19109	5.70187	5.6418	5.8059	6.40468	6.09177	6.42105	6.35722	6.30264	6.41815	6.37511	6.46958	6.29972	6.66668	6.59877	6.27731	6.24724	6.79085	6.38571	6.90193	6.61735	6.70356	7.13582	6.10307	6.66319	5.9981	6.0002	6.39716	6.46022
Vitvi08g01260	NAD(P)-linked oxidoreductase superfamily protein | Chr2:15834888-15836659 FORWARD LENGTH=315 | 201606	3.5	minor CHO metabolism.others	1.18084	1.1512	0.780176	1.77488	0.752263	1.00617	1.34326	0.284512	1.53602	1.10495	1.26375	1.2155	1.57965	0.632484	1.32964	1.68974	0.028471	0.379299	-0.323011	0.651002	-0.0875718	0.0708595	0.202498	-0.140842	0.289107	0.265012	0.119102	0.697468	0.503451	0.66889	0.611312	0.997114	0.463047	0.828632	1.76705	1.17299	1.80186	0.822826	1.03502	2.10902	1.02464	1.99332	0.760076	0.644481	1.08921	0.864987
Vitvi03g00056	NAD(P)-linked oxidoreductase superfamily protein | Chr2:9103408-9105116 REVERSE LENGTH=309 | 201606	3.5	minor CHO metabolism.others	3.80168	3.76838	3.72909	3.92302	3.67524	3.6974	3.70278	3.91646	4.08338	3.85178	4.01691	4.40519	3.89855	3.87481	3.56902	4.09297	4.61445	4.57026	4.47165	4.85527	4.74188	4.57968	4.28366	4.74743	3.87831	3.92375	4.26526	4.28747	3.90338	4.02353	3.97532	3.91655	3.6871	3.81538	3.62973	3.67312	3.98614	3.73375	3.95434	4.20321	4.76357	4.61559	4.47443	4.34685	4.62543	4.77047
Vitvi16g01363	NAD(P)-linked oxidoreductase superfamily protein | Chr5:21765215-21766919 REVERSE LENGTH=365 | 201606	3.5	minor CHO metabolism.others	4.31339	4.33758	4.3414	4.46444	4.03668	4.37611	4.29769	4.38355	4.0016	3.93104	4.02792	3.73082	3.91959	4.15934	4.16321	4.04747	3.40557	3.56389	3.37743	3.5706	2.95844	3.09639	3.54037	3.16995	4.36856	4.39582	4.36166	4.3582	3.91712	4.3175	4.27761	4.46376	3.71993	3.88471	4.30953	4.44462	4.30837	4.01414	4.09039	3.90916	3.62266	3.3932	3.54782	3.82275	2.85696	2.91924
Vitvi08g00789	NAD(P)-linked oxidoreductase superfamily protein | Chr5:252000-253856 FORWARD LENGTH=349 | 201606	3.5	minor CHO metabolism.others	1.07313	0.643264	0.623207	0.135215	-0.0906364	0.393833	0.350565	0.244435	0.856013	0.858788	0.616982	0.144113	1.03564	0.882808	1.14907	0.535416	0.0765653	0.311395	0.456863	0.517323	0.583805	0.880889	1.44008	1.09418	0.254755	0.265012	0.555201	0.402563	0.642279	0.746195	0.656755	0.531451	1.21851	1.47857	1.9039	1.34404	1.44708	1.25893	1.77639	1.26103	0.735131	0.988483	0.690254	0.717854	1.21553	1.15066
Vitvi07g00222	Oxidoreductase aldo_keto reductase family protein expressed IPR001395 Aldo_keto reductase	3.5	minor CHO metabolism.others	0.127993	0.17886	-0.393472	0.135215	0.19887	0.290739	0.196942	-0.177392	0.339222	-0.130071	0.782041	0.339369	0.110741	0.72084	-0.0274254	0.104782	-0.0728123	0.203142	0.252849	-0.387818	0.0155217	0.624252	0.630832	0.17664	0.6479	0.265012	0.451178	0.0314687	0.349828	0.240555	-0.125654	0.662695	0.366832	0.91954	0.419781	-0.15399	0.347544	0.403742	0.601513	0.524062	0.258228	0.212258	-0.871057	0.138841	-0.0184281	-0.0432205
Vitvi03g00063	pfkB-like carbohydrate kinase family protein | Chr1:18265070-18267034 FORWARD LENGTH=378 | 201606	3.5	minor CHO metabolism.others	2.02191	1.86943	1.72716	2.10884	1.8086	2.06463	1.66958	1.73131	2.09164	2.04232	1.98198	1.88734	1.99657	1.95137	1.95768	1.61831	1.73829	2.19845	1.93206	2.18397	2.16877	2.10328	2.35049	1.99161	2.25909	2.09007	2.33542	2.3763	2.06885	1.92861	1.97196	2.28888	2.04801	2.21255	2.48669	2.66058	2.09757	1.82888	2.43205	1.96463	2.34131	2.25715	1.88513	2.16968	1.99673	2.11125
Vitvi07g00016	pfkB-like carbohydrate kinase family protein | Chr1:2067633-2070049 FORWARD LENGTH=488 | 201606	3.5	minor CHO metabolism.others	2.30508	1.59618	1.98116	2.12998	1.93771	2.12581	1.96438	2.22911	1.73471	2.03244	1.31854	1.7703	2.482	1.9635	1.85421	1.95626	2.0942	2.02911	2.49982	1.96525	2.16129	1.979	2.24203	2.07996	2.28486	2.36395	2.55206	2.3144	2.13619	1.8837	2.40375	2.0793	2.07871	2.31657	1.89079	2.51695	2.06375	2.18067	2.15642	2.11816	2.46889	1.94424	1.97596	2.27877	2.50778	2.23863
Vitvi19g00016	pfkB-like carbohydrate kinase family protein | Chr1:5867678-5869175 FORWARD LENGTH=355 | 201606	3.5	minor CHO metabolism.others	3.29792	3.29925	3.45406	3.37763	3.53756	3.20592	3.16208	3.55617	3.65448	3.57718	3.46538	3.62991	3.48402	3.59985	3.41756	3.42042	3.20922	3.66257	3.63732	3.38349	3.49887	3.24494	2.99964	3.45334	2.13238	2.4448	2.3281	2.17334	2.41713	1.93962	2.07598	2.256	3.52566	3.55677	3.31322	3.54255	3.48803	3.69785	3.59592	3.23818	3.43145	3.43997	3.78681	3.97766	3.48825	3.42338
Vitvi18g02757	pfkB-like carbohydrate kinase family protein | Chr1:6779085-6780898 FORWARD LENGTH=355 | 201606	3.5	minor CHO metabolism.others	5.52696	5.29767	5.6018	5.53101	5.52594	5.42409	5.32993	5.40814	5.87288	5.70048	5.77594	6.15809	6.35122	5.63011	5.95799	6.37482	5.87927	5.91471	5.82903	5.9929	5.79809	6.07583	5.58332	5.93449	5.34273	5.36862	5.27338	5.30697	5.53007	5.5223	5.45811	5.56582	5.61781	5.55278	5.69201	5.61721	5.85513	5.74938	5.7068	5.83669	5.69002	5.80514	5.5507	5.55012	5.76367	5.82866
Vitvi16g00086	pfkB-like carbohydrate kinase family protein | Chr4:13782753-13785005 REVERSE LENGTH=471 | 201606	3.5	minor CHO metabolism.others	7.23105	7.21646	7.29612	7.15967	7.1505	7.18586	7.23974	7.2503	7.144	6.76213	6.85857	7.01162	7.16791	7.30981	6.97612	7.25997	7.60846	7.62755	7.52189	7.81212	7.28026	7.13877	7.03242	7.49578	6.82717	6.77594	6.84622	6.84003	6.75655	7.0224	6.97854	7.01119	6.87499	7.02487	7.09417	7.29346	7.4581	7.33169	7.31915	6.88279	7.11146	7.16391	7.20823	7.63277	7.3643	7.36256
Vitvi07g00721	pfkB-like carbohydrate kinase family protein | Chr4:14167805-14170619 FORWARD LENGTH=403 | 201606	3.5	minor CHO metabolism.others	3.9733	4.00307	4.32874	3.93508	3.96413	3.82894	3.90484	4.12398	4.10964	3.64035	3.95773	3.95594	3.62244	3.94068	3.90299	3.81164	3.56999	3.93495	3.93633	3.86562	3.6265	3.73333	3.68442	4.21074	3.75162	3.7016	3.94453	4.02061	3.14789	3.52459	3.65815	3.70443	3.08628	3.25025	3.26829	3.52685	3.20746	3.26116	3.22319	2.73166	3.86166	3.65654	3.80894	3.79476	3.04857	3.1827
Vitvi06g00640	pfkB-like carbohydrate kinase family protein | Chr5:23723627-23725324 REVERSE LENGTH=353 | 201606	3.5	minor CHO metabolism.others	3.11447	2.94922	3.13155	2.87531	3.1293	2.9537	2.92333	2.99253	2.71346	2.76344	2.63508	3.02711	2.66399	3.35034	2.88866	3.00469	2.44504	2.47939	2.35421	2.21884	2.71469	2.29993	2.5386	2.58162	2.25909	2.19663	2.1485	2.34568	2.07867	1.84907	2.07598	1.75384	2.68211	2.69669	2.68965	2.57917	2.58458	3.00749	2.44868	2.11816	2.38283	2.33537	2.74006	3.47671	2.81196	2.87809
Vitvi05g00436	pfkB-like carbohydrate kinase family protein | Chr5:6426280-6428402 REVERSE LENGTH=365 | 201606	3.5	minor CHO metabolism.others	3.47765	3.52792	3.39215	3.47996	3.29622	3.37925	3.25454	3.17417	3.25054	3.62399	3.34298	3.30938	3.16963	3.63058	3.06584	3.44541	2.60935	3.10878	3.23678	3.06204	3.26083	3.17694	3.19132	3.31859	3.45903	3.46238	3.54102	3.45191	3.61387	3.37846	3.39874	3.40779	3.23904	3.26766	3.27335	3.03826	3.38225	3.36472	3.20372	3.42268	3.22627	3.12906	3.09557	2.9462	2.95853	3.07302
Vitvi16g01000	Sugar isomerase (SIS) family protein | Chr5:21201817-21202443 REVERSE LENGTH=208 | 201606	3.5	minor CHO metabolism.others	3.22429	2.99142	2.97792	3.14303	2.72975	3.02503	2.75188	3.14726	3.05495	3.08835	3.04019	2.87794	2.91211	2.47626	2.86756	2.72758	3.64767	3.39784	3.1215	3.61054	2.5866	2.71397	2.76653	2.99414	3.36554	3.23578	3.66245	3.71104	3.06145	3.44567	3.50506	3.73159	2.76624	2.90571	2.73439	2.77799	2.67695	2.32461	2.67048	2.7494	3.17598	3.25916	2.92368	2.68469	2.68045	2.80313
Vitvi11g01300	xylose isomerase family protein | Chr5:23347030-23349805 FORWARD LENGTH=477 | 201606	3.5.1	minor CHO metabolism.others.xylose isomerase	4.76148	4.71507	4.81235	5.27758	4.99345	4.92171	4.90546	4.98419	5.63257	4.94493	5.38583	5.60781	5.51644	4.63911	5.26707	5.19286	7.04575	6.89654	6.40105	6.93788	6.04856	6.44861	5.91352	6.73935	5.62329	5.62863	5.8028	5.79523	5.81698	5.75907	6.01812	5.92736	5.34648	5.24751	5.51528	4.97385	5.37939	5.36732	5.26663	5.49149	6.56539	6.93375	5.72012	5.47362	6.04887	6.05553
Vitvi04g01689	callose synthase 5 | Chr2:5695124-5706134 FORWARD LENGTH=1923 | 201606	3.6	minor CHO metabolism.callose	0.980767	1.1512	1.43765	0.469634	1.18947	1.17006	1.12209	0.808933	0.975065	0.813345	0.75581	0.749834	0.872581	0.932994	0.653115	1.32717	0.374647	-0.132907	-0.0285638	-0.0194302	-0.0180308	0.54554	0.272039	0.656969	0.977748	0.464321	0.869582	0.836073	1.03397	0.77107	1.06338	1.5654	0.794253	0.393912	0.419781	0.642476	0.556491	1.29433	0.6881	0.317611	0.372561	-0.348042	-0.120084	-0.64642	-0.386815	-0.0832979
Vitvi10g00462	glucan synthase-like 1 | Chr4:2537039-2542434 FORWARD LENGTH=1768 | 201606	3.6	minor CHO metabolism.callose	3.03632	3.23043	3.19985	3.05736	3.23815	3.14811	3.07215	2.74215	2.90557	2.56524	2.79176	2.86531	3.08702	2.5343	2.84615	2.78089	4.27382	3.65916	3.90181	3.37579	3.58241	3.70343	3.28261	3.41611	4.15235	4.02714	3.88838	3.93064	4.22614	4.15927	4.21253	4.20415	2.80959	2.04094	2.48669	2.65336	2.67695	2.57547	2.86888	2.70766	3.41487	3.56211	3.00741	2.43924	3.16498	2.7528
Vitvi06g00121	glucan synthase-like 12 | Chr5:4110445-4121202 REVERSE LENGTH=1914 | 201606	3.6	minor CHO metabolism.callose	2.99559	3.24794	2.79129	2.77152	3.0995	3.0357	3.0043	3.09187	2.722	2.81046	2.60601	2.51537	2.78029	2.63628	2.6251	2.76775	3.33812	2.79744	3.30442	2.63495	2.71978	3.04009	2.97378	2.43298	3.73303	3.63769	3.26238	3.18851	3.73673	3.49503	3.57774	3.65168	3.26596	2.8374	2.39677	2.8927	2.67695	3.24316	2.92344	2.91048	2.36912	2.51415	2.37502	1.58689	2.3593	1.95183
Vitvi12g00307	glucan synthase-like 5 | Chr4:1573513-1579195 FORWARD LENGTH=1780 | 201606	3.6	minor CHO metabolism.callose	3.32635	3.24359	3.36762	3.41255	3.51517	3.41237	3.21106	3.59254	3.61835	3.10259	3.57071	3.49707	3.72843	3.20983	3.67301	3.68101	4.75593	4.31248	4.17428	3.94587	3.96597	4.18453	4.13994	4.10709	3.032	3.05702	3.23914	3.51173	3.21617	3.20677	3.22484	3.09565	3.40569	3.45787	3.65322	3.8253	3.12788	3.44568	3.74811	3.07426	4.03444	3.74803	3.91732	3.72529	3.73118	3.80724
Vitvi12g00056	glucan synthase-like 7 | Chr1:1978762-1989046 FORWARD LENGTH=1933 | 201606	3.6	minor CHO metabolism.callose	-0.105207	0.817594	0.80962	0.565849	0.826901	0.939574	0.407709	0.836155	-0.0684364	0.742378	0.254412	0.478532	0.944731	0.0849967	-0.38436	0.225076	0.914012	-0.0412764	0.518924	-0.554467	0.691519	0.143923	-0.409432	-0.671357	0.913139	0.913847	-0.864024	-0.771085	0.317038	0.587206	0.359773	0.475416	0.866403	-0.23124	-0.674546	0.0792088	0.523701	1.1854	0.067689	-0.307541	-2.25422	-0.080938	-0.447249	-1.55715	-0.0596508	-0.80678
Vitvi13g01828	glucan synthase-like 7 | Chr1:1978762-1989295 FORWARD LENGTH=1958 | 201606	3.6	minor CHO metabolism.callose	5.94722	6.0403	6.12241	6.06046	6.32252	6.34079	6.08835	6.12087	6.20293	6.03646	6.13896	6.08169	6.40603	5.42402	6.21294	6.16524	6.98089	6.72935	6.51679	6.24999	6.63614	7.3922	6.80057	6.81818	6.18093	6.14463	5.91153	5.84397	6.74812	6.3898	6.49317	6.32277	6.15181	5.92332	6.06983	5.87459	6.06339	6.14142	6.20953	6.51825	6.21936	6.64641	6.13087	5.6682	6.85089	6.52664
Vitvi03g00029	xylulose kinase-1 | Chr2:9137582-9140050 REVERSE LENGTH=478 | 201606	3.7	minor CHO metabolism.sugar kinases	3.94912	4.27916	4.40306	4.19034	3.60628	4.05286	4.16933	4.16212	4.09985	3.47144	3.81576	3.7988	3.63703	4.00074	3.67301	3.75947	3.33812	3.9957	3.6547	3.98691	3.66929	3.6417	3.67803	4.03278	4.62707	4.76673	4.6068	4.79346	4.25888	4.71849	4.60625	4.5612	3.94487	4.35678	4.18612	4.31804	4.61895	4.26228	4.06634	3.76547	4.45029	4.12136	4.06486	4.07162	3.75515	3.88978
Vitvi18g00591	xylulose kinase-2 | Chr5:20152898-20155093 FORWARD LENGTH=426 | 201606	3.7	minor CHO metabolism.sugar kinases	3.05343	3.31179	3.08415	3.46756	3.49623	3.26604	3.11567	3.5314	3.5813	3.23773	3.57071	3.45133	3.57017	2.73151	3.19002	3.20327	4.46888	4.50146	4.02455	4.61628	4.13958	4.49145	3.90294	4.35937	4.23176	4.1088	4.29373	4.40906	4.29511	4.4941	4.35547	4.44565	3.52194	3.54968	3.14114	3.12946	3.55446	3.22492	3.55811	3.69093	4.34744	4.59029	4.03466	3.72825	4.19048	4.34344
Vitvi05g00149	Mevalonate/galactokinase family protein | Chr3:2049141-2051867 REVERSE LENGTH=496 | 201606	3.8.1	minor CHO metabolism.galactose.galactokinases	4.30627	4.33349	4.39093	4.53349	4.62992	4.33783	4.35874	4.69181	4.6354	4.20621	4.33525	4.67854	4.22742	3.59596	4.26152	4.27819	5.06841	5.13541	4.96935	5.36464	4.27907	4.54132	4.2191	4.88732	5.24768	5.18432	5.48738	5.52759	5.08294	5.32435	5.27352	5.23664	3.48422	3.4916	4.19682	3.34628	3.75495	3.48834	3.84552	3.98599	4.59127	4.84413	4.01099	3.69532	4.25704	4.32824
Vitvi10g02085	alpha-galactosidase 1 | Chr5:2694851-2697616 REVERSE LENGTH=410 | 201606	3.8.2	minor CHO metabolism.galactose.alpha-galactosidases	2.87248	2.40256	2.54221	3.10083	2.76813	2.91379	2.66665	2.94331	3.06169	2.93237	3.06711	3.41713	2.8695	1.87641	2.95518	2.65089	3.60321	3.88618	3.73207	4.16956	3.2503	3.89021	3.4792	3.9725	4.51906	4.57711	4.42482	4.38291	4.54387	4.43306	4.56514	4.55951	3.2116	3.35168	3.36155	2.98753	3.30717	3.04435	3.17902	3.58296	4.01477	4.32869	3.76433	3.59827	4.41585	4.44556
Vitvi13g00157	Melibiase family protein | Chr3:20882886-20885745 FORWARD LENGTH=413 | 201606	3.8.2	minor CHO metabolism.galactose.alpha-galactosidases	5.59961	5.63871	5.66559	5.89821	5.83106	5.57614	5.63671	5.84162	5.89758	5.64967	5.85606	6.02605	5.72801	5.24812	5.66807	5.64865	7.03628	7.01634	6.79515	7.3248	6.59581	6.54449	6.57238	6.98987	5.35494	5.3943	5.58815	5.62482	5.46982	5.26976	5.3122	5.33831	5.59676	5.76608	5.77911	5.52042	5.55801	5.54869	5.60012	6.07807	6.10669	6.39022	6.07774	5.76874	6.2869	6.33467
Vitvi10g00436	Melibiase family protein | Chr3:20882886-20885745 FORWARD LENGTH=437 | 201606	3.8.2	minor CHO metabolism.galactose.alpha-galactosidases	1.00442	0.382874	0.44705	0.821106	-0.00182714	1.33459	0.920881	1.21363	-0.638752	-0.794887	-3.20502	-1.57209	-1.1398	-0.983175	-0.108725	-0.449154	-5.85417	-4.47868	-6.05093	-6.16918	-1.00116	-3.38857	-6.13735	-4.57825	1.34732	1.90816	0.0847505	0.177689	-0.0598165	1.60806	0.359773	0.00702955	-0.403686	-0.9846	0.0467379	-0.25896	1.54836	0.557365	-0.115757	0.219207	-6.34168	-6.23069	-3.90668	-2.11355	-3.36082	-4.64808
Vitvi04g01633	UDP-glucose pyrophosphorylase 2 | Chr5:5696955-5699671 REVERSE LENGTH=390 | 201606	4.1.1	glycolysis.cytosolic branch.UGPase	7.19521	7.23332	7.27846	7.40159	7.24	7.16049	7.30159	7.3395	7.47531	7.51988	7.46475	7.53954	6.99143	7.08517	7.17815	7.19915	7.47212	7.4023	7.54607	7.22193	7.15554	7.17816	7.40047	7.25477	7.15947	7.21849	7.2661	7.26451	6.7823	6.72228	6.98857	6.94922	7.47259	7.62874	7.40299	7.47881	7.46756	7.42574	7.47366	7.55307	7.48238	7.30131	7.34445	7.12191	6.90111	6.90954
Vitvi17g00059	Cofactor-independent phosphoglycerate mutase | Chr3:12591595-12593401 FORWARD LENGTH=495 | 201606	4.1.12	glycolysis.cytosolic branch.phosphoglycerate mutase	3.27379	3.6013	3.45871	3.57166	3.68864	3.43269	3.51074	3.76534	3.81869	3.65008	3.65118	3.93192	3.67641	3.84563	3.60133	3.81803	3.97079	4.0357	4.0405	4.01694	3.90013	3.76552	3.83563	4.06681	3.22179	3.41902	3.41534	3.53905	2.84276	2.86937	3.37175	3.07695	3.20698	3.25462	3.13559	3.58866	2.79843	3.67116	3.13346	3.0929	3.69311	3.65958	3.66166	3.77197	3.63111	3.68134
Vitvi14g00300	Phosphoglycerate mutase family protein | Chr1:2877694-2879104 FORWARD LENGTH=281 | 201606	4.1.12	glycolysis.cytosolic branch.phosphoglycerate mutase	1.59328	1.66298	1.41867	1.77488	1.49433	1.61623	1.57296	1.52932	1.73471	1.33138	1.1873	1.62805	1.50206	1.54644	1.44809	1.95626	0.804039	1.09623	0.690535	1.01073	1.36048	0.923014	1.40954	1.13141	0.913139	1.21978	0.786527	0.597066	0.95091	1.28441	1.38024	1.43926	0.665356	0.828632	0.623795	0.85861	0.999621	0.669475	1.20127	0.578001	0.344816	0.33917	0.000209917	0.669356	0.54607	0.453455
Vitvi02g00015	Phosphoglycerate mutase family protein | Chr3:1466738-1468219 FORWARD LENGTH=316 | 201606	4.1.12	glycolysis.cytosolic branch.phosphoglycerate mutase	5.59182	5.51939	5.77599	5.62985	5.73984	5.66385	5.83267	5.76579	5.82316	5.66494	5.71597	5.50064	5.56398	5.93107	5.83837	5.76733	5.14935	5.07271	5.00638	4.74894	5.15519	5.17531	5.37193	5.30897	1.37956	1.63252	2.00892	1.87411	1.37394	1.72725	1.31086	1.25183	5.90724	5.89209	6.06327	5.94201	6.1289	5.93959	6.09996	5.68902	4.98643	4.94112	5.49377	6.02931	5.19979	5.3153
Vitvi18g00566	Phosphoglycerate mutase family protein | Chr5:25773009-25774871 REVERSE LENGTH=243 | 201606	4.1.12	glycolysis.cytosolic branch.phosphoglycerate mutase	2.6949	2.88351	3.01631	2.84367	3.00086	3.10317	3.14538	3.23168	3.29127	3.28427	3.10916	2.97517	3.00503	3.28422	2.78557	2.95915	2.60116	2.84625	3.24598	2.82234	2.83702	2.61464	2.74223	2.58833	3.11573	3.15157	2.82606	2.93451	2.29616	2.90913	2.57922	2.35248	2.77251	2.9549	3.10184	2.929	2.99664	3.28776	3.08641	2.92095	3.17598	2.85943	3.03113	3.25226	2.84025	2.88849
Vitvi08g00018	Phosphoglycerate mutase%2C 2%2C3-bisphosphoglycerate-independent | Chr1:3165550-3167812 REVERSE LENGTH=557 | 201606	4.1.12	glycolysis.cytosolic branch.phosphoglycerate mutase	5.61024	5.56987	5.66156	5.58941	5.62775	5.40262	5.50707	5.81536	5.97997	5.97652	5.83037	6.11207	5.74831	5.7195	6.00404	5.89297	6.52548	6.13265	6.34701	6.14795	6.45808	5.99359	6.11443	6.10035	5.64749	5.77964	5.93703	5.93932	5.68426	5.42476	5.59207	5.72297	5.83266	5.8787	5.57492	5.8055	5.22605	5.63666	5.69378	5.56679	6.16982	5.9514	6.45461	6.0939	6.13075	6.17289
Vitvi06g00574	cytosolic enolase | Chr2:12646635-12649694 FORWARD LENGTH=475 | 201606	4.1.13	glycolysis.cytosolic branch.enolase	2.43259	2.28022	2.44236	2.28879	2.3201	2.20355	2.41818	2.15538	2.06505	2.21825	2.67762	2.14933	2.31963	2.011	2.31803	2.41832	2.59291	2.52507	2.84085	2.67945	2.51802	2.77274	2.79043	2.66016	3.22623	3.11746	3.03389	2.98007	2.97476	3.12712	3.09468	2.94906	2.49754	2.39787	2.76346	2.33053	2.39817	2.75773	2.46512	2.82941	2.89911	2.73798	2.82938	2.49596	2.92194	2.71824
Vitvi08g01520	Enolase | Chr2:15321081-15323786 REVERSE LENGTH=444 | 201606	4.1.13	glycolysis.cytosolic branch.enolase	6.71228	6.69586	6.89815	6.76542	6.78948	6.37479	6.68212	6.78578	7.2164	7.22355	7.14545	7.29665	6.98075	7.20967	7.27097	7.24493	7.18937	6.96409	7.29766	6.88831	7.07006	6.82973	6.85364	6.9507	6.83082	6.82961	7.03375	7.0525	6.57994	6.46128	6.75943	6.69621	7.11972	7.11448	7.05024	7.01892	6.50519	6.9547	6.93178	7.07675	7.17857	6.90839	7.51801	7.36659	7.12112	7.17542
Vitvi16g00831	Enolase | Chr2:15321081-15323786 REVERSE LENGTH=444 | 201606	4.1.13	glycolysis.cytosolic branch.enolase	2.75887	3.13011	2.73868	2.7375	2.81167	2.59113	2.70705	2.71307	2.91304	3.00995	3.10397	2.46604	2.4493	3.0988	2.49356	2.38427	3.78426	3.82358	4.01381	3.79805	3.57961	2.99143	2.83131	3.52154	2.58362	2.81086	2.63155	2.58073	2.00852	2.34779	2.38362	2.42083	3.10131	2.97093	2.38746	2.56387	2.20488	2.2723	2.38962	2.09059	3.59936	3.53915	3.22877	2.72677	2.72361	2.7124
Vitvi17g00413	enolase 1 | Chr1:27839465-27841901 REVERSE LENGTH=477 | 201606	4.1.13	glycolysis.cytosolic branch.enolase	0.882082	0.318023	0.520113	0.626603	0.307123	0.609101	0.940377	0.469727	0.94621	0.534061	0.85799	0.444979	0.411607	0.957447	0.901691	0.0623462	1.82531	1.7629	2.19224	1.89152	1.56693	0.880889	1.31386	1.48784	0.75008	0.300202	0.367923	0.432007	0.532306	0.240555	-0.0506916	-0.0742706	1.20001	1.46355	-0.156079	0.456063	0.189282	0.893793	0.0239676	0.949368	1.69723	1.18717	1.47875	1.29884	1.72057	1.55486
Vitvi13g00723	cysteine-rich RECEPTOR-like kinase | Chr4:12129485-12133157 FORWARD LENGTH=1043 | 201606	4.1.14	glycolysis.cytosolic branch.pyruvate kinase (PK)	0.932268	1.30971	1.09913	1.37542	1.13176	1.41849	1.31367	1.2746	0.58364	0.790075	0.729092	0.511322	0.541375	0.882808	0.62824	0.59617	1.17925	0.70454	1.36692	1.33067	0.903495	0.247016	0.604115	0.406646	0.8684	0.844025	0.279567	-0.174982	0.66851	0.310096	0.540345	0.936146	0.5821	0.393912	-1.12911	-0.00960042	0.0580374	0.194795	-0.712998	-0.307541	-0.112866	-0.080938	0.146431	-0.270272	-0.613586	-0.350402
Vitvi16g01232	pyruvate kinase family protein | Chr3:18222132-18224415 REVERSE LENGTH=710 | 201606	4.1.14	glycolysis.cytosolic branch.pyruvate kinase (PK)	1.92609	1.43732	1.41867	1.28408	2.12684	1.58751	1.84533	2.56636	2.29985	2.61243	2.81099	2.73949	2.78029	2.54241	2.77427	2.01307	4.17512	3.69957	3.78354	3.04757	4.11464	4.08136	3.34445	3.75416	1.47217	1.25608	0.849262	1.15138	1.68788	1.13911	1.16123	0.850628	2.33752	2.3659	1.35441	2.07382	1.1997	1.74179	1.66694	1.6236	3.6023	3.43997	3.33935	2.76189	3.77287	3.58873
Vitvi08g01539	Pyruvate kinase family protein | Chr3:19649336-19652237 FORWARD LENGTH=474 | 201606	4.1.14	glycolysis.cytosolic branch.pyruvate kinase (PK)	5.9156	5.95089	5.98399	6.01218	5.98499	5.8664	5.94249	6.11254	6.0486	6.02405	6.09974	5.92395	5.83392	6.09019	6.12566	6.02865	5.78019	5.67824	5.77442	5.72299	5.77562	5.38669	5.7586	5.75155	5.74892	5.64583	5.94123	5.94124	5.72857	5.64512	5.6508	5.5464	5.98425	6.16834	6.04415	6.13368	5.5366	5.94795	5.893	5.91278	5.77693	5.39274	5.95348	6.03291	5.61277	5.71203
Vitvi08g01664	Pyruvate kinase family protein | Chr3:19649336-19652237 FORWARD LENGTH=474 | 201606	4.1.14	glycolysis.cytosolic branch.pyruvate kinase (PK)	0.537637	1.52613	0.655997	1.2651	1.2267	1.15056	1.03409	0.808933	0.759797	0.66774	0.93014	0.881079	1.24062	1.11791	1.36018	0.764441	0.449609	0.756535	0.548981	1.08821	1.04018	1.25528	0.851332	1.16771	1.50177	1.56179	1.54891	1.5642	0.993035	1.49316	1.33901	1.3641	1.06344	1.1435	1.10469	0.671331	0.951122	1.02604	0.967384	1.00949	1.17401	1.18717	1.10231	1.54718	1.24968	1.09787
Vitvi08g01836	Pyruvate kinase family protein | Chr5:22820254-22822529 REVERSE LENGTH=498 | 201606	4.1.14	glycolysis.cytosolic branch.pyruvate kinase (PK)	4.37138	4.23812	4.18448	3.9648	4.52547	4.25581	4.45168	4.3223	3.46914	4.07998	3.37349	3.7027	3.23823	3.54846	3.53931	4.02278	4.36621	4.01451	4.1573	3.68413	3.95736	3.01109	2.85983	2.62795	3.93635	3.92938	3.97533	3.85658	3.90889	3.84761	3.61275	4.04963	3.6467	3.54968	3.4175	3.94533	3.27797	4.16522	3.74138	3.35091	2.86044	2.6611	3.02642	2.78483	2.52879	2.3177
Vitvi08g00017	Pyruvate kinase family protein | Chr5:2778433-2780300 FORWARD LENGTH=510 | 201606	4.1.14	glycolysis.cytosolic branch.pyruvate kinase (PK)	5.22367	5.20879	5.29726	5.31729	5.41237	5.27451	5.2521	5.54538	5.33575	5.50264	5.32692	5.66722	5.04319	5.22816	5.27711	5.34443	5.89863	5.38189	5.55963	5.30402	5.44487	5.13106	5.25765	5.16939	4.86769	4.70077	5.21403	5.08168	4.90958	4.4753	4.97364	4.82633	5.24525	5.28646	4.80687	5.34907	4.70372	5.15141	5.0562	5.00519	5.15267	5.0107	5.2866	5.19292	5.06844	4.97091
Vitvi10g01568	Pyruvate kinase family protein | Chr5:2778433-2780300 FORWARD LENGTH=510 | 201606	4.1.14	glycolysis.cytosolic branch.pyruvate kinase (PK)	-0.383508	-0.292031	0.111001	-0.547045	0.160902	-0.494522	0.0610588	0.0254252	0.382943	-0.424519	0.0537147	1.00137	0.631573	0.0399088	0.321909	1.17617	-0.021282	0.00244493	0.717253	-0.23844	0.691519	-0.173559	0.657064	0.279734	0.75008	0.400896	0.720938	0.489151	1.59519	0.614951	1.06338	0.712023	0.610389	1.12452	0.49104	0.69962	0.146847	0.983291	0.477333	0.629995	-0.112866	0.563731	0.429603	0.717854	0.887107	-0.00422634
Vitvi12g00185	phosphoenolpyruvate carboxylase 1 | Chr1:19884261-19888070 REVERSE LENGTH=967 | 201606	4.1.15	glycolysis.cytosolic branch.phospho-enol-pyruvate carboxylase (PEPC)	5.63223	5.52837	5.91962	5.82557	5.6199	5.46412	5.58501	6.02875	5.98086	6.01467	5.64896	5.65443	5.16272	5.16788	5.51873	5.6206	5.53223	5.16217	5.379	5.00637	5.20784	5.14002	5.51056	5.30389	5.46139	5.51247	5.51908	5.48959	4.95158	5.1913	5.01021	5.08458	5.92776	5.96527	5.76121	5.87304	5.59695	5.77075	5.98281	5.79317	5.54058	5.10749	6.00411	6.10705	5.22038	5.5339
Vitvi19g00112	phosphoenolpyruvate carboxylase 1 | Chr1:19884261-19888070 REVERSE LENGTH=967 | 201606	4.1.15	glycolysis.cytosolic branch.phospho-enol-pyruvate carboxylase (PEPC)	4.06331	3.95323	4.10062	3.92907	4.25063	3.87124	4.03975	4.2201	4.62633	4.45582	4.2811	4.60069	4.40842	4.38793	4.83056	4.75531	5.108	4.63766	4.96657	4.69733	4.67127	4.40306	4.88432	4.62388	3.97379	3.83355	4.17426	4.3389	3.42676	3.82403	3.8562	4.15594	4.88461	4.67157	4.71684	4.51197	4.1128	4.57096	4.54753	4.55381	4.92334	4.58229	5.95223	6.31148	5.47433	5.46088
Vitvi01g00214	phosphoenolpyruvate carboxylase 4 | Chr1:25822942-25828104 REVERSE LENGTH=1032 | 201606	4.1.15	glycolysis.cytosolic branch.phospho-enol-pyruvate carboxylase (PEPC)	5.0808	5.25283	5.10285	5.30572	5.24099	5.0257	5.10761	5.44397	5.33992	5.44887	5.47396	5.15647	5.01135	4.94909	4.91782	4.73181	6.6142	6.258	6.21966	5.8424	6.17412	5.91553	5.60454	5.64294	3.37757	3.45459	3.56925	3.53567	3.77948	2.90352	3.57774	3.48432	5.8922	6.05259	5.04007	5.84641	4.51434	5.26396	5.22741	5.13118	6.46949	6.35873	6.10203	4.97454	5.55847	5.5438
Vitvi05g00736	phosphoenolpyruvate carboxylase kinase 1 | Chr1:2752206-2753150 FORWARD LENGTH=276 | 201606	4.1.16	glycolysis.cytosolic branch.phosphoenolpyruvate carboxykinase (PEPCK)	2.31457	2.57898	2.00681	2.23126	1.46347	1.48227	2.03862	0.989506	3.25054	3.62728	3.55177	3.1204	1.97376	1.2225	1.41937	1.57369	4.8454	4.83193	4.38265	4.35536	4.41257	3.9139	2.97378	3.52154	3.23065	3.39073	3.06506	3.20139	2.33762	2.62522	2.35633	2.74498	3.89111	4.09191	2.13281	2.42675	2.721	2.99679	2.86269	2.94167	4.69105	5.10861	4.31732	3.84748	4.01298	3.92051
Vitvi14g00605	phosphoenolpyruvate carboxylase kinase 1 | Chr1:2752206-2753150 FORWARD LENGTH=276 | 201606	4.1.16	glycolysis.cytosolic branch.phosphoenolpyruvate carboxykinase (PEPCK)	1.31929	1.58244	1.83131	1.72018	1.44778	1.46659	1.62208	1.19272	1.43579	1.79593	0.97631	1.67221	1.3151	1.11791	1.31413	1.64731	2.05872	2.10126	2.49982	2.44921	2.99674	1.35097	2.61419	2.22481	2.68385	2.51388	2.42052	2.16459	1.78698	2.14388	1.84028	2.04121	2.69538	3.18303	2.27082	1.83967	1.33815	2.11288	2.01841	2.33729	2.56821	2.12246	3.79237	3.61437	2.67418	2.87809
Vitvi02g00413	phosphoenolpyruvate carboxylase-related kinase 1 | Chr1:4283635-4285675 FORWARD LENGTH=522 | 201606	4.1.16	glycolysis.cytosolic branch.phosphoenolpyruvate carboxykinase (PEPCK)	2.52543	2.44873	2.10508	1.92756	2.41186	2.35603	2.55093	2.43008	1.76806	1.8191	1.54987	1.68664	1.36854	2.28663	1.75429	1.13581	2.0942	2.15067	1.89744	1.79082	2.21282	2.2594	2.14342	1.36817	1.7926	1.27389	1.4032	1.6292	1.70064	1.10038	1.72768	1.51069	1.97374	1.83448	1.75263	2.35742	1.94494	1.911	1.85335	1.54453	2.19359	1.86207	2.09782	1.74736	1.21553	1.56785
Vitvi16g00935	phosphoenolpyruvate carboxylase-related kinase 1 | Chr1:4283635-4285675 FORWARD LENGTH=522 | 201606	4.1.16	glycolysis.cytosolic branch.phosphoenolpyruvate carboxykinase (PEPCK)	4.60203	4.72448	4.36142	4.75886	4.58761	4.48714	4.58617	4.54074	4.93064	4.81118	5.01069	5.06142	5.31567	4.25615	4.81411	4.57463	6.28762	5.94583	5.80899	5.86803	5.39156	6.04337	5.49973	5.2275	4.52447	4.61952	4.59159	4.48827	5.41471	4.77338	5.35504	5.12952	5.31782	5.16747	4.99175	4.7755	5.15691	4.8251	4.93603	5.6557	5.65231	5.87031	4.90518	4.3294	5.44239	5.42829
Vitvi18g00487	phosphoenolpyruvate carboxylase-related kinase 2 | Chr1:4320123-4322269 REVERSE LENGTH=470 | 201606	4.1.16	glycolysis.cytosolic branch.phosphoenolpyruvate carboxykinase (PEPCK)	2.47553	2.41811	2.55964	2.58511	2.43591	2.51694	2.51237	2.51675	2.56952	2.55837	2.2684	2.37098	2.59841	2.23755	2.2945	2.3582	2.49012	2.41614	2.29336	2.34258	2.37671	2.64642	2.21579	2.41044	2.19713	2.14916	2.34996	2.24144	2.40157	2.31433	2.57331	2.38326	2.43564	2.53358	2.33032	2.25629	2.50282	2.63881	2.44868	2.40601	2.50067	2.73798	2.47529	2.43199	2.51482	2.45695
Vitvi18g00953	Sugar isomerase (SIS) family protein | Chr5:17136269-17140622 FORWARD LENGTH=528 | 201606	4.1.3	glycolysis.cytosolic branch.glucose-6-phosphate isomerase	3.72546	3.97179	3.88244	3.85165	4.0022	3.76627	3.82318	3.88748	4.35714	3.86854	4.11304	4.2217	4.29339	3.73682	3.9639	4.07441	4.24518	4.28176	4.40952	3.96139	4.90069	4.74732	4.43724	4.85429	4.28805	4.31641	4.57622	4.45101	4.27817	4.25275	4.50894	4.30001	3.94487	3.90153	3.95678	3.64793	3.80698	4.16283	3.75816	4.11929	4.10643	4.05587	4.42692	4.2263	4.35244	4.4063
Vitvi18g00037	Phosphofructokinase family protein | Chr1:7297467-7301336 REVERSE LENGTH=614 | 201606	4.1.5	glycolysis.cytosolic branch.pyrophosphate-fructose-6-P phosphotransferase	4.49757	4.4666	4.58434	4.52354	4.46249	4.4656	4.43115	4.63869	4.77321	4.7187	4.72825	5.03911	4.37834	4.42128	4.60532	4.67837	4.78517	5.0205	4.99278	5.01384	4.90406	4.5531	4.83635	4.57065	5.09464	5.08692	5.21205	5.17606	4.71251	4.76876	4.731	4.80802	4.67627	4.85118	4.36036	4.50997	4.25942	4.40678	4.51434	4.72345	5.14062	4.82934	5.16425	5.13159	4.95401	4.88914
Vitvi10g00129	Phosphofructokinase family protein | Chr4:1939250-1942765 FORWARD LENGTH=569 | 201606	4.1.5	glycolysis.cytosolic branch.pyrophosphate-fructose-6-P phosphotransferase	4.57267	4.87296	4.47833	4.86353	4.88846	4.47934	4.5213	4.88177	5.09575	5.00175	5.20012	5.63689	4.82797	4.74825	5.06989	4.99837	5.71236	5.61452	5.81054	5.64099	5.27778	5.28031	5.3277	5.4128	4.80379	4.78547	4.93069	4.95176	4.7406	4.69756	4.72568	4.71429	4.87299	4.77562	4.40025	4.40865	4.50807	4.53811	4.57808	4.79779	5.4236	5.20655	5.28265	4.91469	5.08508	5.04599
Vitvi06g00676	fructose-2%2C6-bisphosphatase | Chr1:2178363-2183980 REVERSE LENGTH=744 | 201606	4.1.6	glycolysis.cytosolic branch.fructose-2,6-bisphosphatase (Fru2,6BisPase)	5.01537	4.93645	5.18519	5.11614	5.0633	5.24723	4.9434	5.12052	5.13464	4.6525	4.84171	4.87558	5.03219	4.7377	5.09393	5.04542	4.3565	4.40905	4.10768	4.24127	4.21734	4.8546	4.4672	5.10533	4.92616	4.82376	4.79253	4.73708	4.68064	4.91542	5.02761	4.9865	4.93021	4.96893	5.35022	5.17614	5.78163	5.39408	5.49495	5.30617	4.78179	4.73004	4.65632	5.32989	4.81553	4.8202
Vitvi04g00515	aldehyde dehydrogenase 11A3 | Chr2:10327325-10329601 REVERSE LENGTH=496 | 201606	4.1.9	glycolysis.cytosolic branch.non-phosphorylating glyceraldehyde 3-phosphate dehydrogenase (NPGAP-DH)	3.13604	3.1674	3.16611	3.13783	3.31363	2.83659	3.10275	3.3017	3.39634	3.27592	3.71043	3.59974	3.40948	3.04847	3.1381	2.95915	4.58981	4.4352	4.53121	4.60808	4.07342	3.87955	3.73763	3.40094	2.99085	3.13705	3.82475	3.51861	3.66036	2.73043	3.62995	3.25392	3.06088	3.3476	2.57952	3.1654	2.31438	2.63191	2.54463	2.9621	3.94718	3.73366	3.44205	2.40262	3.12874	3.07757
Vitvi11g00686	aldehyde dehydrogenase 11A3 | Chr2:10327325-10329601 REVERSE LENGTH=496 | 201606	4.1.9	glycolysis.cytosolic branch.non-phosphorylating glyceraldehyde 3-phosphate dehydrogenase (NPGAP-DH)	7.43055	7.5819	7.69609	7.78043	7.76131	7.46449	7.55083	8.0073	8.54485	8.00767	8.18061	8.85632	8.31063	8.31921	8.27842	8.46787	9.0197	8.41986	8.36197	8.2043	8.10146	8.58169	8.26932	8.60947	3.30388	3.37843	3.46627	3.77276	3.54829	3.21132	3.47049	3.60347	8.07704	8.02127	7.96159	8.09385	8.42068	8.33002	8.18903	7.94545	8.21978	8.06343	8.16404	8.30474	7.89918	8.00005
Vitvi02g00684	plastidial pyruvate kinase 3 | Chr1:11712205-11714963 FORWARD LENGTH=571 | 201606	4.2.14	glycolysis.plastid branch.pyruvate kinase (PK)	3.80505	3.92629	3.94348	3.86747	3.82235	3.69404	3.85435	4.33905	4.48302	4.12717	4.07906	3.80212	3.54718	4.05557	4.04367	3.949	4.08394	3.82358	3.80238	3.44737	3.57961	3.55729	3.71596	3.57657	3.04211	3.22208	3.5599	3.47684	3.17101	2.7864	3.06969	2.86433	4.05188	4.30923	3.83881	4.30429	3.4795	3.80912	3.85803	3.46624	4.21578	3.56535	4.05795	3.94492	3.28097	3.44115
Vitvi16g01182	plastidic pyruvate kinase beta subunit 1 | Chr5:21463680-21466612 FORWARD LENGTH=579 | 201606	4.2.14	glycolysis.plastid branch.pyruvate kinase (PK)	2.87248	2.90022	2.71554	2.88156	2.89498	2.58388	2.84791	3.04013	2.59762	2.87823	2.9848	3.11507	2.97088	2.63628	3.00434	2.93584	4.77062	4.4609	4.54805	4.60972	4.09908	4.02203	3.92199	3.97762	3.83246	3.65478	4.13702	4.19604	3.91164	3.58194	4.00857	3.91128	2.84573	2.97623	2.90716	3.13982	2.45144	2.85579	2.74643	3.21283	4.62193	4.60931	4.24002	3.52861	4.08331	4.18586
Vitvi03g00723	Pyruvate kinase family protein | Chr3:8139369-8141771 FORWARD LENGTH=596 | 201606	4.2.14	glycolysis.plastid branch.pyruvate kinase (PK)	0.69126	0.863764	1.09913	0.565849	0.943311	0.845707	0.407709	1.31386	1.30554	1.24844	1.81417	1.86214	0.688717	1.30103	1.00192	1.09429	2.02234	1.26727	1.34995	0.990694	1.32077	0.624252	0.873875	1.96091	-0.0541952	-0.460128	0.309624	0.768434	-0.148626	-0.266405	0.332028	0.157055	1.39149	1.4175	1.25555	1.34404	0.822224	1.08788	1.3853	0.604232	2.01146	1.11804	1.94632	1.98387	1.45388	1.6557
Vitvi05g00612	Pyruvate kinase family protein | Chr3:8139369-8141771 FORWARD LENGTH=596 | 201606	4.2.14	glycolysis.plastid branch.pyruvate kinase (PK)	4.22304	4.26632	4.16183	4.45191	4.28413	4.09937	4.20603	4.55514	4.46024	4.43908	4.37241	4.29415	4.56159	4.3969	4.59573	4.33499	5.46945	5.06886	5.16278	5.2226	4.87007	4.89087	4.88015	4.79462	3.96585	3.98451	4.4671	4.45818	3.99174	3.75713	4.15629	4.04963	4.26707	4.13523	3.79372	4.32032	3.61409	4.17237	4.22439	4.22661	4.7792	4.5217	4.87008	4.52436	4.31059	4.46305
Vitvi07g00062	Pyruvate kinase family protein | Chr3:8139369-8141771 FORWARD LENGTH=596 | 201606	4.2.14	glycolysis.plastid branch.pyruvate kinase (PK)	-0.00735925	0.250119	0.894509	0.84687	0.531997	0.580246	1.05213	0.398469	0.0982135	1.5129	0.833116	1.50319	0.968001	1.48048	1.32964	1.27238	0.940244	0.87887	1.20646	0.773337	0.990431	0.572257	0.981589	1.23767	1.2806	0.639408	0.52989	0.900682	1.45152	1.10038	0.564391	-0.116706	0.553245	0.361851	0.138368	-0.25896	0.0114948	-0.580138	-0.325975	0.439173	1.05919	1.17019	1.75438	1.74736	1.45388	1.37429
Vitvi01g00442	phosphoglucomutase%2C putative / glucose phosphomutase | Chr1:26705594-26708034 FORWARD LENGTH=615 | 201606	4.2.2	glycolysis.plastid branch.phosphoglucomutase (PGM)	3.5835	3.43159	4.17885	3.59084	3.19653	3.85025	3.29296	3.64351	3.3027	3.36523	3.32078	3.28589	2.55296	2.71009	2.76859	2.98778	2.93699	3.23327	2.82865	3.48367	2.50036	1.979	3.08906	1.73766	6.88657	6.95255	7.20069	7.18352	6.29116	6.68595	6.78811	6.55888	3.41374	3.64933	3.57338	4.15905	3.24818	2.59689	3.77803	3.52234	2.37599	1.69413	2.07973	2.12542	0.652004	0.587134
Vitvi13g00613	phosphoglucosamine mutase family protein | Chr5:5778168-5781863 FORWARD LENGTH=581 | 201606	4.2.2	glycolysis.plastid branch.phosphoglucomutase (PGM)	2.91677	2.98099	3.15468	3.10083	3.04322	3.10317	2.87349	3.14726	3.32528	2.81046	3.23318	3.4471	3.36197	3.02552	3.23602	3.22267	3.83058	3.98756	3.84843	3.90897	3.3523	3.53709	3.38425	3.45701	3.86413	3.90673	4.05512	4.00355	4.07744	3.80308	4.21823	4.14026	2.88678	2.93324	3.46251	3.20047	3.49227	3.32247	3.47936	3.5496	3.48645	3.55231	3.15725	3.14993	3.26437	3.02198
Vitvi18g00504	phosphoglucose isomerase 1 | Chr4:12709097-12712610 REVERSE LENGTH=570 | 201606	4.2.3	glycolysis.plastid branch.glucose-6-phosphate isomerase	5.33161	5.21993	5.37809	5.39683	5.39816	5.279	5.31413	5.47461	5.23497	5.12891	5.10722	5.38818	5.04045	5.16395	5.33494	5.45927	5.30128	5.29994	5.41412	5.19222	5.27172	5.3291	5.32362	5.4492	4.89443	4.95652	5.08094	4.98814	4.88602	4.70241	4.87013	4.77648	5.05767	5.19275	5.355	5.39196	5.26749	5.37767	5.37827	5.20696	5.2153	5.25966	5.32358	5.39378	5.26593	5.29297
Vitvi07g01462	phosphofructokinase 5 | Chr2:9545670-9548414 FORWARD LENGTH=537 | 201606	4.2.4	glycolysis.plastid branch.phosphofructokinase (PFK)	0.720115	1.01463	0.974679	0.794875	1.09196	1.00617	0.566699	1.12811	0.691893	1.14218	0.95341	0.881079	0.990901	1.13944	0.816173	0.841747	1.51215	1.4986	1.44891	1.10695	1.93452	1.77562	1.77554	1.79679	1.39542	1.06471	1.4845	1.48213	1.18698	0.695121	1.57034	1.23506	0.744068	0.544329	0.93618	0.85861	0.710114	0.614509	0.920463	1.00949	1.5225	1.65806	1.39344	0.998663	1.48288	1.46044
Vitvi14g01938	phosphofructokinase 5 | Chr2:9545670-9548414 FORWARD LENGTH=537 | 201606	4.2.4	glycolysis.plastid branch.phosphofructokinase (PFK)	2.08981	1.89189	2.1169	2.20162	2.28523	1.98981	1.94521	2.36615	2.47167	2.3354	2.24972	2.43219	2.11596	2.36184	2.90945	2.91214	1.22264	1.75014	2.07319	1.89152	2.38956	2.14837	2.41339	2.99414	2.39935	2.68339	2.79452	2.72449	2.85423	2.40453	2.23424	2.4502	3.45332	3.50267	3.92174	3.50297	3.41838	3.58085	3.33027	3.55969	3.17598	3.46106	3.99901	4.29185	4.13675	3.92556
Vitvi06g01407	phosphoglycerate/bisphosphoglycerate mutase family protein | Chr5:7517731-7520223 REVERSE LENGTH=460 | 201606	4.3.12	glycolysis.unclear/dually targeted.phosphoglycerate mutase	5.3548	5.53552	5.45697	5.533	5.59253	5.72938	5.5788	5.79122	5.86327	5.39879	5.36863	5.32618	5.31453	5.6177	5.45562	5.20632	5.09493	5.02448	4.46772	4.41485	4.51583	4.88289	4.86194	5.19599	4.9902	4.88299	5.2445	5.203	4.30559	4.79931	5.14886	4.84442	5.36839	5.69226	5.39154	5.76675	5.43004	5.45988	5.73673	5.29212	5.38666	4.96346	5.4012	5.75936	4.7137	5.09282
Vitvi16g00891	cysteine-rich RECEPTOR-like kinase | Chr4:12129485-12133157 FORWARD LENGTH=1043 | 201606	4.3.2	glycolysis.unclear/dually targeted.phosphoglucomutase (PGM)	4.61361	4.61064	4.94927	4.67684	4.69447	4.67966	4.82777	4.82176	5.23944	4.97491	5.05035	5.00785	4.99586	4.88997	4.93186	4.87354	4.62055	4.80441	4.69474	4.11738	4.44217	4.57474	4.4709	4.78735	5.02246	5.04734	5.22886	5.19979	4.89438	4.98751	5.14687	5.14644	5.51961	5.56163	5.54174	5.58535	5.40438	5.5228	5.51483	5.41298	5.48685	5.18769	5.23645	5.28733	4.63676	4.67309
Vitvi01g00455	hAT dimerization domain-containing protein | Chr3:5972793-5975684 REVERSE LENGTH=877 | 201606	4.3.2	glycolysis.unclear/dually targeted.phosphoglucomutase (PGM)	5.93573	5.9642	6.11506	6.09715	6.02583	5.93851	6.00053	6.19502	6.44967	6.20758	6.29852	6.46054	5.93922	6.1793	6.22647	6.13165	6.27865	6.31058	6.35978	6.09732	6.2492	6.15086	6.35725	6.38151	5.8204	5.82641	6.07412	6.03777	5.28083	5.34417	5.6571	5.55909	6.00704	6.25708	5.96658	6.19954	5.95305	6.16372	6.04429	5.86137	6.1718	5.98879	6.3448	6.23492	5.82015	5.91002
Vitvi16g00381	cysteine-rich RECEPTOR-like kinase | Chr4:12129485-12133157 FORWARD LENGTH=1043 | 201606	4.3.4	glycolysis.unclear/dually targeted.phosphofructokinase (PFK)	3.3357	3.22159	3.5312	3.3952	3.40579	3.46856	3.44402	3.52305	3.391	3.25907	3.36484	3.39094	3.45137	3.43114	3.51577	3.22748	3.07952	3.29611	3.52838	3.03784	3.31573	3.36058	3.32003	3.53549	2.89931	3.14191	3.28146	3.22682	2.83699	3.02224	3.32677	3.10953	2.82173	2.802	2.83368	2.71009	2.78466	3.08029	2.72611	3.02656	3.15217	3.11139	3.2772	3.38958	3.20469	3.12231
Vitvi11g00237	phosphofructokinase 1 | Chr4:14403621-14406071 REVERSE LENGTH=473 | 201606	4.3.4	glycolysis.unclear/dually targeted.phosphofructokinase (PFK)	4.28711	4.66217	4.55422	4.36988	4.84273	4.68983	4.76355	4.86865	4.82366	4.81262	4.55463	4.86293	4.61047	5.19513	4.98549	4.77351	4.7761	4.77792	5.11083	4.39592	5.81902	5.36584	4.93344	5.80582	3.56797	3.62733	3.5599	3.64343	3.19377	3.33742	3.33727	3.24137	4.60776	4.68297	4.72426	4.47971	4.45471	4.71019	4.3712	4.10559	5.44581	5.39091	5.80309	5.50678	5.78566	5.8607
Vitvi10g00212	phosphofructokinase 2 | Chr5:19356569-19357989 REVERSE LENGTH=444 | 201606	4.3.4	glycolysis.unclear/dually targeted.phosphofructokinase (PFK)	3.92454	4.02863	3.67011	3.93808	4.24383	4.04232	3.88988	4.06767	4.35988	4.20181	4.18607	4.79298	4.41479	3.73329	4.24525	4.3483	5.71521	5.46432	5.41412	5.66173	4.96436	5.10842	4.71985	4.98209	3.94446	4.04021	4.18037	4.1257	3.98653	3.97351	4.21063	4.11068	4.43267	4.16108	4.25427	3.88502	4.22923	4.17475	3.85179	4.46176	5.18726	5.32917	4.88709	4.51924	5.16666	5.18217
Vitvi04g00040	phosphofructokinase 6 | Chr4:15845010-15848305 REVERSE LENGTH=462 | 201606	4.3.4	glycolysis.unclear/dually targeted.phosphofructokinase (PFK)	3.34962	3.34879	3.18869	3.49226	3.60274	3.4567	3.49435	3.51885	3.75772	3.63709	4.0817	3.92281	3.63339	3.43549	3.48838	3.37347	4.00847	4.00379	3.96169	3.42888	4.06543	4.13163	3.65869	3.888	2.85413	2.68339	2.62559	2.90331	2.81367	3.00137	2.86711	2.96949	3.87372	3.92092	3.13559	3.55034	3.27305	3.33952	3.27073	3.55297	4.43063	4.184	4.19451	3.76333	3.89117	3.90266
Vitvi18g02378	Exostosin family protein | Chr1:25251606-25253568 REVERSE LENGTH=430 | 201606	4.3.8	glycolysis.unclear/dually targeted.glyceraldehyde 3-phosphate dehydrogenase (GAP-DH)	3.1573	3.4006	3.29661	3.39083	2.63599	3.25695	2.85307	3.22139	3.12098	3.09786	3.37349	2.93343	2.98236	3.36869	3.34308	2.83861	2.59291	2.52507	2.53778	2.93673	2.79417	3.44612	3.76803	3.62958	3.00125	2.78625	2.3281	2.56752	3.11965	3.41837	2.76706	2.69065	3.80194	3.75494	4.41635	3.45813	3.91839	3.76564	3.83923	4.02292	3.43803	3.99934	3.96245	3.60796	3.92061	4.06272
Vitvi01g01538	glyceraldehyde-3-phosphate dehydrogenase C subunit 1 | Chr3:1081077-1083131 FORWARD LENGTH=338 | 201606	4.3.8	glycolysis.unclear/dually targeted.glyceraldehyde 3-phosphate dehydrogenase (GAP-DH)	2.80674	3.06243	3.03513	2.43183	2.96826	2.50931	2.90856	2.59054	2.50173	3.31313	2.37564	2.42361	2.3729	3.14211	3.70012	3.29775	2.76421	2.90502	3.80549	2.86149	4.39992	2.76697	3.7407	3.70561	5.71616	5.78198	6.14408	6.17197	5.06206	4.96747	5.00802	5.19712	3.98593	4.1065	3.96619	3.70835	3.1971	3.24316	3.35254	3.88797	4.69105	3.71036	5.67715	5.64644	4.20795	4.3789
Vitvi19g01710	glyceraldehyde-3-phosphate dehydrogenase of plastid 2 | Chr1:5574433-5577406 FORWARD LENGTH=420 | 201606	4.3.8	glycolysis.unclear/dually targeted.glyceraldehyde 3-phosphate dehydrogenase (GAP-DH)	1.75539	1.62327	1.52899	1.35761	1.88045	1.52832	1.65785	1.62607	1.90931	2.39059	1.80141	1.81038	1.98521	1.86353	1.78837	2.28628	2.36015	2.39168	2.67358	2.20151	2.55272	1.64328	1.92334	1.66334	0.890943	0.464321	0.743134	0.673015	1.16872	-0.168557	0.634212	1.03637	1.23677	1.97887	0.525391	1.27051	1.04654	1.4749	1.24	0.969688	1.09294	1.37665	1.47875	0.61917	1.34752	0.946864
Vitvi17g00786	aldehyde dehydrogenase 2B7 | Chr1:8412238-8414804 REVERSE LENGTH=534 | 201606	5.10	fermentation.aldehyde dehydrogenase	7.74215	7.64605	7.87015	8.0003	7.91445	7.71628	7.76705	8.09724	7.87802	7.43592	7.6484	7.96161	7.57693	7.48193	7.74718	7.80753	8.30956	8.0662	7.90481	8.01003	7.52668	7.7088	7.8659	8.00867	7.9747	7.99805	8.41928	8.39037	7.70689	7.78096	8.22996	7.98407	7.46777	7.60796	7.71835	7.76936	7.48257	7.55748	7.77009	7.71812	8.0303	8.09314	7.84025	7.85774	7.57361	7.68069
Vitvi01g00787	aldehyde dehydrogenase 2B7 | Chr1:8412868-8414804 REVERSE LENGTH=408 | 201606	5.10	fermentation.aldehyde dehydrogenase	4.8276	4.45534	4.48518	4.2829	4.6928	4.36134	4.64231	4.60743	5.06756	5.03429	4.85413	5.89085	5.29626	5.75132	5.81789	5.97031	5.41554	5.41361	5.40696	5.62321	5.83438	5.9818	5.49064	6.35962	4.96519	5.01196	5.10899	5.10472	5.41761	5.00071	5.30864	5.30052	5.02521	5.11072	5.53227	4.98394	5.17681	5.5678	5.18461	5.27589	5.71326	6.04165	5.55398	5.7025	6.45227	6.51829
Vitvi14g01796	aldehyde dehydrogenase 2B7 | Chr1:8412868-8414804 REVERSE LENGTH=408 | 201606	5.10	fermentation.aldehyde dehydrogenase	2.65062	3.00178	2.17462	2.23126	2.9065	2.36452	2.60079	2.43898	1.49676	3.08357	2.87941	1.91211	2.69221	1.9635	2.25443	2.25835	3.25174	3.06306	3.4785	3.64621	3.03406	2.08484	2.3585	1.8536	2.35139	2.47591	2.66681	2.59381	3.4306	2.40453	2.74619	3.44474	2.97646	2.90571	1.8371	2.98179	0.767258	3.1496	1.98459	2.75526	2.88954	3.51247	3.13553	1.89175	3.28097	2.42159
Vitvi06g00210	aldehyde dehydrogenase 3F1 | Chr4:17151029-17153381 FORWARD LENGTH=484 | 201606	5.10	fermentation.aldehyde dehydrogenase	4.48292	4.48887	4.63662	4.85879	4.36149	4.75905	4.69634	4.54487	4.56597	4.05091	4.05775	3.84133	4.2537	4.18287	4.2756	3.69149	2.84973	2.99975	2.85295	3.25078	3.15942	3.73333	3.62586	3.28181	5.78096	5.74733	5.45412	5.46576	5.63273	6.03994	5.74191	5.76813	4.45234	3.98546	4.21535	3.70835	5.15557	4.51579	4.61907	4.72793	2.66674	2.67921	2.72268	3.09131	2.70527	2.85176
Vitvi07g01934	aldehyde dehydrogenase 3H1 | Chr1:16796564-16798574 REVERSE LENGTH=421 | 201606	5.10	fermentation.aldehyde dehydrogenase	6.81742	6.88018	6.95813	7.06681	6.92626	6.83525	6.90624	7.24808	7.00882	6.60391	6.85548	7.11757	6.7673	6.88699	6.91958	7.05035	6.70783	6.82833	6.61551	6.60458	6.45732	6.7149	7.03866	7.07056	6.60146	6.66093	7.05081	7.0596	6.19179	6.40875	6.89568	6.52995	6.43243	6.57633	6.66072	6.78811	6.83167	6.75038	6.79784	6.58027	6.88277	6.54101	6.88757	7.3537	6.584	6.7437
Vitvi18g00255	aldehyde dehydrogenase 3H1 | Chr1:16796564-16798574 REVERSE LENGTH=421 | 201606	5.10	fermentation.aldehyde dehydrogenase	4.30864	4.33143	4.1446	4.34749	4.66085	4.3719	4.58926	4.63288	4.61492	4.24309	4.43987	4.81449	4.51693	4.37665	4.73913	4.68363	4.07212	4.25941	4.41769	3.96653	4.09123	4.42338	4.44667	4.90892	3.94715	4.18843	4.23033	4.21945	3.95757	3.51725	4.36577	4.20845	4.27593	4.26441	4.57441	4.47767	4.40831	4.49311	4.56861	4.5722	4.19456	4.21122	4.46923	4.74224	4.5314	4.46305
Vitvi04g01402	aldehyde dehydrogenase 3H1 | Chr1:16796564-16800031 REVERSE LENGTH=484 | 201606	5.10	fermentation.aldehyde dehydrogenase	6.83112	6.89345	6.99304	7.06029	6.77306	7.03221	7.06731	6.75758	7.01664	6.76624	6.83918	6.59233	6.31425	6.56322	6.36795	6.30317	6.2136	6.50597	6.27184	6.55768	6.32475	7.05895	6.53308	6.51781	6.03168	6.07713	5.61547	5.66567	5.85744	6.22742	5.68616	5.84477	6.90813	6.60999	6.43765	6.40409	7.45973	6.76426	6.78111	6.55318	6.30014	6.3024	5.49804	5.8519	5.8371	5.87842
Vitvi11g00066	aldehyde dehydrogenase 7B4 | Chr1:20195435-20198853 REVERSE LENGTH=508 | 201606	5.10	fermentation.aldehyde dehydrogenase	5.32106	5.41084	5.4789	5.68177	5.56462	5.24033	5.33269	5.60989	5.8162	5.50264	5.67631	5.89085	5.91473	5.21808	5.70868	5.63786	6.53358	6.258	5.88239	5.89455	5.63968	6.29517	6.08816	6.39593	4.88323	4.92164	5.31009	5.26566	5.30088	4.80082	5.55505	5.32153	5.58076	5.63473	5.66627	5.53325	5.54989	5.56871	5.79723	6.14157	5.7847	6.07964	5.42558	5.21526	5.53962	5.55934
Vitvi10g00553	cysteine-rich RECEPTOR-like kinase | Chr4:12129485-12133157 FORWARD LENGTH=1043 | 201606	5.2	fermentation.PDC	4.70486	4.93645	4.81779	4.89628	5.34941	4.96421	5.02784	5.41943	4.98662	4.77904	4.82919	5.04891	4.84063	5.02625	5.17882	5.09758	5.36923	5.07782	5.35474	5.04089	5.10737	4.94298	5.12062	5.15024	5.03263	4.94267	5.21205	5.3149	4.91917	4.72487	5.05333	4.97392	4.75757	4.69589	5.08251	4.82449	4.46554	4.88148	4.8337	4.88329	4.86472	4.62496	5.20654	5.46032	5.23643	5.12835
Vitvi08g00690	pyruvate decarboxylase-2 | Chr5:22310858-22312681 REVERSE LENGTH=607 | 201606	5.2	fermentation.PDC	4.80421	4.95523	4.87113	5.00469	5.26244	4.94877	4.96854	5.39676	4.82564	4.77163	4.53933	4.70536	4.5248	4.4603	4.89584	4.47705	5.24452	4.81364	5.25114	4.75192	5.10445	4.72219	5.19636	4.61569	4.59482	4.61952	4.97004	4.89607	4.32014	4.47719	4.58437	4.42361	4.46982	4.46638	3.85915	4.56483	3.49227	4.21918	3.86113	3.81684	4.28128	3.9653	4.83141	4.45452	4.34851	4.31481
Vitvi14g01061	Thiamine pyrophosphate dependent pyruvate decarboxylase family protein | Chr5:5724920-5726720 REVERSE LENGTH=572 | 201606	5.2	fermentation.PDC	3.57563	3.65151	3.48632	3.74608	3.89064	3.58933	3.55884	3.94487	3.83845	3.32127	3.71043	3.91364	3.94912	3.5803	3.74709	3.76279	4.77427	4.46676	4.40131	4.41296	4.16597	4.04606	3.93008	3.85221	3.23947	3.33667	3.47292	3.44831	3.77948	3.18379	3.66928	3.55022	3.3354	3.17844	2.76346	3.06569	3.12788	3.17356	3.02119	3.06011	3.90506	3.92792	3.51791	3.34396	3.52008	3.43051
Vitvi04g01668	alcohol dehydrogenase 1 | Chr1:28975509-28977216 FORWARD LENGTH=379 | 201606	5.3	fermentation.ADH	2.59718	2.71743	2.36514	2.55417	2.64289	2.14565	2.36145	3.08053	3.34199	3.26752	3.49344	3.1777	3.33537	3.12602	3.37707	3.35601	2.67331	2.61231	2.96866	2.21884	3.23614	2.92561	2.50289	2.61487	1.62791	1.42501	2.0451	2.03627	1.40548	1.23162	1.65115	1.55191	2.14789	1.91402	2.34	2.32146	1.29993	2.49406	1.97314	2.13625	1.32365	0.908866	2.32214	2.12542	1.93511	1.50166
Vitvi18g01223	alcohol dehydrogenase 1 | Chr1:28975509-28977216 FORWARD LENGTH=379 | 201606	5.3	fermentation.ADH	6.97311	6.79487	6.81938	6.99374	7.19814	6.69299	6.95018	7.08461	5.96656	6.77885	6.61356	6.73624	6.56946	6.64501	6.71071	6.71115	6.92329	6.72405	6.66267	6.93918	6.66186	6.33228	6.36125	6.10445	7.60838	7.62246	7.55451	7.55241	7.54132	7.52493	7.56374	7.86782	6.74944	6.48998	6.37427	6.98771	6.49993	7.53661	6.541	6.50917	5.70442	6.27835	5.89971	5.43244	6.51811	6.24598
Vitvi18g01226	alcohol dehydrogenase 1 | Chr1:28975509-28977216 FORWARD LENGTH=379 | 201606	5.3	fermentation.ADH	2.51723	2.41035	1.98116	2.37099	2.02484	2.16521	2.23296	1.94644	3.1529	3.47144	3.50923	3.22294	2.91211	2.14478	2.57391	2.34055	4.26607	4.34043	4.22403	4.35536	3.80979	3.60011	3.10344	3.05354	2.43814	2.62907	2.25274	2.17334	3.29405	2.59767	2.56737	2.96949	3.69042	3.50634	2.12163	2.70312	2.02912	3.2018	2.42366	3.29966	4.175	4.32486	3.15725	2.28683	3.36904	2.82495
Vitvi18g00444	GroES-like zinc-binding dehydrogenase family protein | Chr1:7919235-7921594 FORWARD LENGTH=388 | 201606	5.3	fermentation.ADH	-0.728643	-1.08053	-1.42742	-0.615757	-1.31303	-0.557258	-0.786938	-0.860918	-1.98271	-0.424519	-1.25749	-1.10643	-1.47422	-0.892977	-0.859698	-1.35989	-2.68425	-3.25629	-3.729	-6.16918	-3.2575	-2.7365	-2.43691	-2.07575	1.22844	1.08503	0.807743	0.64814	0.744459	1.56604	0.921652	0.850628	-0.403686	-0.559294	-0.598597	0.0354875	-0.0365995	-0.71444	-0.788947	-0.698331	-4.01976	-2.77125	-3.90668	-2.50057	-3.84625	-6.23305
Vitvi07g00708	GroES-like zinc-binding dehydrogenase family protein | Chr5:17684265-17686379 FORWARD LENGTH=379 | 201606	5.3	fermentation.ADH	4.92686	4.92833	5.13373	5.36487	5.02682	4.74612	4.93127	5.17217	5.16313	5.18797	5.33359	5.28174	5.25784	5.08013	5.3253	5.33666	5.32512	5.40141	5.29059	5.64901	5.04171	5.05969	5.21303	5.19049	5.03769	5.16774	5.3486	5.38149	5.01684	5.02676	5.13085	5.02605	5.14729	5.00181	5.35142	5.10786	5.17285	5.2232	5.32184	5.25948	4.98081	5.02021	5.15779	5.1181	4.84235	4.95245
Vitvi07g02302	GroES-like zinc-binding dehydrogenase family protein | Chr5:17684265-17686379 FORWARD LENGTH=391 | 201606	5.3	fermentation.ADH	2.44128	2.62662	2.39458	2.30746	2.79936	2.29519	2.38299	2.44783	2.66115	2.66454	2.68459	3.21798	2.82558	2.66626	2.63137	3.13836	3.29811	2.82814	2.9575	2.62848	2.59217	2.6338	2.40568	2.89478	2.40719	2.4448	2.68985	2.65127	2.55709	2.19072	2.67067	2.36795	2.44352	2.30818	2.11035	2.32146	2.76375	2.65933	1.9616	2.49981	2.6096	2.46628	2.45439	2.62236	2.62299	2.34816
Vitvi16g00018	GroES-like zinc-binding dehydrogenase family protein | Chr5:8495035-8497090 REVERSE LENGTH=352 | 201606	5.3	fermentation.ADH	2.10082	1.90299	2.08113	1.67774	2.00355	1.95651	1.94521	1.90847	2.01034	2.21825	2.25909	2.18025	2.13664	2.71009	1.99707	2.20083	1.73829	1.4986	1.57112	1.80237	2.01966	1.66826	1.83419	1.74968	2.31851	2.42102	2.11485	2.1558	2.04902	2.27139	1.59389	2.14363	1.35852	1.46355	1.14942	1.77467	1.26067	1.10792	1.14115	1.3412	1.58313	1.62106	1.43673	1.2666	1.58002	1.25077
Vitvi06g01689	Zinc-binding alcohol dehydrogenase family protein | Chr5:16894087-16897450 FORWARD LENGTH=390 | 201606	5.3	fermentation.ADH	0.932268	0.973111	0.520113	0.84687	0.375027	0.609101	0.489393	0.361474	1.08504	1.24844	1.31854	1.13362	1.29684	0.804096	0.962659	0.59617	1.08834	1.42017	0.982491	1.01073	1.07242	1.48355	0.520859	1.16771	2.59052	2.46044	2.61359	2.645	3.06145	2.25385	2.83288	3.19875	2.62086	2.54075	2.57133	2.75795	2.61603	2.25444	2.46512	2.39102	2.55616	2.74945	2.27522	2.21262	2.34358	2.29443
Vitvi06g01690	Zinc-binding alcohol dehydrogenase family protein | Chr5:16894087-16897450 FORWARD LENGTH=390 | 201606	5.3	fermentation.ADH	3.46065	3.52074	3.30697	3.38644	3.35204	3.26604	3.15792	3.19008	2.96431	3.11669	3.41599	3.39094	3.37508	3.25492	3.33157	3.4659	3.26736	3.58561	2.93491	3.30453	2.98409	3.58379	3.59905	3.61322	4.04085	4.07871	4.21254	4.1257	4.40059	3.97083	4.29927	4.46016	3.84126	3.96427	4.22322	4.05888	4.00408	3.9683	3.96305	4.06366	3.54249	3.96037	3.62782	3.79193	3.75812	3.91543
Vitvi18g00132	Zinc-binding alcohol dehydrogenase family protein | Chr5:16894087-16897450 FORWARD LENGTH=390 | 201606	5.3	fermentation.ADH	2.82013	2.7237	2.44236	2.69558	2.67018	2.33891	2.44572	2.30901	2.83649	2.78714	2.95629	3.35526	3.59654	2.86029	3.23602	3.09692	3.6635	3.14824	3.15119	3.00325	3.70572	3.7274	3.19132	3.41987	3.1628	3.24934	3.17119	3.26822	4.4449	3.77569	3.88035	4.13349	3.96144	3.82128	4.30459	3.29157	4.0451	3.88656	4.06634	4.52148	3.26379	3.44703	3.81715	3.57871	4.18387	4.25781
Vitvi12g00008	RNA-directed DNA polymerase (reverse transcriptase)-related family protein | Chr3:8789309-8790907 FORWARD LENGTH=532 | 201606	6.1	gluconeogenesis / glyoxylate cycle.citrate synthase	4.72813	4.73539	4.57794	4.81704	4.93279	4.71659	4.73453	4.87359	5.09082	4.85949	5.02586	5.20864	5.06763	4.87721	5.09507	4.95843	5.45587	5.25772	5.24885	5.1801	5.22677	5.36393	5.10523	5.58204	4.50998	4.50165	4.73	4.77347	4.56147	4.56337	4.77159	4.57792	5.02783	4.97292	4.95756	4.64521	4.84646	5.07966	4.85413	5.15356	5.41195	5.55272	5.4592	5.30033	5.50558	5.65074
Vitvi10g00554	Lactate/malate dehydrogenase family protein | Chr1:19854966-19856802 REVERSE LENGTH=341 | 201606	6.3	gluconeogenesis / glyoxylate cycle.malate dehydrogenase	4.73698	4.6308	4.91243	4.89474	4.81854	4.43973	4.64379	5.01727	5.06421	5.03677	5.01207	5.05448	5.00573	5.43386	5.01577	5.17181	4.96999	4.96495	5.1146	5.19331	5.04171	4.51229	4.91861	4.78589	4.43909	4.42401	4.96415	5.03207	3.99174	4.00792	4.44076	4.22977	4.67124	4.75417	4.82595	4.98825	4.28899	4.68373	4.63732	4.592	4.8793	4.52837	5.08711	5.14827	4.56229	4.68954
Vitvi19g00138	Lactate/malate dehydrogenase family protein | Chr3:5056139-5057865 FORWARD LENGTH=316 | 201606	6.3	gluconeogenesis / glyoxylate cycle.malate dehydrogenase	3.9703	3.97968	3.77832	3.82597	4.09573	3.67028	3.9098	4.19404	3.20864	3.4344	3.4409	3.65214	3.19451	3.99779	3.64848	3.53348	4.62864	4.86783	5.22926	5.30097	4.89394	4.27879	4.87876	4.5875	4.01029	4.05058	4.29561	4.28142	3.75826	3.3825	3.39204	3.46286	2.60688	2.74099	2.93298	2.78461	1.94494	1.97786	2.13603	2.31364	4.48566	4.68146	4.57794	4.14218	4.51042	4.46999
Vitvi03g00785	peroxisomal NAD-malate dehydrogenase 1 | Chr2:9689995-9691923 REVERSE LENGTH=354 | 201606	6.3	gluconeogenesis / glyoxylate cycle.malate dehydrogenase	7.88477	8.10952	8.24795	8.40166	8.22591	8.18668	8.19966	8.67783	8.6114	8.01129	8.28031	8.39911	7.69429	7.97018	8.13707	8.12626	8.01088	7.96694	7.686	7.53505	7.19337	7.58533	7.47908	8.02221	7.93152	8.00456	8.35531	8.38002	6.92411	7.65005	8.04634	7.71628	7.64424	7.92512	7.63379	8.03956	7.6766	7.72577	7.83854	7.27984	7.85084	7.35322	8.09719	8.44752	6.91214	7.22523
Vitvi07g03070	peroxisomal NAD-malate dehydrogenase 2 | Chr5:2993645-2995169 REVERSE LENGTH=333 | 201606	6.3	gluconeogenesis / glyoxylate cycle.malate dehydrogenase	3.9882	4.03873	3.90988	4.13129	4.20004	4.07888	4.19998	4.45334	4.26376	4.03615	4.27649	4.09763	4.03426	4.17767	3.93377	4.02554	4.48233	4.39271	4.51226	4.48993	4.27562	4.02928	4.25818	4.3196	3.38949	3.40696	3.73347	3.80968	3.27284	3.00137	3.36149	3.22872	3.49943	3.71108	3.34241	3.6223	2.92938	3.48834	3.41734	3.07894	3.82949	3.83406	3.88122	3.83104	3.70373	3.57592
Vitvi00g01382	phosphoenolpyruvate carboxykinase 1 | Chr4:17802974-17806332 REVERSE LENGTH=671 | 201606	6.4	gluconeogenesis / glyoxylate cycle.phosphoenolpyruvate carboxykinase (PEPCK)	3.18344	2.85522	2.98439	2.75801	3.17288	3.1869	3.27771	3.14726	2.60687	1.95085	2.08038	2.49911	2.52969	2.23755	2.58688	2.69322	1.99758	2.14093	2.21116	0.886105	2.23436	2.62106	1.86827	2.25886	2.54149	2.81695	2.13178	2.24973	3.74292	2.57666	2.39707	2.59528	3.85905	3.40379	2.799	3.55808	4.16955	4.51203	3.83291	3.58625	2.29856	1.6822	3.07745	4.34106	2.6099	2.52518
Vitvi00g01243	phosphoenolpyruvate carboxykinase 2 | Chr5:26266477-26269486 FORWARD LENGTH=701 | 201606	6.4	gluconeogenesis / glyoxylate cycle.phosphoenolpyruvate carboxykinase (PEPCK)	4.92686	4.45534	4.61802	4.71232	4.79395	4.93031	4.96379	4.99782	4.29556	3.98583	4.04967	4.33594	4.25606	3.99484	4.54679	4.51097	3.50558	3.97938	3.80238	3.52953	4.13577	4.31286	3.89745	4.31151	4.80823	4.7525	4.38655	4.39604	5.53186	4.66475	4.39288	4.49581	5.82513	5.44214	5.23429	5.35464	6.10901	6.15412	5.78091	5.70274	4.18872	3.6195	5.18131	6.32035	4.73345	4.58154
Vitvi05g00387	pyruvate orthophosphate dikinase | Chr4:8864828-8869183 REVERSE LENGTH=875 | 201606	6.5	gluconeogenesis / glyoxylate cycle.pyruvate dikinase	7.63591	7.8186	7.74262	7.86658	7.77708	7.88153	7.69804	7.90676	8.0685	7.49423	7.77604	7.65981	7.45098	7.29939	7.80659	7.58392	7.6463	7.49346	6.87962	6.56066	7.09993	7.90021	7.61722	8.05391	5.99638	5.93744	5.97092	6.0014	5.9331	6.11472	6.41846	6.29319	7.92204	8.02271	7.66615	8.01092	7.95833	8.04654	8.24396	7.81412	7.30251	7.53636	7.27633	7.68383	7.739	7.77914
Vitvi05g00388	RING/U-box superfamily protein | Chr4:1324602-1326671 FORWARD LENGTH=689 | 201606	6.5	gluconeogenesis / glyoxylate cycle.pyruvate dikinase	3.71116	3.7623	3.69004	3.75971	3.79782	3.85025	3.60232	3.74753	3.7326	3.5288	3.50529	3.72733	3.48402	3.65695	3.59171	3.53735	4.15845	3.80209	3.75803	3.63657	3.61834	3.6417	3.76803	3.59668	3.07693	3.39887	3.13388	3.05295	3.37593	3.45337	3.35805	3.45926	3.57673	3.60208	3.40832	3.77633	3.69731	3.67452	3.76813	3.57965	3.49909	3.80136	3.59953	3.21473	3.68513	3.58873
Vitvi01g01700	glucose-6-phosphate dehydrogenase 2 | Chr5:4158952-4161640 FORWARD LENGTH=596 | 201606	7.1.1	OPP.oxidative PP.glucose-6-phosphate 1-dehydrogenase (G6PD)	1.47976	1.45251	1.87375	1.30281	1.24497	0.916673	0.84015	1.46101	2.03795	2.68991	1.85181	1.81038	1.12116	1.83742	0.838032	1.885	0.966007	0.781846	1.0471	0.928855	0.467396	-0.0461799	0.492004	0.0266148	1.7439	2.46044	2.05401	2.05532	1.48142	1.76489	2.01622	2.01196	1.53122	1.95758	2.77064	2.80428	1.13604	2.01016	1.81538	0.629995	0.258228	0.144354	1.02878	1.12991	0.241216	0.4812
Vitvi14g00057	glucose-6-phosphate dehydrogenase 4 | Chr1:3038640-3041715 REVERSE LENGTH=625 | 201606	7.1.1	OPP.oxidative PP.glucose-6-phosphate 1-dehydrogenase (G6PD)	3.0248	3.1674	3.1604	3.15855	3.26524	3.10824	3.01353	3.29681	3.46914	3.38089	3.32078	3.24748	3.35757	2.93607	3.1425	3.24656	3.4655	3.45008	3.45488	2.81096	3.45369	3.63538	3.26139	3.35839	3.42081	3.42301	3.27767	3.05768	3.66363	3.50988	3.42525	3.54683	3.48804	3.07347	3.27335	3.12426	3.11693	3.24316	3.40461	3.54283	3.33603	3.22259	3.46313	3.18916	3.31362	3.49317
Vitvi14g01605	glucose-6-phosphate dehydrogenase 6 | Chr5:16311284-16314556 FORWARD LENGTH=515 | 201606	7.1.1	OPP.oxidative PP.glucose-6-phosphate 1-dehydrogenase (G6PD)	4.05484	4.11706	4.06138	4.43926	4.47221	4.02369	4.24575	4.34617	4.40829	4.35039	4.51608	4.57959	4.28415	3.99189	4.56165	4.22868	4.84713	4.79977	4.82789	4.82447	4.65406	4.62186	4.68043	4.711	4.87195	4.77925	4.90508	4.92612	5.10472	5.0138	4.91524	5.05621	3.88244	3.64601	3.50617	3.51496	3.53403	3.44961	3.49145	3.96337	4.19067	4.11915	4.22569	4.18162	4.43267	4.22946
Vitvi01g00026	6-phosphogluconolactonase 1 | Chr1:4694475-4695600 REVERSE LENGTH=268 | 201606	7.1.2	OPP.oxidative PP.6-phosphogluconolactonase	4.16388	4.14304	3.90648	4.4477	3.98057	4.12207	3.9985	4.10731	4.07341	4.44468	4.28798	4.17642	4.14049	4.34224	3.9639	3.95481	4.17235	4.34681	4.28557	4.52344	4.43289	4.23766	4.37341	4.34161	3.86413	4.13827	3.99164	4.0011	4.17445	3.99742	4.03247	4.03758	4.75915	4.69105	4.21535	4.27639	4.64013	4.53996	4.41417	4.48842	4.44866	4.55966	4.41795	4.07628	4.16833	4.30902
Vitvi16g01365	NagB/RpiA/CoA transferase-like superfamily protein | Chr5:8330532-8331784 REVERSE LENGTH=325 | 201606	7.1.2	OPP.oxidative PP.6-phosphogluconolactonase	4.71385	4.67679	4.80506	4.71756	4.93701	4.67284	4.81858	4.90767	4.8057	5.07578	4.86337	4.86927	4.83906	4.56745	4.67681	4.67133	5.60372	5.29885	5.26705	5.34406	5.12284	4.87486	4.93478	4.66413	4.97049	4.93709	5.21503	5.15855	4.82027	4.54906	4.97812	4.78803	4.84796	4.94072	4.62082	4.68643	4.09896	4.76327	4.29277	4.72644	4.99872	5.07708	4.91414	4.6732	5.04432	4.83102
Vitvi12g01873	6-phosphogluconate dehydrogenase family protein | Chr1:26830673-26831572 FORWARD LENGTH=299 | 201606	7.1.3	OPP.oxidative PP.6-phosphogluconate dehydrogenase	4.29432	4.41908	4.09764	4.27105	4.21864	4.27394	4.22404	4.64062	3.95529	4.13181	4.05506	3.84455	4.38051	4.08361	4.15888	3.82439	4.77791	4.23671	4.29669	4.40163	4.1641	3.8111	3.92469	3.61979	4.33401	4.25271	4.66754	4.593	4.37891	4.3175	4.57256	4.58787	4.27593	4.0821	3.98482	4.19676	4.15088	4.23976	4.13217	4.38819	3.87869	3.99452	4.08993	3.88513	3.8048	3.95801
Vitvi01g01362	6-phosphogluconate dehydrogenase family protein | Chr3:482498-483958 FORWARD LENGTH=486 | 201606	7.1.3	OPP.oxidative PP.6-phosphogluconate dehydrogenase	4.68487	4.64904	4.427	4.70881	4.88846	4.44774	4.37136	4.85041	4.7691	4.84826	4.92353	4.9552	4.60862	4.85298	5.03008	4.99132	5.89695	5.36105	5.379	5.3401	5.07988	4.90408	5.18627	5.14228	4.70547	4.6282	4.75479	4.76482	4.75597	4.43111	4.59316	4.52024	4.64925	4.61319	4.5475	4.38925	4.20875	4.49881	4.54173	4.5969	5.26796	5.36783	5.44249	5.38724	5.3974	5.5339
Vitvi02g00513	Aldolase superfamily protein | Chr1:4148050-4150708 FORWARD LENGTH=427 | 201606	7.2.2	OPP.non-reductive PP.transaldolase	3.26892	3.27809	3.47258	3.49226	3.38123	3.13328	3.46772	3.8277	3.62292	3.07878	3.26607	3.5414	2.59841	2.93607	3.08881	2.83231	3.45189	3.65916	3.41871	3.75415	3.28511	3.14169	3.23986	3.51451	4.08061	4.31426	4.35627	4.5399	3.50163	3.48379	3.88274	3.51243	2.81567	2.7472	2.52963	3.02155	2.39817	2.7891	2.44868	2.63318	3.33251	3.06623	3.1829	3.30877	2.7714	3.09114
Vitvi01g01779	Aldolase-type TIM barrel family protein | Chr5:4302080-4304212 REVERSE LENGTH=438 | 201606	7.2.2	OPP.non-reductive PP.transaldolase	5.12867	5.21326	5.10285	5.05805	5.34518	5.09618	5.0437	5.36089	5.12823	5.18574	5.23615	5.30179	5.19019	5.03202	5.16159	5.09099	5.94713	5.68832	5.69516	5.79263	5.61321	5.45557	5.64769	5.49187	4.85054	4.92868	5.22787	5.22944	5.15776	4.77645	5.07963	5.05501	4.89615	4.89804	4.81036	4.77882	4.55953	4.7976	4.68722	4.83703	5.21817	5.29239	5.32742	5.1022	5.35686	5.40946
Vitvi14g01571	Aldolase-type TIM barrel family protein | Chr3:300428-301531 REVERSE LENGTH=198 | 201606	7.2.3	OPP.non-reductive PP.ribulose-phosphate 3-epimerase	2.82678	2.79692	3.02889	3.14822	2.91793	2.89047	2.87856	2.85956	2.6788	2.99985	2.95629	2.29768	2.27368	3.05981	2.72233	2.76775	1.93373	2.16036	2.39615	3.00824	2.64136	2.06617	2.63414	2.26724	2.96983	2.911	2.98351	2.91379	2.92666	2.55534	2.54941	2.47184	2.49754	2.7031	2.56308	2.48479	2.5686	2.39968	2.48944	2.24027	2.26934	2.04078	2.30667	2.41002	2.26228	2.30999
Vitvi10g00934	root FNR 2 | Chr1:10807150-10808984 REVERSE LENGTH=382 | 201606	7.3	OPP.electron transfer	4.67753	4.78422	4.64072	4.62567	4.45858	4.20237	4.29958	4.67871	4.69298	5.21115	4.86797	4.98469	4.67199	4.38117	4.56984	5.22327	5.22331	5.2084	5.08798	5.44507	4.61766	4.43434	4.68362	4.85985	4.83464	4.78857	5.07001	5.18797	5.02575	4.64301	4.87615	4.84027	4.8073	4.75571	5.11247	4.89194	4.70006	5.15983	4.98102	4.63716	5.0851	5.33394	5.02465	4.91208	5.16889	5.11845
Vitvi01g00861	pyruvate dehydrogenase complex E1 alpha subunit | Chr1:22051368-22053537 FORWARD LENGTH=378 | 201606	8.1.1.1	TCA / organic transformation.TCA.pyruvate DH.E1	4.04061	4.04375	4.26905	4.19536	4.31254	4.15424	4.14432	4.43342	4.3816	4.17736	4.26026	4.29651	4.23224	4.34919	4.37987	4.28281	4.21863	4.30158	4.34674	3.99699	3.99569	3.98274	3.98806	4.33962	3.7547	3.84849	3.8983	4.0011	3.11489	3.61323	3.53883	3.52973	3.95869	4.07223	4.16176	4.1072	3.76551	3.98193	4.1062	3.82523	4.26287	4.02788	4.35917	4.568	4.11838	4.12999
Vitvi09g01301	pyruvate dehydrogenase complex E1 alpha subunit | Chr1:22051368-22053537 FORWARD LENGTH=378 | 201606	8.1.1.1	TCA / organic transformation.TCA.pyruvate DH.E1	2.99559	3.19926	3.27566	3.30049	3.57774	3.093	3.32669	3.62802	3.44871	3.1985	3.03475	3.42576	3.36635	2.96651	3.47798	3.20815	4.58566	4.20665	4.24484	4.28718	3.82169	3.63221	3.76803	3.87708	2.95386	3.15638	3.65954	3.55921	2.84851	2.51173	2.9652	2.95931	3.24807	3.29763	2.88749	3.11903	2.60039	3.08029	2.76647	2.95702	4.22532	4.07879	3.97963	3.69835	3.7758	3.87939
Vitvi15g00883	pyruvate dehydrogenase E1 alpha | Chr1:47705-49166 REVERSE LENGTH=428 | 201606	8.1.1.1	TCA / organic transformation.TCA.pyruvate DH.E1	4.24306	4.08087	4.18167	4.54731	4.15004	4.24206	4.04876	4.47947	4.54447	4.3484	4.38744	4.5184	4.4169	4.16198	4.33253	4.34388	5.08908	4.90862	4.78433	4.84833	4.28252	4.33643	4.32515	4.50301	4.72912	4.65223	4.81234	4.78636	4.316	4.58282	4.7096	4.56624	4.44254	4.39886	4.32179	4.35631	4.3346	4.44075	4.46819	4.58871	4.92334	4.95852	4.68203	4.4054	4.56399	4.61792
Vitvi04g02037	Transketolase family protein | Chr2:14568956-14570844 REVERSE LENGTH=406 | 201606	8.1.1.1	TCA / organic transformation.TCA.pyruvate DH.E1	3.83834	3.83653	3.66609	4.02246	3.98057	3.81971	3.81792	4.21493	3.7865	3.84615	3.62244	4.08135	3.64427	3.80578	3.83124	4.05018	4.11017	4.18072	4.1327	4.44645	4.02069	3.97024	4.20805	4.28077	4.48982	4.63683	4.57776	4.65985	4.36294	4.42916	4.63492	4.43099	3.98863	3.98546	3.79372	3.71875	3.69731	4.02472	3.73462	3.91965	4.17303	4.26217	4.3231	4.21368	3.95982	4.10346
Vitvi01g01724	Transketolase family protein | Chr5:20689671-20692976 FORWARD LENGTH=363 | 201606	8.1.1.1	TCA / organic transformation.TCA.pyruvate DH.E1	5.0399	4.99597	4.99164	4.93133	5.0255	4.93744	4.92517	5.16682	5.12823	5.16554	5.15065	5.39918	5.15006	5.41853	5.35403	5.3998	4.97793	5.15855	5.35155	5.15557	5.08384	5.01048	4.93746	5.28439	5.01607	5.03042	5.29326	5.30498	4.83337	4.86577	4.98371	4.90666	4.95938	4.97821	5.18007	5.11181	4.90333	5.04889	4.89566	5.03683	5.23244	5.09518	5.32742	5.47186	5.26906	5.26431
Vitvi18g01677	2-oxoacid dehydrogenases acyltransferase family protein | Chr1:12588027-12590084 REVERSE LENGTH=465 | 201606	8.1.1.2	TCA / organic transformation.TCA.pyruvate DH.E2	1.24181	1.55456	1.63147	1.51051	1.71999	1.09044	1.42857	2.00758	1.89428	1.48419	1.94763	2.14933	2.07368	1.56247	1.4338	1.68974	3.10293	2.93917	3.04973	2.96268	2.37671	1.95889	1.93411	2.18994	1.64127	1.98586	2.15679	2.26617	1.2578	1.26703	1.9263	1.69372	1.14306	1.23485	0.857468	1.30774	1.1997	1.12768	1.45281	1.46087	2.69449	2.49383	2.72268	1.92311	1.85973	1.87024
Vitvi01g00274	2-oxoacid dehydrogenases acyltransferase family protein | Chr3:9460632-9462585 FORWARD LENGTH=480 | 201606	8.1.1.2	TCA / organic transformation.TCA.pyruvate DH.E2	3.29312	3.09667	3.12571	2.98379	3.1585	2.70911	3.30052	3.24189	3.1903	3.112	3.13483	3.21301	3.33537	3.19449	3.31218	3.20815	3.79508	3.71279	4.05104	3.75118	3.66137	3.48179	3.38425	3.47523	2.7715	2.9053	3.07385	3.06239	2.59177	2.66558	2.73034	2.81438	2.74726	2.8257	3.06144	2.9527	2.14145	2.6661	2.44868	2.91572	3.4182	3.13345	3.59953	3.13215	2.91131	3.18692
Vitvi09g00151	Dihydrolipoamide acetyltransferase%2C long form protein | Chr1:20246460-20250208 REVERSE LENGTH=539 | 201606	8.1.1.2	TCA / organic transformation.TCA.pyruvate DH.E2	4.27986	4.00049	4.10952	4.31094	4.26636	4.18331	4.19796	4.2019	4.58247	4.28947	4.29483	4.17386	4.26078	4.63911	4.56165	4.39179	4.11017	4.07463	4.13518	4.12199	4.30135	4.11127	4.15151	4.04746	3.85843	3.7909	3.83771	4.01818	3.80335	3.8091	3.73166	3.71958	4.51915	4.63347	4.53912	4.58392	4.34637	4.51391	4.58186	4.27844	4.28311	4.14978	4.57633	4.69002	4.42335	4.39358
Vitvi13g00719	Dihydrolipoamide acetyltransferase%2C long form protein | Chr3:19360317-19366091 FORWARD LENGTH=637 | 201606	8.1.1.2	TCA / organic transformation.TCA.pyruvate DH.E2	2.50899	2.37093	2.49768	2.49837	2.69031	2.28628	2.29486	2.60644	2.38832	2.61243	2.39277	2.29768	2.69918	2.68101	2.77993	2.45978	1.94673	2.36681	2.72056	2.44185	2.64672	2.73185	2.74223	2.85638	3.05214	2.72929	2.862	2.71254	2.78399	2.85781	2.75144	2.81438	2.59277	2.555	2.88087	2.42675	2.73539	2.70609	2.67048	2.65844	2.58016	2.60537	2.9186	2.95128	2.93249	2.69473
Vitvi11g00147	Dihydrolipoamide acetyltransferase%2C long form protein | Chr3:4596240-4600143 FORWARD LENGTH=539 | 201606	8.1.1.2	TCA / organic transformation.TCA.pyruvate DH.E2	1.95065	1.5117	2.16326	1.42757	2.10701	1.63037	2.01123	1.65693	2.11775	2.39831	1.66711	2.49911	2.09497	2.19706	1.91718	1.90915	2.25957	2.16036	2.41259	1.85873	2.50036	2.33935	2.09627	2.44782	2.40719	2.20593	2.42739	2.33793	2.69108	2.39656	2.44966	2.08867	2.42771	2.54075	2.43341	2.28458	2.50282	2.50166	2.13603	2.56136	2.8702	2.44527	2.79098	2.74443	2.71752	2.54503
Vitvi05g00207	lipoamide dehydrogenase 2 | Chr3:5890278-5892166 REVERSE LENGTH=507 | 201606	8.1.1.3	TCA / organic transformation.TCA.pyruvate DH.E3	6.03954	6.11199	6.27599	6.31584	6.13696	5.93922	6.0889	6.6052	6.684	6.23585	6.39728	6.66517	5.99551	6.39439	6.37357	6.36667	6.42515	5.98722	5.83591	5.78756	5.8279	5.56853	5.68083	6.1271	5.26504	5.39328	5.67008	5.7426	4.66118	5.00596	5.24498	5.1124	5.79695	5.93426	5.7675	6.23923	5.56003	5.75257	5.83726	5.27691	5.96808	5.53045	6.15104	6.41531	5.33018	5.62065
Vitvi13g01832	Citrate synthase family protein | Chr2:18316673-18320524 FORWARD LENGTH=473 | 201606	8.1.2	TCA / organic transformation.TCA.CS	4.29432	4.28976	4.50106	4.39192	4.3552	4.33135	4.44316	4.68434	4.51775	4.76419	4.51412	4.65856	4.26078	4.45816	4.57147	4.39179	4.77791	4.98688	5.30497	5.03233	4.98673	4.85732	4.93612	4.7815	4.52267	4.60728	4.7076	4.65049	4.65955	4.62266	4.60481	4.41805	5.0628	5.0504	5.16381	4.80184	4.73091	4.96212	5.03571	4.9307	5.11723	5.14164	5.3939	5.32304	5.41632	5.45564
Vitvi04g01535	aconitase 1 | Chr4:16973007-16977278 REVERSE LENGTH=795 | 201606	8.1.3	TCA / organic transformation.TCA.aconitase	5.05555	4.85879	4.97061	5.03302	5.12869	4.80809	5.03692	5.1219	4.88766	4.94493	4.98551	5.18088	4.9248	4.788	5.16267	4.89939	5.83452	5.65446	5.75924	5.49571	5.33704	5.34759	5.46023	5.27506	5.54372	5.58203	5.52469	5.52844	5.71212	5.38301	5.4669	5.40826	4.87153	4.83959	4.7751	4.70399	4.47415	4.59955	4.69247	4.91376	5.09659	5.23845	5.12399	4.8671	5.16554	5.19165
Vitvi12g00505	aconitase 1 | Chr4:16973007-16977278 REVERSE LENGTH=795 | 201606	8.1.3	TCA / organic transformation.TCA.aconitase	2.46704	2.28871	2.39458	2.00968	2.39561	2.21298	2.36867	2.51675	1.89428	1.88648	1.90051	1.82349	1.777	2.2475	2.36395	2.31367	2.67331	2.55474	2.63206	2.33465	2.75993	2.02807	2.67322	2.51275	2.88814	2.80475	2.63155	2.52716	3.66688	2.67219	2.46251	2.31306	1.88389	1.50817	1.35441	1.81402	1.35688	2.01016	1.31448	1.26103	1.83324	1.50402	2.63248	3.02058	2.91131	2.87286
Vitvi19g00502	aconitase 1 | Chr4:16973007-16977278 REVERSE LENGTH=795 | 201606	8.1.3	TCA / organic transformation.TCA.aconitase	5.96767	5.90471	6.11432	6.05494	6.21662	6.09968	5.87824	6.32681	6.45224	6.23854	6.37537	6.32012	6.14847	5.91321	6.41142	6.28079	7.08669	6.83779	6.69621	6.45995	6.35209	6.69718	6.58225	6.54307	5.3002	5.32764	5.444	5.48433	5.58275	5.27737	5.49376	5.35879	6.3546	6.3727	6.05668	6.05444	5.74031	6.12921	6.24923	6.29288	6.77839	6.65749	6.4651	6.11895	6.38857	6.39745
Vitvi19g01771	cytosolic NADP+-dependent isocitrate dehydrogenase | Chr1:24539088-24541861 FORWARD LENGTH=410 | 201606	8.1.4	TCA / organic transformation.TCA.IDH	3.77443	3.53508	3.44001	3.58702	3.56689	3.45273	3.54935	3.71124	3.71987	3.56695	3.54413	3.70978	3.45549	3.67181	3.8065	3.67398	3.55734	3.72915	3.87536	3.61382	3.86144	3.75098	3.7407	4.10475	3.57146	3.53803	3.6151	3.61483	3.50163	3.36627	3.50817	3.41526	3.31406	3.26766	3.48887	3.24434	3.28777	3.56644	3.40887	3.46266	3.42153	3.43287	3.6027	3.8004	3.69756	3.72551
Vitvi03g00197	isocitrate dehydrogenase 1 | Chr4:16774494-16776233 REVERSE LENGTH=367 | 201606	8.1.4	TCA / organic transformation.TCA.IDH	3.35423	3.22159	3.59601	3.34184	3.6583	3.1579	3.23888	3.74753	3.66779	3.29671	3.41179	3.74122	3.72843	3.60373	3.70012	3.55659	3.28282	3.06306	3.20881	3.03784	3.31573	3.04009	3.3525	3.26096	3.0916	2.9053	3.40494	3.35532	2.65217	2.92584	2.90527	2.88598	3.22995	2.802	3.16857	3.06024	2.69914	3.12523	3.08108	2.97221	2.97799	2.86471	3.45263	3.6709	3.2933	3.13982
Vitvi04g01557	isocitrate dehydrogenase 1 | Chr4:16774494-16776233 REVERSE LENGTH=367 | 201606	8.1.4	TCA / organic transformation.TCA.IDH	3.94607	3.92629	3.94679	3.89242	3.92219	4.06072	4.00082	4.05034	3.9697	4.04601	4.20558	4.36762	4.29108	3.98298	4.24934	4.38104	4.40675	4.03307	4.2989	4.1651	4.48172	4.27879	4.23877	4.14171	3.53614	3.6983	3.98467	3.99864	3.6105	3.72248	3.9413	3.81861	3.69373	3.82423	3.92174	3.90338	3.64491	3.82434	3.57335	3.76547	4.1965	3.94299	4.34409	4.03141	4.21012	4.26979
Vitvi08g01021	isocitrate dehydrogenase VI | Chr3:3008753-3011070 FORWARD LENGTH=374 | 201606	8.1.4	TCA / organic transformation.TCA.IDH	4.88607	4.76154	4.99003	4.84926	4.90865	4.7265	4.9614	5.06982	5.20026	5.02933	4.83547	5.10772	5.02528	5.24936	5.22206	5.23406	4.83844	4.61847	4.71643	4.69887	4.93178	4.72219	4.83491	4.89411	4.61696	4.70734	4.71323	4.8271	4.56497	4.48661	4.60481	4.59774	5.06918	5.02119	5.20942	5.18992	4.98539	5.10231	5.08574	5.06425	4.89732	4.47926	5.05158	5.31025	5.03823	5.23507
Vitvi14g01732	Isocitrate/isopropylmalate dehydrogenase family protein | Chr5:4703533-4706627 REVERSE LENGTH=485 | 201606	8.1.4	TCA / organic transformation.TCA.IDH	3.49026	3.61486	3.57473	3.40823	3.57052	3.5857	3.6296	3.53556	3.36398	3.33339	3.27071	3.42576	3.66221	3.91594	3.62981	3.5831	4.09565	4.22753	4.36375	4.31161	4.44986	4.40492	4.06355	4.58078	3.31226	3.57082	3.52829	3.53567	3.53409	3.02224	3.38193	3.17256	3.37304	3.38795	3.66867	3.54255	3.36385	3.48834	3.05417	3.51545	4.18286	4.25816	4.27024	4.27371	4.24439	4.28167
Vitvi09g00720	2-oxoglutarate (2OG) and Fe(II)-dependent oxygenase superfamily protein | Chr1:18279910-18280873 FORWARD LENGTH=269 | 201606	8.1.5	TCA / organic transformation.TCA.2-oxoglutarate dehydrogenase	5.88408	6.0034	5.74964	5.82557	6.02319	5.89084	5.91627	5.88707	5.46215	5.58776	5.63733	5.84415	5.50356	5.49256	5.72563	5.7813	5.5116	5.74572	5.61662	5.45699	5.40111	5.57184	5.7789	5.44643	5.20558	5.19721	5.40624	5.37582	5.47726	5.08744	5.66268	5.59815	5.18892	5.23318	5.23299	5.5844	5.23368	5.13685	5.19328	5.40274	5.41612	5.25966	5.05506	4.50721	4.84654	4.8709
Vitvi11g00565	2-oxoglutarate (2OG) and Fe(II)-dependent oxygenase superfamily protein | Chr1:18279910-18280873 FORWARD LENGTH=269 | 201606	8.1.5	TCA / organic transformation.TCA.2-oxoglutarate dehydrogenase	-0.210176	0.28447	0.202631	0.00397051	-0.339996	-0.494522	-0.0499725	0.0719678	0.0447742	0.693051	0.17745	0.339369	0.0683056	-0.382782	-0.151161	-0.331318	0.914012	0.730772	0.690535	1.24868	0.538363	0.373929	-0.0288278	-0.671357	0.537927	0.745341	0.451178	0.745165	0.474007	0.587206	-0.0146223	0.736068	0.463047	-0.0477937	-1.24014	-0.15399	-0.364654	-0.0947116	-0.217041	0.752331	0.553133	0.0730956	0.111241	-1.34303	-0.335285	-0.875493
Vitvi11g00561	2-oxoglutarate (2OG) and Fe(II)-dependent oxygenase superfamily protein | Chr5:21917776-21919064 REVERSE LENGTH=349 | 201606	8.1.5	TCA / organic transformation.TCA.2-oxoglutarate dehydrogenase	3.28832	3.08697	3.06596	3.23858	3.40173	3.37925	3.3118	3.4412	3.46406	3.51112	3.37349	3.52142	3.69744	3.24005	3.67301	3.30232	3.16542	3.13357	3.20881	3.24233	3.39754	3.87688	3.46813	3.73917	3.93092	3.94892	4.00777	3.93064	4.27391	4.28333	4.17203	4.34175	3.93092	3.83594	4.24914	3.68023	3.82727	3.66102	3.67579	4.19028	3.6876	4.04893	3.87074	4.39797	4.40831	4.41351
Vitvi13g00265	2-oxoglutarate dehydrogenase%2C E1 component | Chr5:26304212-26307947 FORWARD LENGTH=1025 | 201606	8.1.5	TCA / organic transformation.TCA.2-oxoglutarate dehydrogenase	4.83257	4.6784	4.90051	4.8714	4.97853	4.7526	4.77581	5.16279	4.92141	4.63791	4.87865	4.71595	4.82797	4.85786	5.11311	4.93216	5.27704	5.0791	5.19759	5.04332	5.04069	5.17966	5.14631	5.1065	4.45997	4.2572	4.73969	4.60759	4.37095	4.46008	4.42771	4.38991	4.8073	4.84249	4.65613	4.74019	4.46122	4.75535	4.86656	4.77199	5.03607	4.76155	5.22209	5.18862	5.1498	5.12065
Vitvi10g00073	cysteine-rich RECEPTOR-like kinase | Chr4:12129485-12133157 FORWARD LENGTH=1043 | 201606	8.1.5	TCA / organic transformation.TCA.2-oxoglutarate dehydrogenase	4.63081	4.60215	4.88676	4.80559	4.75625	4.62949	4.54059	4.70848	5.1926	4.93569	5.02723	4.99051	5.01833	4.9089	4.97935	5.07107	4.96521	4.90574	5.10957	4.96461	5.22228	5.17857	4.96397	5.20475	4.58621	4.58069	4.71182	4.80476	4.62145	4.50711	4.71766	4.70823	5.22481	5.16515	5.09113	5.02365	4.79242	5.08472	5.07239	5.06543	5.2698	5.05991	5.36525	5.36362	5.34999	5.34108
Vitvi07g00637	ATP citrate lyase (ACL) family protein | Chr2:8805574-8807858 FORWARD LENGTH=421 | 201606	8.1.6	TCA / organic transformation.TCA.succinyl-CoA ligase	4.01755	4.05125	4.43883	3.9648	4.21401	3.8978	4.06217	4.39504	4.28696	4.23018	4.17374	4.4545	4.23464	4.63533	4.5047	4.54219	4.21863	4.0357	4.35527	3.86562	4.31657	4.10443	4.15382	4.27454	3.81193	3.86033	4.06396	3.99371	3.69268	3.47246	3.73432	3.61649	3.88823	3.99072	4.19682	4.14369	3.89614	4.14354	4.12959	4.03019	4.28128	4.08786	4.35729	4.34685	4.0425	4.23354
Vitvi10g01386	cysteine-rich RECEPTOR-like kinase | Chr4:12129485-12133157 FORWARD LENGTH=1043 | 201606	8.1.6	TCA / organic transformation.TCA.succinyl-CoA ligase	2.82678	2.99142	3.24904	2.86904	3.03275	2.83047	2.89863	3.04013	2.97149	3.16723	2.93891	3.15193	3.14432	3.02552	3.1381	3.27471	2.9107	2.72752	3.10135	2.83925	3.07839	2.78421	2.97899	3.11059	2.92684	2.47591	2.83124	3.11326	2.56409	2.76798	2.61994	2.62134	2.26818	2.40575	2.27082	2.6749	2.60039	2.30739	2.54463	2.63954	2.69997	2.54739	2.73429	2.76189	2.63596	2.67084
Vitvi17g01162	Succinyl-CoA ligase%2C alpha subunit | Chr5:7830460-7831786 FORWARD LENGTH=255 | 201606	8.1.6	TCA / organic transformation.TCA.succinyl-CoA ligase	3.47765	3.12538	3.56181	3.43396	3.52641	3.48811	3.46099	3.58052	3.4332	3.2291	3.13991	3.51335	3.31737	3.49099	3.36583	3.46996	3.45189	3.1961	3.59832	3.52257	3.61013	3.09179	3.41532	3.12911	3.5991	3.71143	3.88838	4.08226	3.11965	3.06812	3.44804	3.32698	2.88099	2.98151	2.86083	3.06569	2.63918	2.9914	2.91748	2.85148	3.19941	2.95667	3.30472	3.49422	3.06784	3.33491
Vitvi04g01280	succinate dehydrogenase 1-1 | Chr5:26653776-26657224 FORWARD LENGTH=634 | 201606	8.1.7	TCA / organic transformation.TCA.succinate dehydrogenase	5.15928	5.22325	5.17391	4.90704	5.3714	5.06528	5.0738	5.43621	5.54146	5.30545	5.21825	5.4697	5.34262	5.9699	5.2179	5.28224	5.69802	5.65275	5.75199	5.54464	5.47307	5.12882	5.28944	5.8051	4.23617	4.14554	4.55442	4.47242	4.09689	3.98684	4.22955	4.22553	4.9676	5.23097	5.03113	5.31861	4.51434	5.0948	4.80007	4.57552	5.51668	5.30702	5.63828	5.56924	5.03701	5.061
Vitvi14g01627	succinate dehydrogenase 2-2 | Chr5:16281462-16282136 FORWARD LENGTH=224 | 201606	8.1.7	TCA / organic transformation.TCA.succinate dehydrogenase	6.08739	5.96817	6.08828	6.05079	6.17258	5.96456	6.13669	6.22365	6.26777	6.23854	6.08862	6.21083	6.25044	6.78351	6.194	6.3732	6.26574	6.22896	6.25028	6.29613	6.15496	5.65777	5.87353	6.15731	4.80379	4.71388	4.75205	4.75175	4.45435	4.2898	4.17983	4.23822	5.68253	5.96126	5.7968	5.92788	5.59596	5.93328	5.62044	5.4074	5.87294	5.88663	6.07717	6.44802	5.88677	6.02523
Vitvi07g00362	fumarase 1 | Chr2:19498614-19502020 FORWARD LENGTH=492 | 201606	8.1.8	TCA / organic transformation.TCA.fumarase	4.29192	4.23812	4.27698	4.28526	4.14519	4.22585	4.09516	4.10452	4.13863	4.09192	4.29255	4.20175	4.1456	4.17767	3.96141	3.9892	3.9321	4.40701	4.48142	4.38445	4.55771	4.66128	4.44479	4.58917	4.54949	4.60376	4.28052	4.2935	4.80705	4.69431	4.51974	4.75752	4.55779	4.48882	4.48995	4.18179	4.80271	4.58354	4.54946	4.89263	4.26842	4.30556	4.23389	4.2284	4.54349	4.42249
Vitvi14g00138	FUMARASE 2 | Chr5:20729687-20733476 FORWARD LENGTH=510 | 201606	8.1.8	TCA / organic transformation.TCA.fumarase	1.11719	1.43732	1.16895	1.10351	0.850947	1.00617	1.45592	1.12811	0.656704	1.17848	0.430569	0.777055	0.411607	0.291448	1.05887	0.816436	1.73829	1.97527	2.05236	2.35046	1.7869	1.90736	1.81101	1.55789	2.69029	2.68339	2.7293	2.62602	2.84276	2.81658	2.76187	2.74498	1.43959	1.60722	2.21929	1.28924	1.76024	1.6762	1.40248	2.24861	2.19359	2.42395	2.54947	2.02299	2.44285	2.23048
Vitvi15g01188	NAD-dependent malic enzyme 2 | Chr4:242817-246522 REVERSE LENGTH=607 | 201606	8.2.10	TCA / organic transformation.other organic acid transformations.malic	4.46172	4.44399	4.43411	4.34523	4.72569	4.55544	4.63783	4.76269	4.52265	4.33238	4.4664	4.75069	4.6012	4.45602	4.55176	4.71479	4.59394	4.62373	4.63994	4.12659	4.5434	4.66283	4.33127	4.53636	4.34426	4.38562	4.39534	4.39977	4.54387	4.16397	4.50117	4.32202	4.51167	4.44166	4.24914	4.57058	4.18797	4.7281	4.48441	4.45637	4.43228	4.31138	4.51707	4.49335	4.24228	4.31288
Vitvi04g00009	NADP-malic enzyme 3 | Chr5:9024549-9027498 FORWARD LENGTH=530 | 201606	8.2.10	TCA / organic transformation.other organic acid transformations.malic	3.78129	4.08575	4.28486	4.32246	3.93349	3.85628	3.98917	4.39046	4.36806	4.06552	4.10527	4.10839	3.84299	4.25615	4.02711	3.96348	3.0007	3.26503	3.44292	3.00824	3.31236	3.15942	3.25282	3.01421	2.88814	2.69665	3.15473	2.95493	2.28772	2.21812	2.63137	2.40592	3.97781	4.03967	3.4175	4.17928	3.71557	4.14354	3.79764	3.10214	3.19553	2.7206	3.61217	3.76044	2.39025	2.46392
Vitvi09g00301	NADP-malic enzyme 3 | Chr5:9024549-9027498 FORWARD LENGTH=530 | 201606	8.2.10	TCA / organic transformation.other organic acid transformations.malic	4.96804	5.1105	4.84293	5.06903	5.23415	5.13638	5.06606	5.21168	5.27178	5.3959	5.37187	5.46552	5.33593	5.26781	5.21268	5.10543	5.6932	5.22349	5.56699	5.14314	5.66896	5.46451	5.33889	5.62755	3.26126	3.19896	2.35717	2.45729	4.28455	3.85636	3.50506	3.89268	6.02159	5.76685	5.41234	5.69216	5.95151	5.94516	5.47885	5.38488	5.50498	5.63389	5.78227	5.65269	5.9768	5.71057
Vitvi11g00272	NADP-malic enzyme 4 | Chr1:30007655-30011179 REVERSE LENGTH=646 | 201606	8.2.10	TCA / organic transformation.other organic acid transformations.malic	6.08462	6.25093	6.20575	6.30136	6.52197	6.04199	6.22578	6.49423	6.47009	6.4167	6.63621	6.84917	6.27747	5.74869	6.3134	6.19807	7.69284	7.32289	7.25156	7.16468	7.05576	7.12501	6.91301	6.79516	6.61886	6.61363	6.75051	6.73726	6.79203	6.56137	6.8942	6.70462	6.62064	6.49414	6.04415	6.22956	5.83856	6.39332	6.05993	6.32576	6.50752	6.68985	6.55337	5.95539	6.57561	6.56522
Vitvi01g00698	ATP-citrate lyase A-3 | Chr1:3042135-3044978 FORWARD LENGTH=424 | 201606	8.2.11	TCA / organic transformation.other organic acid transformations.atp-citrate lyase	3.3357	3.25229	3.67011	3.59844	3.60274	3.59294	3.56513	3.75468	3.31403	3.57718	3.30278	3.35074	3.26666	3.94068	3.71201	3.44953	3.76238	3.64199	3.81171	3.99447	3.40071	3.31385	3.60916	3.73615	3.62287	3.83655	3.88838	3.92548	3.33966	3.09792	3.41206	3.22872	3.54411	3.83594	3.75805	3.61489	3.59053	3.65423	3.51137	3.45187	3.98587	3.86866	4.11458	4.39425	4.07619	4.15605
Vitvi14g00047	ATP-citrate lyase A-3 | Chr1:3042135-3044978 FORWARD LENGTH=424 | 201606	8.2.11	TCA / organic transformation.other organic acid transformations.atp-citrate lyase	5.80968	5.76648	5.61124	6.00576	5.85504	5.60955	5.70741	5.87318	5.90604	5.87028	5.9971	6.12272	6.13439	5.8196	6.01547	5.93473	6.42978	6.14001	6.12929	6.24683	6.05211	6.24052	6.10909	6.13628	5.78548	5.73453	5.93039	5.96473	5.9331	5.7583	5.95301	6.02879	6.1602	6.10438	6.13107	5.98143	5.95766	6.17207	6.06735	6.34873	5.95552	6.13591	5.91701	5.92085	6.19951	6.10151
Vitvi05g00129	ATP-citrate lyase B-1 | Chr3:2079247-2082633 REVERSE LENGTH=608 | 201606	8.2.11	TCA / organic transformation.other organic acid transformations.atp-citrate lyase	5.02118	5.05188	4.96898	5.14238	5.12746	4.83887	5.09135	5.2438	5.50235	5.28583	5.33248	5.48937	5.43424	5.57784	5.5128	5.44489	5.6777	5.32706	5.57523	5.53775	5.24809	5.30043	5.37687	5.26672	4.80675	4.77769	4.94153	4.99679	4.96089	4.74855	4.89642	4.82072	5.63254	5.72493	5.54279	5.55857	5.30536	5.54318	5.50393	5.48003	5.79819	5.64391	5.77526	5.7673	5.73684	5.74244
Vitvi07g00599	Lactate/malate dehydrogenase family protein | Chr5:17390552-17392449 FORWARD LENGTH=332 | 201606	8.2.9	TCA / organic transformation.other organic acid transformations.cyt MDH	6.21767	6.12745	6.27203	6.29903	6.17317	5.90327	6.12555	6.30262	6.44517	6.46938	6.55487	6.93476	6.42822	6.67573	6.50492	6.71757	6.64642	6.68392	6.70542	6.75359	6.32851	6.1734	6.41267	6.36598	5.33863	5.43048	5.74003	5.74333	5.13443	4.91403	5.1842	5.15315	6.0695	6.04441	6.25203	6.18773	5.99252	6.27314	5.9878	6.24262	6.24022	6.18796	6.35236	6.27143	6.05673	6.09871
Vitvi07g00600	Lactate/malate dehydrogenase family protein | Chr5:17390552-17392449 FORWARD LENGTH=332 | 201606	8.2.9	TCA / organic transformation.other organic acid transformations.cyt MDH	5.52798	5.44731	5.53836	5.60742	5.72447	5.37453	5.52494	5.73267	5.511	5.61202	5.41651	5.76903	5.65819	5.89986	5.80546	5.82875	5.19772	5.34628	5.48677	5.21507	5.52786	5.12092	5.60032	5.3774	5.82845	5.84141	6.11405	6.19524	5.36945	5.39806	5.59645	5.38943	5.34332	5.36337	5.69201	5.32203	5.21454	5.5929	5.52663	5.66352	5.39514	5.13618	5.90485	5.8901	5.51964	5.58753
Vitvi15g00628	Lactate/malate dehydrogenase family protein | Chr5:17390552-17392449 FORWARD LENGTH=332 | 201606	8.2.9	TCA / organic transformation.other organic acid transformations.cyt MDH	0.661816	1.30971	0.688058	0.656047	0.850947	0.745305	0.776491	1.0372	1.30554	1.10495	1.1873	1.29298	1.27834	1.00514	1.25036	0.59617	1.22264	1.17476	0.843886	0.84205	1.58939	0.8153	1.13877	1.50213	1.33093	1.12483	1.47126	1.6292	0.44395	1.17683	1.25286	1.13009	0.493744	0.544329	0.455851	0.754587	0.822224	0.822826	0.509394	0.551283	1.1897	0.867347	0.782618	0.764775	0.0986113	0.612445
Vitvi13g00700	lactate/malate dehydrogenase family protein | Chr5:23580010-23582287 REVERSE LENGTH=443 | 201606	8.2.9	TCA / organic transformation.other organic acid transformations.cyt MDH	7.26815	7.42547	7.55163	7.49213	7.44445	7.21636	7.33879	7.69657	7.90405	7.40347	7.5621	7.34549	7.324	7.54127	7.55476	7.38091	7.66853	7.51909	7.42872	7.39961	7.12944	7.23727	7.20985	7.64304	6.78002	6.78023	7.2502	7.23715	6.18839	6.57468	6.82777	6.64792	7.28843	7.56329	7.33229	7.70519	7.17037	7.376	7.48957	7.13019	7.4406	7.17512	7.56571	7.82093	6.95514	7.17382
Vitvi14g01964	malate dehydrogenase | Chr3:17513657-17514868 FORWARD LENGTH=403 | 201606	8.2.9	TCA / organic transformation.other organic acid transformations.cyt MDH	3.2443	2.82636	3.30697	3.04628	2.88919	2.28628	2.70705	3.00458	3.3027	3.06915	3.30278	3.75498	3.04934	3.47414	2.87286	3.23227	3.99914	3.33937	3.94766	3.99699	3.5852	3.05437	3.14574	3.59668	3.39344	3.29803	3.67405	3.73191	2.93209	2.93688	3.33378	2.94391	2.90973	3.17844	2.67442	3.05478	2.39817	2.76406	2.48138	2.45727	4.175	3.55231	4.14752	3.83654	3.33366	3.33871
Vitvi17g00607	malate dehydrogenase | Chr3:17513657-17514868 FORWARD LENGTH=403 | 201606	8.2.9	TCA / organic transformation.other organic acid transformations.cyt MDH	3.11447	3.24359	3.02261	3.27224	3.36044	2.98156	2.82712	3.29681	2.85989	3.35337	3.30278	3.30003	3.14432	3.27937	3.48145	3.5718	3.74015	3.79278	3.7255	3.7058	3.63462	3.47473	3.91929	3.44597	3.08673	3.24031	3.63304	3.79275	3.39962	3.0831	3.64129	3.47005	3.17892	3.16921	3.2114	2.72393	2.27551	2.88511	2.81217	3.49807	4.10436	3.90759	4.16263	3.86911	3.8048	4.01132
Vitvi19g01739	aldehyde dehydrogenase 5F1 | Chr1:29882525-29887275 REVERSE LENGTH=528 | 201606	8.2.99	TCA / organic transformation.other organic acid transformations.misc	-0.0554535	0.643264	0.370088	-0.0425721	1.07164	0.580246	0.321122	1.21363	0.425378	0.447474	0.327476	0.749834	0.688717	0.570423	0.469251	0.59617	0.0765653	-0.509055	-0.0736516	-0.0606529	0.921306	0.179112	-0.206615	-0.0546853	-0.0979165	-1.21686	-1.00489	0.0694366	0.474007	-0.484585	-0.332105	0.192244	-0.294752	-0.441458	-0.457735	-1.46332	-0.709789	0.0777556	0.0239676	-0.307541	-0.984133	-1.27649	-0.556183	-0.586299	-0.102086	-0.741192
Vitvi19g01741	cysteine-rich RECEPTOR-like kinase | Chr4:12129485-12133157 FORWARD LENGTH=1043 | 201606	8.2.99	TCA / organic transformation.other organic acid transformations.misc	4.6346	4.76914	4.78667	4.8023	4.68112	4.36346	4.51481	4.75914	5.36738	5.40071	5.46082	5.89007	5.53213	5.21174	5.38313	5.39018	5.87247	5.65189	5.66203	5.48859	5.19326	5.16766	4.91045	5.14797	5.73107	5.73211	5.86737	5.803	5.69467	5.74188	5.89375	5.71089	5.3391	5.35219	5.3126	5.23652	5.2094	5.24032	5.26311	5.362	5.65726	5.56414	5.2777	4.98076	4.9226	4.83237
Vitvi08g01454	alpha carbonic anhydrase 1 | Chr3:19538804-19541116 REVERSE LENGTH=284 | 201606	8.3	TCA / organic transformation.carbonic anhydrases	8.72885	8.58303	8.53196	8.95405	8.53947	8.58564	8.58583	8.70519	8.4643	8.2529	8.55517	8.66921	8.35901	8.08595	8.17016	7.99352	8.8808	8.85731	8.80836	8.57129	8.62689	9.10052	8.76827	8.75468	6.40107	6.39608	5.8028	5.68491	6.13354	6.25853	5.89731	5.58498	8.37722	8.43608	7.79097	8.06458	8.86012	8.29726	8.04744	8.44763	8.04707	8.2193	8.16713	7.58107	8.63742	8.66825
Vitvi01g00735	beta carbonic anhydrase 4 | Chr1:26534167-26536505 REVERSE LENGTH=258 | 201606	8.3	TCA / organic transformation.carbonic anhydrases	6.92744	6.98181	6.99505	7.04715	6.78051	6.80945	6.87998	6.98666	6.70406	6.75839	6.66116	6.76117	6.39319	6.55923	6.73967	6.76589	6.70257	6.733	6.8177	6.77755	6.73953	6.54491	6.57453	6.6204	6.87318	6.93866	7.08679	7.0256	6.12824	6.54118	6.71313	6.4801	6.41899	6.46991	6.45446	6.68223	6.36529	6.53187	6.21379	5.87893	6.40714	6.24226	6.9079	7.06709	6.47906	6.5933
Vitvi18g00512	beta carbonic anhydrase 5 | Chr4:16139406-16141363 FORWARD LENGTH=301 | 201606	8.3	TCA / organic transformation.carbonic anhydrases	3.20401	3.172	3.04135	3.12735	3.10451	2.83659	3.14957	2.94956	3.60918	3.12601	3.24737	3.15193	3.44723	3.14211	3.03778	3.31141	2.18475	3.04226	2.75964	3.19057	3.14433	3.18994	2.92064	3.45334	2.99085	3.03107	3.04287	2.93964	2.96421	3.16515	3.09468	3.27048	3.17892	3.15524	3.01385	2.70312	3.2975	3.1688	3.097	3.32749	2.92276	3.27115	2.81305	2.93598	3.45936	3.17847
Vitvi03g01047	beta carbonic anhydrase 5 | Chr4:16139406-16141363 FORWARD LENGTH=302 | 201606	8.3	TCA / organic transformation.carbonic anhydrases	3.57168	3.61148	3.77085	3.68312	3.4379	3.6737	3.73941	3.48055	3.60457	3.57378	3.62968	3.38653	3.73523	3.49517	3.60771	3.44541	3.13735	3.59991	3.88423	4.08467	3.79779	3.63538	3.74682	3.7749	3.7851	3.79398	3.82215	3.75539	3.77345	3.76953	3.8167	3.91128	3.49943	3.43879	3.68015	3.34179	3.88972	3.77507	3.63278	3.98349	3.34306	3.53584	3.45263	3.47318	3.55804	3.65418
Vitvi14g01763	carbonic anhydrase 1 | Chr3:195173-196716 REVERSE LENGTH=259 | 201606	8.3	TCA / organic transformation.carbonic anhydrases	10.0717	10.3702	10.2606	10.6331	10.497	10.2391	10.402	10.7993	10.1884	9.64626	10.0542	9.8085	8.67966	9.45323	9.59891	9.54944	10.0062	10.2374	9.85504	9.8391	9.4572	9.86606	9.62324	10.3384	9.43763	9.41159	9.93896	9.95745	8.76886	9.36036	9.69191	9.60467	9.28758	9.46127	8.7805	9.51343	9.34267	9.23553	9.13326	8.48197	9.48519	9.04562	9.66306	9.54868	8.90526	9.22283
Vitvi03g00051	LYR family of Fe/S cluster biogenesis protein | Chr4:16556874-16558362 FORWARD LENGTH=117 | 201606	9	mitochondrial electron transport / ATP synthesis	4.99633	5.09485	4.84293	5.04698	4.73702	4.84798	4.96617	4.8703	4.48553	4.68282	4.58475	4.39424	4.34318	4.79818	4.57798	4.58778	4.61445	4.80595	4.74592	4.94	4.90741	4.62505	4.48927	4.64816	5.10914	5.25888	5.1511	5.14417	5.00273	4.99148	4.80603	5.1078	4.50603	4.53807	4.63465	4.62137	4.70555	4.46814	4.55523	4.59853	4.73713	4.78543	4.92937	4.76261	4.82122	4.89817
Vitvi13g01354	LYR family of Fe/S cluster biogenesis protein | Chr3:3909252-3910337 REVERSE LENGTH=133 | 201606	9.1.1	mitochondrial electron transport / ATP synthesis.NADH-DH (type I).complex I	5.03847	4.93645	4.99645	5.01892	4.65574	4.6932	4.98272	4.83194	4.78751	4.91028	4.92941	4.82919	4.70352	5.2444	4.85354	4.94389	3.81648	4.16878	3.91917	4.39973	4.47571	3.9976	4.2191	4.39425	4.95319	4.92446	4.95705	4.96693	4.46187	4.71208	4.53807	4.66817	4.46595	4.73552	4.90635	4.87032	4.77686	4.69205	4.72355	4.67632	4.18677	4.19033	4.49505	4.85631	4.32468	4.58314
Vitvi13g01333	NADPH:quinone oxidoreductase | Chr3:10350807-10351938 REVERSE LENGTH=196 | 201606	9.1.1	mitochondrial electron transport / ATP synthesis.NADH-DH (type I).complex I	3.92454	3.85379	3.87201	3.90167	4.04713	3.95792	4.02613	4.16212	3.52874	3.56352	3.32078	3.81859	2.83194	3.58815	3.85823	3.78579	2.94349	3.3179	3.2182	3.62361	3.63732	3.32567	3.69078	3.68385	3.45147	3.21287	3.27004	3.26413	2.96421	3.07812	3.00528	3.04843	3.49943	3.51	3.23234	3.43308	3.82391	3.58085	3.33027	3.22133	3.30397	3.24302	3.81442	4.2409	3.94687	4.06043
Vitvi13g01335	NADPH:quinone oxidoreductase | Chr3:10350807-10351938 REVERSE LENGTH=196 | 201606	9.1.1	mitochondrial electron transport / ATP synthesis.NADH-DH (type I).complex I	2.71654	3.02228	2.89107	3.1168	2.62905	3.00346	2.85307	2.93704	3.36398	3.08835	3.17498	3.10973	2.51397	2.87961	2.64384	3.10739	4.11881	4.19962	3.77084	4.33763	3.80979	3.89815	3.20472	3.45701	2.97511	2.74853	3.10845	3.0482	2.61219	3.13193	2.99647	2.9996	3.26596	3.44262	2.97087	3.35074	3.42283	2.87345	2.94704	3.07426	3.93094	3.66565	3.46313	3.61437	3.49538	3.57913
Vitvi15g00862	prohibitin 1 | Chr4:14084970-14086372 REVERSE LENGTH=288 | 201606	9.1.1	mitochondrial electron transport / ATP synthesis.NADH-DH (type I).complex I	3.68212	3.50626	3.52234	3.61728	3.45368	3.22002	3.33039	3.32591	3.68536	3.8119	3.76076	4.20426	3.87104	3.99484	3.90816	4.18237	3.99914	4.26391	4.36587	4.4186	4.01656	4.02203	3.90567	4.04258	3.49994	3.6983	3.83512	3.96378	3.7054	3.33742	3.68307	3.66739	3.7772	3.7269	3.91528	3.6443	3.89614	4.02472	3.84238	4.0613	4.15916	4.17764	3.98935	4.04335	4.12069	4.09899
Vitvi19g01725	prohibitin 1 | Chr4:14084970-14086372 REVERSE LENGTH=288 | 201606	9.1.1	mitochondrial electron transport / ATP synthesis.NADH-DH (type I).complex I	3.13604	2.90575	3.28093	3.33275	3.30059	2.86078	3.34143	3.08621	2.98574	3.20291	3.33414	3.19798	3.20923	3.3823	3.31218	3.08107	3.51433	3.7421	4.01111	4.07519	3.96597	3.62903	3.73147	3.65217	3.30808	3.31962	3.67405	3.63079	3.40742	3.07812	3.20203	3.20307	2.86347	3.08333	2.61983	2.63883	2.14145	2.41585	2.18648	3.13849	3.72575	3.39685	3.96738	3.30083	3.32167	3.61088
Vitvi18g00981	gamma carbonic anhydrase 1 | Chr1:6774937-6777092 FORWARD LENGTH=275 | 201606	9.1.1.5	mitochondrial electron transport / ATP synthesis.NADH-DH (type I).complex I.carbonic anhydrase	6.22901	6.11319	6.08603	6.16912	6.12592	6.02603	6.03494	6.16983	6.11249	6.19657	6.13451	6.3707	6.40496	6.46697	6.23061	6.36121	6.1206	6.11159	6.19432	6.19578	6.2767	6.03139	6.04659	6.13457	5.78923	5.80971	5.85978	5.98722	5.64682	5.63668	5.76933	5.80482	6.101	6.12183	6.25267	6.03445	6.2535	6.24344	6.0477	6.22951	6.39746	6.31982	6.34385	6.36813	6.33888	6.38786
Vitvi19g02269	51 kDa subunit of complex I | Chr5:2759848-2761726 REVERSE LENGTH=486 | 201606	9.1.2	mitochondrial electron transport / ATP synthesis.NADH-DH (type I).localisation not clear	5.1944	5.23757	5.22124	5.25851	5.40731	5.21357	5.19238	5.64206	5.56181	5.25004	5.43419	5.40682	5.3669	5.50713	5.47667	5.4976	6.06878	5.48566	5.61307	5.34997	5.26563	5.25889	5.40035	5.42878	4.27739	4.44774	4.81103	4.74883	4.39668	4.26812	4.62209	4.3612	5.38486	5.27682	5.50671	5.64202	5.05158	5.28391	5.42103	5.20589	5.72944	5.62379	5.89777	5.86743	5.31413	5.52643
Vitvi03g00332	Alpha-helical ferredoxin | Chr1:29725138-29726933 REVERSE LENGTH=222 | 201606	9.1.2	mitochondrial electron transport / ATP synthesis.NADH-DH (type I).localisation not clear	5.59377	5.468	5.53946	5.61118	5.48811	5.31666	5.41077	5.50779	5.94028	6.01152	6.03645	6.0168	5.77412	6.05167	5.90202	5.91102	5.48401	5.63376	5.60862	5.68686	5.62277	5.664	5.59863	5.79498	5.21678	5.2953	5.57969	5.44154	5.09508	5.06498	5.22059	5.31556	5.71057	5.79113	5.72472	5.77009	5.64443	5.86649	5.7418	5.74756	5.65231	5.5843	5.81954	5.93245	5.6964	5.83674
Vitvi05g00374	Cox19-like CHCH family protein | Chr5:6267304-6268393 FORWARD LENGTH=106 | 201606	9.1.2	mitochondrial electron transport / ATP synthesis.NADH-DH (type I).localisation not clear	4.40509	4.24031	4.33382	4.41578	4.1621	4.15424	4.18983	4.15403	3.94803	4.05823	4.0631	3.9678	4.00362	4.36755	4.30337	4.13709	3.1765	3.21944	3.37743	3.36804	3.72613	3.47473	3.79191	3.66493	4.31121	4.36499	4.23229	4.2935	4.22172	4.32592	4.12632	4.33389	4.08502	4.13286	4.23883	4.06976	4.201	4.11907	4.09304	4.25587	3.45435	3.59745	3.83344	4.06461	4.02535	4.04888
Vitvi19g00503	Methionine aminopeptidase, related	9.1.2	mitochondrial electron transport / ATP synthesis.NADH-DH (type I).localisation not clear	1.22177	0.886307	1.07508	0.565849	0.501939	0.916673	1.38654	1.01355	0.824648	0.987112	1.10657	1.02427	1.42007	1.48048	1.09563	1.07307	0.028471	1.03439	0.891583	0.306556	1.50922	1.1528	0.520859	0.913606	1.05962	0.81998	0.720938	0.900682	0.792958	0.955988	0.540345	0.828432	1.02192	0.393912	0.961491	1.08994	0.619916	0.669475	0.871964	1.3412	1.00704	0.688178	1.28709	1.01816	1.14471	1.06158
Vitvi07g00693	NAD(P)-binding Rossmann-fold superfamily protein | Chr2:8786070-8789098 FORWARD LENGTH=402 | 201606	9.1.2	mitochondrial electron transport / ATP synthesis.NADH-DH (type I).localisation not clear	4.02335	3.83653	4.00204	3.95002	3.99683	3.96072	4.02841	4.13498	4.08999	3.8119	3.91095	4.34506	3.98093	4.24129	4.06468	4.21179	3.4745	3.56389	3.69222	3.69965	3.88886	3.70645	3.89745	3.9954	3.72677	3.67168	3.91306	3.94858	3.76131	3.75089	3.7838	3.61972	3.53307	3.7363	3.90879	3.80591	3.90253	4.05084	3.84866	3.97849	3.79402	3.5686	3.96984	4.18162	3.75218	3.81544
Vitvi16g00151	NADH:ubiquinone oxidoreductase%2C 17.2kDa subunit | Chr3:705564-707578 REVERSE LENGTH=159 | 201606	9.1.2	mitochondrial electron transport / ATP synthesis.NADH-DH (type I).localisation not clear	4.60783	4.52523	4.55204	4.54927	4.46054	4.29629	4.72613	4.5199	4.395	4.36227	4.38316	4.28707	4.32076	4.61241	4.34404	4.44644	4.26087	4.53534	4.55362	4.75934	4.72423	4.46318	4.20138	4.7815	4.51362	4.46141	4.58085	4.62999	4.23275	4.355	4.3153	4.22341	4.15631	4.28165	4.45251	4.43413	4.27674	4.34269	4.19513	4.22872	4.57941	4.59348	4.74365	4.90293	4.75441	4.88525
Vitvi14g01032	NADH-ubiquinone dehydrogenase | Chr5:14897490-14900352 FORWARD LENGTH=745 | 201606	9.1.2	mitochondrial electron transport / ATP synthesis.NADH-DH (type I).localisation not clear	4.72635	4.8459	4.80688	4.96259	4.97579	4.68136	4.70776	5.00233	5.2848	4.88167	5.08763	5.53991	4.9845	4.84153	5.06757	5.16931	6.01889	5.3922	5.17729	5.1623	5.17574	5.30043	5.21414	5.45655	4.31955	4.32711	4.52589	4.40163	4.29721	4.24833	4.51049	4.20415	4.87444	4.83813	4.75353	4.9695	4.51434	4.75535	4.83844	4.77632	5.13658	4.8902	5.17919	5.13382	4.98601	5.22895
Vitvi04g00067	NADH-ubiquinone oxidoreductase 20 kDa subunit | Chr5:3791148-3792929 REVERSE LENGTH=218 | 201606	9.1.2	mitochondrial electron transport / ATP synthesis.NADH-DH (type I).localisation not clear	4.91911	4.79766	4.84826	4.92227	4.86799	4.84949	4.90422	5.15876	4.95438	4.87754	5.12782	5.04051	4.71216	5.0843	4.72306	4.89486	5.04292	4.83798	4.70646	4.90964	4.88262	4.65348	4.68522	4.9757	4.58794	4.48454	4.60982	4.65206	4.37693	4.54005	4.59316	4.71732	5.19594	5.39836	4.95914	5.04172	4.93952	4.93574	5.08308	4.85353	5.22389	5.06336	5.51833	5.65581	5.27942	5.45389
Vitvi07g00045	NADH-ubiquinone oxidoreductase 24 kDa subunit | Chr4:1134586-1136906 FORWARD LENGTH=255 | 201606	9.1.2	mitochondrial electron transport / ATP synthesis.NADH-DH (type I).localisation not clear	5.78428	5.68445	5.70921	5.718	5.63901	5.69193	5.73628	5.69599	5.78497	5.77941	5.7023	5.53792	5.78153	5.67872	5.81721	5.80321	5.40145	5.11689	5.0867	5.18452	5.52058	5.45916	5.20194	5.34607	5.52222	5.53573	5.47831	5.48521	5.34323	5.54951	5.42155	5.51981	5.6152	5.61361	5.82982	5.5787	5.84272	5.64953	5.92009	5.63517	5.05117	4.98667	5.24459	5.40863	5.34999	5.39677
Vitvi01g00576	NADH-ubiquinone oxidoreductase B18 subunit | Chr2:490024-490335 FORWARD LENGTH=103 | 201606	9.1.2	mitochondrial electron transport / ATP synthesis.NADH-DH (type I).localisation not clear	4.77701	4.60215	4.59917	4.72453	4.55871	4.69992	4.6906	4.66739	4.29842	4.57463	4.58847	4.50421	4.50505	4.96576	4.51831	4.77022	3.94511	4.02514	4.11523	3.94847	4.24942	3.87419	3.97248	3.76309	4.48982	4.61952	4.19252	4.3213	4.01748	4.39556	4.0581	4.31605	4.20813	4.33217	4.44355	4.23833	4.4328	4.12645	4.19266	4.28048	3.90506	3.82866	4.1712	4.28583	4.04978	4.27376
Vitvi01g01813	NADH-ubiquinone oxidoreductase B8 subunit | Chr5:19388806-19390409 FORWARD LENGTH=97 | 201606	9.1.2	mitochondrial electron transport / ATP synthesis.NADH-DH (type I).localisation not clear	4.82595	4.69924	4.82502	4.70177	4.52173	4.55173	4.7106	4.52827	4.5202	4.69227	4.45828	4.44816	4.54621	4.7914	4.64616	4.59896	3.70998	3.86561	3.91052	4.18507	4.27215	4.05319	3.89193	4.04502	5.00835	5.06279	5.00605	4.94156	4.78023	5.03449	4.74816	4.96123	4.8435	4.7634	5.1335	4.87653	5.09268	5.03849	4.98957	4.79637	4.27026	4.17552	4.46226	4.73342	4.57413	4.55567
Vitvi05g00005	NADH-ubiquinone oxidoreductase-like protein | Chr2:19551263-19551991 FORWARD LENGTH=99 | 201606	9.1.2	mitochondrial electron transport / ATP synthesis.NADH-DH (type I).localisation not clear	5.30924	5.20656	5.21575	5.07177	4.80937	4.98912	5.1438	4.8785	4.55167	4.98775	5.08894	4.63643	5.06088	5.39634	4.98058	4.99977	4.51978	4.75574	4.74267	4.95688	4.88149	4.7207	4.75063	4.75491	4.99541	5.02254	4.78986	4.80195	5.04715	5.1409	4.77159	4.92115	4.88751	4.83959	5.19081	4.98825	5.05014	4.80222	4.90473	4.82453	4.73847	4.8468	4.90132	5.00784	4.82547	4.96356
Vitvi16g00147	NADH-ubiquinone oxidoreductase-like protein | Chr3:696593-698069 REVERSE LENGTH=110 | 201606	9.1.2	mitochondrial electron transport / ATP synthesis.NADH-DH (type I).localisation not clear	5.1789	4.94989	4.99164	5.02739	4.74346	4.77346	4.98975	4.84204	4.88196	4.97877	4.88169	4.8046	4.76792	5.08291	4.75931	4.92921	4.20787	4.20899	4.37638	4.53904	4.5873	4.31286	4.33534	4.58917	4.72285	4.72363	4.58853	4.6092	4.2803	4.60028	4.35719	4.5612	4.58656	4.66008	4.92898	4.76215	4.9914	4.71999	4.63913	4.60829	4.10643	3.94798	4.2133	4.76261	4.31059	4.51095
Vitvi16g01134	NADH-ubiquinone oxidoreductase-like protein | Chr5:21413718-21414077 FORWARD LENGTH=119 | 201606	9.1.2	mitochondrial electron transport / ATP synthesis.NADH-DH (type I).localisation not clear	5.26341	5.23208	5.27895	5.35593	5.14093	5.09491	5.21956	5.28389	5.28047	5.16667	5.15567	5.2285	5.07167	5.20537	5.21268	5.22928	5.2313	5.15734	5.12586	5.45333	5.20421	4.98336	4.79412	4.85985	5.26935	5.29748	5.23572	5.31292	4.95558	5.06247	5.11466	4.99525	5.14366	5.20861	5.09256	5.14047	5.19255	4.97718	5.08574	5.04044	5.11416	5.04369	5.17706	5.34829	5.04796	5.18428
Vitvi09g02052	NADH-Ubiquinone/plastoquinone (complex I) protein | Chr2:3336109-3336753 FORWARD LENGTH=214 | 201606	9.1.2	mitochondrial electron transport / ATP synthesis.NADH-DH (type I).localisation not clear	0.436943	0.99402	0.246352	0.84687	0.375027	-0.118374	0.489393	-0.413459	0.792587	0.2226	1.06444	0.749834	0.231035	0.0399088	0.412107	0.790673	2.11737	0.92504	1.57112	1.40825	1.41178	1.1528	0.520859	0.631206	0.355449	0.464321	0.52989	0.597066	1.29195	1.23162	0.902916	1.5383	1.71179	1.52274	1.4997	1.414	1.44708	1.36264	1.50145	1.30966	2.2767	2.20811	2.69323	1.36123	1.05099	1.18481
Vitvi06g01751	alternative NAD(P)H dehydrogenase 1 | Chr1:2204414-2206773 FORWARD LENGTH=510 | 201606	9.2.1	mitochondrial electron transport / ATP synthesis.NADH-DH (type II).internal matrix	4.07453	4.18456	4.33128	4.42008	4.0575	4.20237	4.02385	4.17551	4.18568	3.85178	4.14624	4.16616	4.00924	4.00661	4.11702	4.08505	4.05722	4.0514	4.27662	4.0512	3.63462	3.77992	3.85841	4.11408	4.32783	4.29694	4.3235	4.32327	4.1113	4.27683	4.3329	4.24242	3.93651	4.23374	4.11741	3.89729	4.18011	4.04565	4.06365	4.16847	4.35789	4.05818	4.39436	4.27978	3.78457	3.83976
Vitvi00g01397	NAD(P)H dehydrogenase B1 | Chr4:13993078-13995295 FORWARD LENGTH=505 | 201606	9.2.2	mitochondrial electron transport / ATP synthesis.NADH-DH (type II).external	-1.41453	-2.03746	-1.06485	-1.72538	0.271934	-0.32119	-0.852526	-0.350723	-1.03929	-0.726175	-2.55294	-1.01022	-0.78833	-0.983175	-0.662661	0.0186249	-2.68425	-1.54008	-0.218042	-2.99925	0.0483117	-0.910525	-0.522642	-0.490784	-0.237641	-1.12064	-0.864024	-1.44246	-0.699641	-0.0332055	-1.14502	0.0460237	0.866403	0.225967	-0.211574	-0.25896	0.619916	0.267858	0.944114	-0.517758	1.40651	0.735099	1.20602	1.31469	1.53918	1.50166
Vitvi12g00642	NAD(P)H dehydrogenase B1 | Chr4:13993078-13995295 FORWARD LENGTH=505 | 201606	9.2.2	mitochondrial electron transport / ATP synthesis.NADH-DH (type II).external	4.30627	4.22048	4.42938	4.13391	4.62644	4.2874	4.26907	4.58754	3.95166	3.97297	4.16629	4.64014	3.45549	3.86837	4.14579	3.83388	4.83145	4.78732	4.90254	4.88135	4.68697	4.48619	4.86757	4.73388	4.4562	4.60903	4.58392	4.69519	4.46187	4.36321	4.3777	4.17586	4.01797	4.17267	3.94414	4.05341	3.94339	3.88366	3.98031	3.87725	4.74379	4.59348	4.80413	4.37548	4.37389	4.70138
Vitvi07g01947	cysteine-rich RECEPTOR-like kinase | Chr4:12129485-12133157 FORWARD LENGTH=1043 | 201606	9.2.3	mitochondrial electron transport / ATP synthesis.NADH-DH (type II).mitochondrial	4.78727	4.85736	4.82682	4.62381	4.72243	4.76226	4.888	4.81664	5.20026	5.2447	5.1456	4.88812	4.88715	5.41633	4.8072	4.60081	4.79419	5.17297	5.01986	4.98374	4.73686	4.56479	4.80882	5.11466	3.65944	3.47398	3.75547	3.76699	3.19827	3.51725	3.28034	3.41526	5.31029	5.6995	5.36689	5.63196	5.1649	5.35898	5.43779	4.90587	5.24281	5.03903	5.2262	5.26711	4.64641	4.69103
Vitvi19g00447	electron transfer flavoprotein alpha | Chr1:18878038-18879939 REVERSE LENGTH=363 | 201606	9.3	mitochondrial electron transport / ATP synthesis.electron transfer flavoprotein	2.98968	3.23921	2.95175	3.09009	3.1681	2.72897	3.04088	3.04013	3.10802	3.38089	3.26607	3.72034	3.4637	3.74387	3.16861	3.46182	3.32325	3.0937	2.99619	3.06204	3.12908	3.17258	3.00985	3.7179	2.47591	2.52879	2.902	2.79417	2.44015	2.26265	2.61994	2.62134	3.07617	3.45407	3.20081	3.35963	2.93563	3.17831	2.94704	2.99717	3.45111	3.7986	3.12674	2.97641	3.32568	3.30417
Vitvi05g00712	electron transfer flavoprotein beta | Chr5:17453656-17455111 FORWARD LENGTH=251 | 201606	9.3	mitochondrial electron transport / ATP synthesis.electron transfer flavoprotein	3.67108	3.47313	3.90988	3.6938	3.33935	3.00888	3.18678	3.27211	3.91118	3.6533	4.0817	4.02285	4.01763	2.76653	3.50214	3.86816	4.56684	4.75733	4.58479	4.82164	4.14717	4.52773	3.90294	4.35544	4.25584	4.33561	4.50169	4.46354	4.39864	4.16866	4.42278	4.54427	3.85315	3.66584	4.23364	3.68378	3.58259	3.74659	3.80412	4.73389	4.35093	4.87457	3.83344	3.69835	4.53486	4.53927
Vitvi05g01536	electron-transfer flavoprotein:ubiquinone oxidoreductase | Chr2:18021304-18025041 FORWARD LENGTH=633 | 201606	9.3	mitochondrial electron transport / ATP synthesis.electron transfer flavoprotein	2.79322	2.87789	2.76146	2.90013	3.10451	3.07759	2.97624	2.92441	3.03453	3.00491	2.7982	2.66858	2.88791	2.99632	2.74565	3.07574	2.65758	2.85224	2.96866	2.47107	2.89676	3.00129	2.71752	3.17441	3.14884	3.17546	3.06946	3.13581	2.66526	3.00661	3.06127	3.058	2.80347	2.66419	3.02589	2.7912	2.69178	2.84985	3.08641	2.81263	2.77985	2.57345	2.92874	3.02058	2.68669	2.59032
Vitvi02g01182	alternative oxidase 1A | Chr3:7906890-7908416 FORWARD LENGTH=354 | 201606	9.4	mitochondrial electron transport / ATP synthesis.alternative oxidase	2.59718	1.90299	2.81326	2.45714	3.27416	3.21063	2.53819	3.15808	2.89805	2.06188	2.29596	3.96188	2.33761	2.38004	3.07507	2.45978	0.940244	1.42017	2.53027	1.04999	2.92352	2.11241	2.63414	3.11059	4.23176	4.14312	3.45286	3.80968	3.11011	4.65643	3.15926	3.39274	3.18833	2.92778	2.71219	1.326	1.26067	1.44371	1.8025	1.96463	3.03118	3.2267	4.04868	4.38489	3.38449	3.62649
Vitvi12g00905	cysteine-rich RECEPTOR-like kinase | Chr4:12129485-12133157 FORWARD LENGTH=1043 | 201606	9.4	mitochondrial electron transport / ATP synthesis.alternative oxidase	4.44884	4.59703	4.24231	4.43502	4.60008	4.45173	4.3821	4.70848	4.63087	4.55406	4.69066	4.70359	4.4169	4.89473	4.71865	4.32381	5.49732	5.44761	5.62458	5.4002	5.48584	5.20014	5.24797	5.39569	3.51815	3.6983	3.76364	3.79275	3.44963	3.32487	3.48631	3.31904	4.16825	4.35066	4.2206	4.29041	4.04221	4.17949	4.11664	4.33632	5.39683	5.47624	5.55398	5.29335	5.30502	5.43628
Vitvi06g00823	Cytochrome b-c1 complex%2C subunit 8 protein | Chr3:3399815-3400514 FORWARD LENGTH=72 | 201606	9.5	mitochondrial electron transport / ATP synthesis.cytochrome c reductase	5.48659	5.39619	5.40125	5.33218	4.99885	5.20769	5.33177	4.99026	5.20636	5.58523	5.24206	5.11973	5.28357	5.44363	5.39608	5.31987	4.25305	4.74612	4.73615	4.96332	5.26737	4.96583	4.76427	4.79171	5.67047	5.76003	5.45497	5.48345	5.55577	5.80872	5.37217	5.60796	5.3981	5.4517	5.6749	5.38979	5.55902	5.3025	5.54318	5.29615	4.89493	5.00114	5.08484	5.22683	5.32518	5.41396
Vitvi16g00007	Cytochrome b-c1 complex%2C subunit 8 protein | Chr3:3399815-3400514 FORWARD LENGTH=72 | 201606	9.5	mitochondrial electron transport / ATP synthesis.cytochrome c reductase	5.10561	4.97377	5.01552	5.13063	4.59119	4.89414	4.90794	4.70294	4.84921	5.13816	5.00791	4.62337	4.96439	5.24564	4.83464	4.89335	3.52304	4.37826	4.12773	4.54421	4.49962	4.37677	4.30248	4.47613	3.58189	3.74055	3.58776	3.45549	3.47587	3.63033	3.18275	3.69832	3.1309	3.46543	3.47575	3.23471	3.48377	3.22033	3.59965	3.60261	3.13607	3.09799	2.9186	2.96138	3.19157	3.07757
Vitvi04g00441	Cytochrome bd ubiquinol oxidase%2C 14kDa subunit | Chr5:8857036-8857386 FORWARD LENGTH=89 | 201606	9.5	mitochondrial electron transport / ATP synthesis.cytochrome c reductase	6.31782	6.29425	6.47287	6.37237	6.26608	6.19079	6.48463	6.38038	6.10026	6.20153	6.06277	5.99088	5.76335	6.15901	5.96794	6.02243	6.2455	6.49214	6.58411	6.84502	6.83306	6.39115	6.26859	6.38103	5.8509	5.81733	5.75854	5.70916	5.38238	5.4927	5.38994	5.40919	5.63513	5.7011	5.58818	5.75248	5.33046	5.60088	5.61216	5.38583	5.94343	5.79549	6.1532	6.11159	5.99893	6.21068
Vitvi08g01463	Kinesin like protein	9.5	mitochondrial electron transport / ATP synthesis.cytochrome c reductase	4.70666	4.58502	4.71067	4.35873	4.32762	4.38864	4.41731	4.27584	3.98041	4.38769	4.14876	4.10839	4.24896	4.99558	4.45429	4.38104	2.98818	3.59991	3.62679	3.85735	4.00198	3.46763	3.83275	3.71484	4.49166	4.56631	4.41621	4.45818	4.52784	4.76102	4.19724	4.47274	4.36787	4.44741	4.96697	4.74868	4.70738	4.61888	4.75063	4.47604	3.89313	3.89473	4.20706	4.41462	4.17279	4.3225
Vitvi18g02992	Ubiquinol-cytochrome C reductase hinge protein | Chr2:80179-80957 FORWARD LENGTH=62 | 201606	9.5	mitochondrial electron transport / ATP synthesis.cytochrome c reductase	5.72145	5.53374	5.55258	5.6565	5.34306	5.33944	5.53699	5.26399	5.45704	5.75483	5.55511	5.35582	5.42586	5.89986	5.56943	5.64506	4.99053	5.33777	5.49741	5.58111	5.78234	5.26094	5.27469	5.15815	5.93669	5.96785	5.70583	5.68415	5.66648	5.87906	5.4796	5.82318	5.64798	5.63137	5.89284	5.67356	5.57811	5.51156	5.61124	5.5458	5.37642	5.40911	5.69435	5.81336	5.75923	5.8219
Vitvi01g01776	Ubiquinol-cytochrome C reductase iron-sulfur subunit | Chr5:4305414-4307399 REVERSE LENGTH=272 | 201606	9.5	mitochondrial electron transport / ATP synthesis.cytochrome c reductase	5.1789	5.17027	5.23079	5.39683	5.18297	5.08467	5.14695	5.36206	5.48239	5.2596	5.29198	5.34222	5.21471	5.54997	5.40251	5.49461	4.97951	4.847	4.8642	5.13403	5.00041	4.82852	5.08846	5.08531	4.35849	4.38357	4.69342	4.69671	4.12321	4.05172	4.20299	3.97581	4.59543	4.66993	4.71126	4.68819	4.41503	4.76642	4.60615	4.46892	4.42402	4.45143	4.6715	5.0687	4.66392	4.7102
Vitvi14g01457	Ubiquinol-cytochrome C reductase iron-sulfur subunit | Chr5:4308431-4310022 REVERSE LENGTH=274 | 201606	9.5	mitochondrial electron transport / ATP synthesis.cytochrome c reductase	4.42494	4.32732	4.20402	4.53745	4.25063	4.26264	4.24966	4.22268	4.42407	4.53843	4.62334	4.61018	4.27017	4.2388	4.39285	4.34609	5.34366	4.83496	4.96239	5.03111	4.84579	4.88289	4.83921	4.79026	4.34017	4.19078	4.50331	4.33306	4.29089	4.36729	4.35719	4.25079	4.66283	4.47577	4.20744	4.19676	4.31078	4.27341	4.34701	4.44735	4.67024	4.65119	4.88448	4.6624	4.7045	4.93249
Vitvi03g00373	cytochrome c biogenesis protein family | Chr1:18276794-18279204 FORWARD LENGTH=547 | 201606	9.6	mitochondrial electron transport / ATP synthesis.cytochrome c	4.47659	4.6638	4.70284	4.51754	4.47027	4.72979	4.65858	4.76091	4.30127	4.04601	4.07376	4.06211	4.02874	4.29505	4.05305	3.85268	4.39019	4.48035	4.39718	4.53559	3.53403	3.71846	3.94878	3.93087	5.44529	5.3943	5.72965	5.57867	4.99886	5.20506	5.41908	5.1775	3.46499	3.87906	4.10326	4.58203	3.762	3.64054	3.85179	3.34703	4.38709	4.0466	4.12343	4.34492	3.23484	3.20367
Vitvi09g00345	cytochrome c biogenesis protein family | Chr1:5240471-5241117 REVERSE LENGTH=159 | 201606	9.6	mitochondrial electron transport / ATP synthesis.cytochrome c	2.7519	2.57205	2.4886	2.37984	2.13665	2.19406	2.39717	2.40303	2.26522	2.46595	2.27764	2.57862	2.57586	2.90498	2.28658	2.47604	3.54029	3.59635	3.48629	3.89017	3.17806	3.35289	2.88224	2.9269	2.84261	2.9053	2.9216	3.14027	2.89369	2.86937	2.81295	2.92834	2.59985	2.59692	2.83368	2.44357	2.60039	2.63881	2.3982	2.87321	3.17204	3.33346	2.90325	2.75028	2.88439	3.00297
Vitvi12g02062	CYTOCHROME C-1 | Chr1:8079384-8080246 FORWARD LENGTH=102 | 201606	9.6	mitochondrial electron transport / ATP synthesis.cytochrome c	4.28228	4.19588	4.3958	4.06149	3.75067	3.80108	4.29958	4.18082	4.21923	4.53843	4.12333	4.05379	4.26078	5.15869	4.38545	4.57652	2.6175	2.69458	3.27774	3.00824	3.62379	3.18994	3.05	3.40094	3.34528	3.06215	2.9313	2.98504	2.85423	3.20677	2.90997	2.92834	4.12968	4.26007	4.63071	4.5357	4.42172	4.41082	4.54173	4.09637	3.50537	3.23079	3.99177	4.44555	3.96497	4.02316
Vitvi09g00514	Cytochrome C1 family | Chr3:10056144-10058370 REVERSE LENGTH=307 | 201606	9.6	mitochondrial electron transport / ATP synthesis.cytochrome c	6.27166	6.4198	6.29758	6.32733	6.37684	6.40647	6.2504	6.45745	6.16743	6.27041	6.15536	6.26651	6.28849	6.39439	6.25417	6.19132	6.45786	6.57185	6.51203	6.65876	6.34551	6.37179	6.51706	6.60559	5.26288	5.25215	5.54537	5.63118	5.31029	5.12652	5.2817	5.25131	6.22338	6.1278	6.15183	6.12066	6.27521	6.22922	6.1843	6.2654	6.60431	6.63987	6.36174	6.26379	6.29151	6.38419
Vitvi14g01592	Cytochrome C1 family | Chr3:10056144-10058370 REVERSE LENGTH=307 | 201606	9.6	mitochondrial electron transport / ATP synthesis.cytochrome c	3.35882	3.29504	3.21093	3.36431	3.41388	3.11831	3.32298	3.51043	3.38025	3.52528	3.3297	3.66677	3.51199	3.71547	3.82851	3.86816	3.41962	3.3179	3.50557	3.46926	3.59356	3.25734	3.46442	3.53202	3.66599	3.58159	3.69413	3.6807	3.22945	3.59593	3.41867	3.55699	3.1309	3.15991	3.55271	3.33279	3.44051	3.55189	3.40887	3.42637	3.50224	3.52253	3.90966	4.00234	3.94687	3.96294
Vitvi18g02244	cytochrome c-2 | Chr4:6277083-6278281 FORWARD LENGTH=112 | 201606	9.6	mitochondrial electron transport / ATP synthesis.cytochrome c	4.60397	4.62746	4.6325	4.60695	4.52734	4.3928	4.64379	4.22783	4.37078	4.53494	4.57165	3.99124	4.55585	4.98818	4.49614	4.56516	5.47506	5.4818	5.64734	5.74931	6.01007	5.24753	5.09327	5.18053	4.34834	4.41802	4.54813	4.40535	4.1994	4.18726	3.95728	4.04963	4.27593	4.55766	4.53491	4.57822	3.94958	4.10169	4.2147	4.02535	5.48447	5.67131	5.64522	5.42424	5.66748	5.74817
Vitvi09g01645	[Sotub08g029460.1.1]: Nuclear transport factor 2 (NTF2)-like protein [Sotub08g029460.1.1]: Nuclear transport factor 2 (NTF2)-like protein | [stNIB-v1_0006613]	9.7	mitochondrial electron transport / ATP synthesis.cytochrome c oxidase	5.29492	5.14596	5.04213	5.24525	5.10763	5.09236	5.18115	5.21687	5.25128	5.34691	5.09157	5.271	5.29166	5.45977	5.37193	5.3934	4.85232	4.97047	5.20114	5.20749	5.30092	4.93657	5.06783	5.0297	5.21678	5.31802	5.27814	5.26873	4.93005	5.18669	5.15084	5.10665	5.3146	5.25626	5.34902	5.24374	5.26749	5.19304	5.1759	5.29916	5.28174	5.14815	5.42558	5.57419	5.40405	5.44423
Vitvi13g01924	cytochrome C oxidase 6B | Chr1:7925447-7926918 FORWARD LENGTH=191 | 201606	9.7	mitochondrial electron transport / ATP synthesis.cytochrome c oxidase	3.53155	3.32009	3.41148	3.28643	2.96826	3.20119	3.21506	3.05179	3.20864	3.34142	3.46942	3.52944	3.60027	3.64947	3.4675	3.71906	2.84973	3.25151	3.45091	3.15049	3.26083	2.90474	2.98935	3.1474	2.70308	2.52135	2.75684	2.66374	2.53587	2.59767	2.55542	2.74498	2.61389	2.87764	2.82681	2.87421	2.81885	2.62498	2.71241	3.17395	2.77985	2.50741	2.74006	2.73857	2.66788	2.86762
Vitvi13g01925	cytochrome C oxidase 6B | Chr1:7925447-7926918 FORWARD LENGTH=191 | 201606	9.7	mitochondrial electron transport / ATP synthesis.cytochrome c oxidase	4.34846	4.26847	4.3885	4.26867	4.08564	4.08403	4.15062	3.98191	4.18876	4.48328	4.42538	4.5503	4.44827	4.7897	4.42931	4.54989	4.27897	4.27954	4.53872	4.52344	4.42042	4.19532	4.34747	4.21074	4.25801	4.2278	4.25564	4.2955	4.35892	4.17567	4.15035	4.12895	4.25816	4.12572	4.69059	4.3294	4.46122	4.23748	4.09304	4.29262	4.30487	4.34391	4.28018	4.38864	4.54349	4.6226
Vitvi14g02473	cytochrome C oxidase subunit | Chr3:23090295-23090489 FORWARD LENGTH=64 | 201606	9.7	mitochondrial electron transport / ATP synthesis.cytochrome c oxidase	6.80611	6.72233	6.7584	6.64163	6.5017	6.54171	6.81347	6.57472	6.46882	6.72734	6.63216	6.29621	6.14464	6.72507	6.59352	6.44618	5.55787	5.70164	5.81751	5.9153	6.04856	5.62305	5.96888	5.86642	6.65306	6.70303	6.54438	6.48323	6.41882	6.79116	6.17813	6.46803	6.52124	6.49506	6.74741	6.67868	6.52292	6.35715	6.50369	6.28884	5.82416	5.75409	6.33196	6.64232	6.30528	6.31794
Vitvi07g03064	Cytochrome c oxidase subunit VIa family protein expressed IPR001349 Cytochrome c oxidase, subunit VIa	9.7	mitochondrial electron transport / ATP synthesis.cytochrome c oxidase	5.70079	5.51125	5.64123	5.58559	5.41942	5.55868	5.67795	5.51412	5.25128	5.53712	5.51949	5.25294	5.4047	5.75306	5.54969	5.55228	4.31199	4.34893	4.42581	4.68023	5.04273	4.55813	4.74605	4.82618	5.23782	5.07427	4.9899	4.99062	4.99239	5.25551	4.7806	5.02361	5.04866	4.96494	5.11389	4.93422	5.15691	4.97854	5.06836	4.99655	4.06877	4.07879	4.64253	4.98449	4.74247	4.72768
Vitvi11g00826	Cytochrome c oxidase%2C subunit Vib family protein | Chr5:23426753-23427637 FORWARD LENGTH=78 | 201606	9.7	mitochondrial electron transport / ATP synthesis.cytochrome c oxidase	3.9882	4.09546	3.89623	3.80312	3.54495	3.66342	3.86969	3.67777	3.42276	3.6533	3.60417	3.53344	3.64787	4.19577	3.78134	3.78253	2.49897	2.70123	2.90035	2.65419	3.09418	2.88356	2.6987	2.94793	4.27525	4.13583	4.2862	4.04701	4.11846	4.21245	4.05173	4.40498	3.16944	3.20579	3.55271	3.21524	3.57061	3.41384	3.51927	3.54283	2.44948	2.73798	3.04984	3.18916	2.78311	3.10458
Vitvi08g00675	electron transport SCO1/SenC family protein | Chr3:2727285-2729289 FORWARD LENGTH=334 | 201606	9.7	mitochondrial electron transport / ATP synthesis.cytochrome c oxidase	1.62415	0.863764	0.974679	1.01538	0.897868	1.15056	0.686993	0.361474	0.824648	1.12369	0.833116	1.33021	0.968001	1.71368	0.962659	1.21543	0.684987	1.15552	1.22519	0.990694	1.38636	0.598489	1.46998	0.755654	1.50177	1.29148	1.4579	1.55084	1.43634	1.4476	1.14537	1.57876	1.47078	1.16224	1.37339	1.414	1.56457	1.49025	1.92641	1.53092	0.818186	1.22053	1.51958	1.28281	1.2327	1.18481
Vitvi01g01772	integral membrane family protein | Chr1:9833029-9834390 REVERSE LENGTH=280 | 201606	9.7	mitochondrial electron transport / ATP synthesis.cytochrome c oxidase	6.43613	6.42462	6.55991	6.60294	6.48355	6.41773	6.46162	6.52906	6.81944	6.46801	6.67391	6.68552	6.2977	6.79713	6.59593	6.62219	5.98148	6.32195	6.16672	6.26779	6.38736	6.35746	6.42942	6.76364	6.13916	6.16207	6.31727	6.41667	5.61851	5.65934	6.03597	5.8112	6.2188	6.43277	6.54567	6.43492	6.36703	6.44395	6.52981	6.33754	6.20111	6.08135	6.4794	6.76098	6.2185	6.47841
Vitvi07g02800	MBOAT (membrane bound O-acyl transferase) family protein | Chr1:21330729-21333762 REVERSE LENGTH=387 | 201606	9.7	mitochondrial electron transport / ATP synthesis.cytochrome c oxidase	2.28591	2.00951	2.26241	1.91543	1.91508	1.8757	2.0919	1.78817	1.86375	1.60911	2.39277	1.86214	1.75041	1.90183	1.88604	2.11	1.42195	1.77556	1.87388	2.06444	1.8626	2.55562	2.15267	2.08946	2.03453	1.96408	1.78117	1.72746	2.41713	1.9614	1.8501	2.39841	1.95179	1.83448	1.9552	1.62045	2.18405	1.86465	1.5173	2.38346	1.53483	2.22464	1.51958	1.12991	2.02658	2.07529
Vitvi07g02803	MBOAT (membrane bound O-acyl transferase) family protein | Chr1:21330729-21333762 REVERSE LENGTH=387 | 201606	9.7	mitochondrial electron transport / ATP synthesis.cytochrome c oxidase	-0.446243	-0.102553	0.246352	-0.0906664	0.19887	-0.216221	0.0610588	0.203212	0.0447742	-0.00269218	0.137373	0.264407	0.602129	0.538362	-0.334607	0.146004	-0.021282	-0.0863643	-0.378506	0.306556	0.0483117	0.674438	-0.582763	0.406646	0.509072	0.464321	0.504127	0.278383	0.58834	0.310096	0.386995	0.637384	-0.0988314	0.731607	0.265748	0.121644	-0.0365995	0.403742	-0.16551	-0.212904	-0.00183487	-0.502765	0.457892	-0.178641	-0.335285	-0.302308
Vitvi07g02798	MBOAT (membrane bound O-acyl transferase) family protein | Chr1:21330729-21333762 REVERSE LENGTH=387 | 201606	9.7	mitochondrial electron transport / ATP synthesis.cytochrome c oxidase	1.8101	1.7516	1.92846	1.92756	1.50951	1.76467	1.496	1.8294	1.8167	1.44002	1.82683	1.71507	1.60955	1.74211	1.46223	1.25364	1.54671	2.49478	2.02053	2.62848	1.7869	2.11241	2.19804	2.136	1.48705	1.44086	1.38919	1.60355	1.92394	2.25385	1.39372	1.74202	1.08376	1.32075	1.03486	0.69962	0.951122	0.669475	0.896418	1.64902	0.818186	1.47667	0.848207	0.208382	1.31564	1.18481
Vitvi09g01591	NA	9.7	mitochondrial electron transport / ATP synthesis.cytochrome c oxidase	2.25666	2.1087	2.09315	2.18151	1.68028	1.54335	1.7042	1.5785	1.8167	2.30289	1.95917	2.31636	2.26431	2.11248	2.05421	2.04611	1.365	2.0185	2.44492	2.78792	2.50627	2.25116	2.06722	2.54069	2.43814	2.42899	1.96238	2.36107	2.46281	2.30585	2.3425	2.45745	1.95179	1.78698	2.13281	1.6926	2.4339	2.0313	2.20617	2.45727	2.1381	2.00293	2.03349	1.94365	2.41303	1.96171
Vitvi12g02009	NA	9.7	mitochondrial electron transport / ATP synthesis.cytochrome c oxidase	2.54974	2.24577	2.35519	2.3259	2.07674	2.1158	2.27963	1.71674	1.59298	2.42876	2.13228	2.02994	2.08437	2.50971	1.76574	2.25835	0.914012	1.48325	1.46477	1.46745	2.06042	1.46941	1.93411	1.54415	2.05464	2.13948	1.99973	1.81946	2.32118	2.41246	2.1172	2.01196	1.9407	1.79901	2.34962	2.02993	2.04076	2.0313	1.74979	1.79281	0.952936	1.25313	1.17227	1.83791	1.59338	1.82765
Vitvi16g00158	RNA-directed DNA polymerase (reverse transcriptase)-related family protein | Chr3:8789309-8790907 FORWARD LENGTH=532 | 201606	9.7	mitochondrial electron transport / ATP synthesis.cytochrome c oxidase	2.7519	2.52254	2.67612	2.77823	2.48283	2.35603	2.87856	2.4121	3.04817	2.81623	3.17498	3.01	2.30142	3.07106	2.52758	2.90615	2.19568	2.40803	2.45289	2.10229	2.80859	2.49407	2.48103	2.64092	1.95118	1.63252	1.95289	1.8848	1.3417	1.4476	1.8501	1.63099	2.55688	2.64434	2.54645	3.00464	2.41615	2.6661	2.40674	2.27334	2.51318	2.40231	2.50271	2.66627	2.45753	2.23863
Vitvi04g00451	Rubredoxin-like superfamily protein | Chr1:30169784-30170999 REVERSE LENGTH=171 | 201606	9.7	mitochondrial electron transport / ATP synthesis.cytochrome c oxidase	0.32869	0.589325	0.655997	0.713191	0.752263	0.426623	0.291064	0.117056	0.199497	-0.424519	-1.36852	-0.409823	-0.269863	0.402479	-0.790985	-0.577478	-0.126252	0.44415	0.0988156	0.57229	0.691519	-0.129838	0.576893	0.246181	1.03959	1.08503	0.628574	1.27026	0.862779	0.998737	0.413712	0.80589	-0.403686	0.114936	-0.457735	0.35297	-0.191322	-1.0276	0.0239676	-0.763919	-0.849832	-0.676096	0.429603	0.174031	0.307558	0.141994
Vitvi17g00186	Surfeit locus 1 cytochrome c oxidase biogenesis protein | Chr3:6133581-6136053 FORWARD LENGTH=354 | 201606	9.7	mitochondrial electron transport / ATP synthesis.cytochrome c oxidase	1.82345	2.00951	1.66408	1.92756	1.93771	2.06463	1.85564	1.92124	1.92418	1.88648	1.87637	1.61302	1.93885	2.14478	1.67149	2.06772	1.20111	1.4986	1.5564	1.88067	1.54412	1.99883	1.82265	1.78516	2.10372	1.47206	2.07165	1.8525	1.86845	1.84907	1.76965	1.85612	1.81263	2.11974	2.14391	1.74783	1.88166	1.79219	2.13603	2.32945	2.14616	2.22464	1.99539	2.12542	2.2112	2.15497
Vitvi07g01361	Thioredoxin superfamily protein | Chr4:18435586-18437095 REVERSE LENGTH=276 | 201606	9.7	mitochondrial electron transport / ATP synthesis.cytochrome c oxidase	1.51311	1.73927	1.69596	1.18656	1.05102	1.1308	1.85564	1.64158	1.62974	1.68676	1.66711	1.23526	1.51792	1.68468	1.6093	1.27238	0.254352	0.44415	1.02588	0.773337	1.2092	0.698891	0.757465	1.05596	1.70626	1.42501	1.49761	1.49614	1.27497	1.89506	1.35289	1.26842	1.58922	1.72532	1.55063	1.77467	1.53197	1.29433	1.74979	1.24444	1.80297	1.37665	1.70803	1.73563	1.37872	1.15066
Vitvi19g00226	transmembrane protein | Chr1:19761866-19762318 REVERSE LENGTH=150 | 201606	9.7	mitochondrial electron transport / ATP synthesis.cytochrome c oxidase	4.31339	4.30239	4.12717	4.30862	4.14519	4.56652	4.56591	4.24824	4.02594	4.32228	4.27649	3.91976	3.8524	3.66068	3.86623	3.87431	3.07361	2.78498	3.13146	3.02804	3.14812	3.02566	3.18232	2.69788	4.42371	4.48645	4.33816	4.4311	4.70619	4.48473	4.38784	4.47274	4.36164	4.3527	4.4856	4.36074	4.09617	3.90386	4.34701	4.67323	2.79531	2.57989	2.53626	2.57707	2.88439	2.67685
Vitvi06g00577	plant uncoupling mitochondrial protein 1 | Chr3:20038890-20040996 FORWARD LENGTH=306 | 201606	9.8	mitochondrial electron transport / ATP synthesis.uncoupling protein	2.19633	2.06984	2.24096	2.08739	1.62557	1.94524	2.39717	2.0195	1.39367	1.91902	1.88849	2.06349	1.14177	1.98744	1.85421	2.13068	-0.021282	0.855219	1.18747	0.400678	0.442943	0.279806	0.576893	0.495002	2.22401	2.35561	2.13178	2.39884	1.97738	1.95055	1.49728	1.86705	1.48613	2.03078	1.76705	2.32146	1.82895	1.37922	1.65265	1.22767	1.15816	0.455815	1.04752	1.40632	0.0986113	0.209898
Vitvi08g01313	plant uncoupling mitochondrial protein 1 | Chr3:20038890-20040996 FORWARD LENGTH=306 | 201606	9.8	mitochondrial electron transport / ATP synthesis.uncoupling protein	3.40842	3.27809	3.56613	3.46756	3.38123	3.3281	3.42338	3.1795	3.68099	3.66933	3.37349	3.51739	3.5853	3.63817	3.39193	3.56801	3.5867	4.00379	4.06151	3.57397	4.01033	3.80266	3.82699	3.69322	3.17663	3.28051	3.53467	3.52546	2.98523	2.85781	3.09468	3.20737	3.17419	3.2103	3.24271	3.47869	2.68438	3.30955	3.09171	2.98224	3.54554	3.73366	3.38057	3.38958	3.45571	3.58554
Vitvi18g00508	uncoupling protein 5 | Chr2:9563531-9564472 REVERSE LENGTH=313 | 201606	9.8	mitochondrial electron transport / ATP synthesis.uncoupling protein	7.039	6.95006	7.04038	7.24782	6.7046	6.16551	6.74721	7.13549	6.30873	6.56545	6.94817	8.68793	4.36087	6.43794	5.7824	6.61671	7.80259	7.49178	8.02947	8.05037	7.28843	5.42108	7.36411	7.21928	5.54816	5.57307	5.3949	5.47817	5.15196	5.2522	4.48552	4.20199	6.13669	6.32776	5.06801	5.98933	4.41055	4.5528	4.51828	4.08011	6.78227	6.07395	6.97367	6.0124	5.49583	5.76942
Vitvi13g00561	ATP synthase D chain | Chr3:19396689-19397866 FORWARD LENGTH=122 | 201606	9.9	mitochondrial electron transport / ATP synthesis.F1-ATPase	6.49157	6.3188	6.50978	6.4305	6.33749	6.34669	6.46289	6.34706	6.25091	6.35114	6.14718	6.29915	6.27455	6.62416	6.36041	6.54195	5.91028	6.06015	6.11931	6.01415	6.21486	5.98305	5.8805	6.0737	6.28565	6.32577	6.17706	6.22393	5.80594	5.89258	6.02572	5.90168	5.93057	6.00084	6.2137	6.19954	6.19613	5.98769	5.99135	5.97504	6.08379	5.99422	6.15429	6.26328	6.15347	6.10986
Vitvi15g00504	ATPase%2C F1 complex%2C delta/epsilon subunit | Chr5:19090384-19092034 FORWARD LENGTH=203 | 201606	9.9	mitochondrial electron transport / ATP synthesis.F1-ATPase	5.23245	5.18399	5.36079	5.3092	5.25232	5.13266	5.23346	5.39103	5.37957	5.39011	5.33137	5.2248	5.21714	5.54896	5.47841	5.46437	5.0185	4.72017	4.99415	4.94522	5.07988	4.71771	4.90499	4.85011	5.00964	5.14856	5.22295	5.23049	4.68547	4.92238	4.84826	4.95484	5.12295	5.33372	5.28154	5.23772	4.92703	5.12707	5.14051	5.09348	4.92334	4.88631	5.25269	5.44059	5.08508	5.35239
Vitvi13g01738	delta subunit of Mt ATP synthase | Chr5:4310558-4311941 REVERSE LENGTH=238 | 201606	9.9	mitochondrial electron transport / ATP synthesis.F1-ATPase	5.63508	5.73423	5.6666	5.85364	5.67818	5.597	5.69741	5.92797	5.65057	5.63179	5.69455	5.66175	5.6874	6.03883	5.84176	5.82241	5.12953	5.31411	5.16884	5.31111	5.32872	5.25683	5.39841	5.41375	5.42226	5.44921	5.64892	5.70012	5.03837	5.12169	5.3122	5.1687	5.57539	5.57917	5.62726	5.5701	5.56407	5.6444	5.53833	5.44145	5.552	5.3368	5.7948	5.98789	5.57203	5.67647
Vitvi17g00709	gamma subunit of Mt ATP synthase | Chr2:14018978-14021047 REVERSE LENGTH=325 | 201606	9.9	mitochondrial electron transport / ATP synthesis.F1-ATPase	5.49601	5.43302	5.61957	5.69513	5.58806	5.36927	5.63895	5.71445	5.75824	5.65532	5.72698	5.90016	5.69701	5.884	5.78662	5.88614	5.71236	5.43071	5.62811	5.55406	5.54232	5.41187	5.5452	5.6811	5.3086	5.36966	5.59883	5.59341	4.90269	4.79173	5.13487	5.0297	5.3869	5.54923	5.46196	5.60137	5.42893	5.51625	5.58327	5.46579	5.72743	5.59785	5.87828	5.9446	5.57118	5.68619
Vitvi07g01850	MALE GAMETOPHYTE DEFECTIVE 1 | Chr2:9320612-9322618 REVERSE LENGTH=220 | 201606	9.9	mitochondrial electron transport / ATP synthesis.F1-ATPase	5.26341	5.20656	5.30115	5.44296	5.34835	5.14257	5.3373	5.59204	5.39033	5.37943	5.34792	5.3053	5.24599	5.48101	5.38962	5.35656	4.96041	4.95942	4.89817	4.75489	5.11995	4.90933	4.92806	5.12508	5.02374	5.00931	5.21105	5.32768	4.57367	4.65476	4.80603	4.63179	4.97442	5.08149	5.04156	5.21218	4.83314	5.09731	4.96377	4.94745	5.33999	4.96837	5.40029	5.57501	5.12357	5.21455
Vitvi04g01783	Mitochondrial ATP synthase subunit G protein | Chr4:13282370-13283118 FORWARD LENGTH=122 | 201606	9.9	mitochondrial electron transport / ATP synthesis.F1-ATPase	4.08566	3.8595	4.01157	4.00254	3.63426	3.73716	3.89489	4.02098	4.03624	4.16836	3.93453	3.61867	4.06156	4.18287	4.15016	3.84018	3.38184	3.34362	3.34781	3.32067	3.61561	3.06382	3.05494	3.41987	4.21399	4.23918	4.10739	4.1766	3.68627	3.98418	3.84888	3.852	3.85315	3.92914	4.1508	4.03687	3.92781	4.02209	3.90699	3.75086	3.51785	3.29092	3.64637	3.86373	3.54435	3.53017
Vitvi09g00209	Mitochondrial ATP synthase subunit G protein | Chr4:14486265-14487257 REVERSE LENGTH=122 | 201606	9.9	mitochondrial electron transport / ATP synthesis.F1-ATPase	3.07033	2.99142	3.08415	2.85641	2.60804	2.38968	2.74635	2.49983	2.73048	3.26752	2.75911	3.23281	3.10288	3.51178	2.98976	3.44953	2.11737	2.51	2.79142	2.58237	3.31909	2.59524	3.1958	2.8112	3.31226	3.34512	3.50899	3.37819	2.85423	3.23833	2.94244	3.091	2.99267	2.91678	3.16312	2.8804	2.66196	2.46328	2.76647	2.79566	2.63273	2.85412	3.37687	3.46255	3.48108	3.52351
Vitvi19g01974	Mitochondrial ATP synthase subunit G protein | Chr4:14486265-14487257 REVERSE LENGTH=122 | 201606	9.9	mitochondrial electron transport / ATP synthesis.F1-ATPase	4.93765	4.77368	4.79221	4.887	4.37606	4.45372	4.68771	4.3603	4.46533	4.81695	4.85104	4.74726	4.72758	5.08984	4.72453	5.11844	3.59084	3.94898	4.05629	4.33166	4.35639	3.99513	4.23225	4.07161	4.64873	4.68088	4.40058	4.37156	4.74215	4.73439	4.23705	4.65877	4.82852	4.56648	4.88832	4.7755	5.04293	4.80222	4.75063	4.97661	3.76291	3.98727	4.07631	4.30579	4.26123	4.58953
Vitvi03g00527	O-acyltransferase (WSD1-like) family protein | Chr3:18235445-18237646 REVERSE LENGTH=507 | 201606	9.9	mitochondrial electron transport / ATP synthesis.F1-ATPase	6.27713	6.20291	6.24871	6.23462	6.39791	6.36372	6.30453	6.28235	6.3361	6.04447	6.12558	6.25142	6.31084	6.63746	6.35711	6.43323	6.1892	6.26082	6.07093	6.44069	6.28145	6.39255	6.52998	6.64153	4.92616	4.84328	4.90262	4.99309	4.82611	5.03706	4.82978	4.78659	6.3769	6.55256	6.67322	6.64361	6.68044	6.78813	6.72334	6.39689	6.33229	6.57848	6.18423	6.62494	6.88829	6.82105
Vitvi15g00960	O-acyltransferase (WSD1-like) family protein | Chr5:21656951-21659207 REVERSE LENGTH=486 | 201606	9.9	mitochondrial electron transport / ATP synthesis.F1-ATPase	7.52836	7.67709	7.51048	7.91952	7.65158	7.4521	7.47453	7.61174	8.39676	8.05983	8.13967	8.06151	7.284	7.76945	7.44975	7.2999	7.96331	7.87492	7.8276	7.80676	8.06186	8.39203	7.98863	8.36933	4.43334	4.55361	5.0152	4.8921	4.74831	3.93825	4.46331	4.56456	7.75292	7.81362	7.13229	7.24689	7.27628	7.59811	7.38165	7.23306	7.96516	7.69885	7.59287	7.88554	7.51229	7.74861
Vitvi06g00243	P-loop containing nucleoside triphosphate hydrolases superfamily protein | Chr3:3208310-3210678 FORWARD LENGTH=411 | 201606	9.9	mitochondrial electron transport / ATP synthesis.F1-ATPase	0.211651	0.141866	0.409082	-0.0906664	0.471242	0.140714	0.291064	0.469727	1.16234	0.66774	0.906489	1.19546	0.110741	0.882808	0.496996	0.47199	0.520867	0.650601	0.518924	0.306556	-0.405054	-0.218647	-0.304462	0.495002	-0.143004	-0.293478	-0.457399	-0.0476029	0.102913	0.0504525	0.332028	0.325	0.523801	0.261157	0.419781	0.85861	0.420607	0.303048	0.743067	0.348975	0.344816	-0.253405	0.400748	0.274725	-0.237438	-0.350402
Vitvi13g00637	P-loop containing nucleoside triphosphate hydrolases superfamily protein | Chr3:3208310-3210678 FORWARD LENGTH=433 | 201606	9.9	mitochondrial electron transport / ATP synthesis.F1-ATPase	4.53865	4.56769	4.72812	4.61071	4.58044	4.39487	4.53098	4.72859	4.60802	4.41076	4.566	4.72995	4.61601	4.61626	4.55011	4.6247	5.30128	5.35263	5.27381	5.38781	4.79839	4.99698	5.00922	5.38031	4.48612	4.5463	4.94871	4.85996	4.59263	4.46008	4.77803	4.58125	4.42871	4.52184	4.4368	4.12034	4.52474	4.46036	4.36683	4.56052	5.30442	5.34533	5.10957	4.85631	4.72891	4.77188
Vitvi13g00636	Zim17-type zinc finger protein | Chr3:20310354-20311652 FORWARD LENGTH=223 | 201606	9.9	mitochondrial electron transport / ATP synthesis.F1-ATPase	3.01901	2.72995	3.00999	2.95447	2.62905	2.78061	2.78999	2.82601	2.78038	2.77534	2.89151	2.94548	3.02736	3.08222	3.01876	2.91214	2.80761	2.9222	2.92921	2.97293	2.7747	2.76697	2.6987	2.90019	3.0916	3.08755	3.5025	3.34761	2.92122	2.8636	2.84765	3.07695	2.71505	2.72847	2.98944	2.60931	2.69914	2.58979	2.30994	2.76692	3.06558	2.95171	3.1179	3.24401	2.829	2.89366
Vitvi07g00510	ABC transporter 1 | Chr4:708652-711095 FORWARD LENGTH=623 | 201606	9.99	mitochondrial electron transport / ATP synthesis.unspecified	2.76581	2.83798	2.55095	2.56197	2.33723	2.79951	2.73523	2.43008	2.92048	2.81623	2.93307	2.96337	2.74031	2.81417	2.69264	3.02692	2.71188	2.82814	2.46082	2.57566	2.68371	2.84573	2.51728	2.58833	2.70944	2.79244	2.71253	2.83332	2.77798	2.82255	2.95614	3.11412	3.00337	2.70948	2.65903	2.71702	3.21261	3.065	2.86888	3.05061	3.16015	2.90117	2.75153	2.8891	2.96882	2.84644
Vitvi01g02028	coenzyme Q biosynthesis Coq4 family protein / ubiquinone biosynthesis Coq4 family protein | Chr2:1122122-1123011 REVERSE LENGTH=226 | 201606	9.99	mitochondrial electron transport / ATP synthesis.unspecified	1.68396	1.92493	1.91497	2.00968	1.20821	1.11076	1.77106	1.90847	1.80067	1.48419	1.45523	1.87479	1.95058	2.11248	1.55754	1.77104	2.34058	2.51756	2.34567	2.71041	2.1762	2.05674	1.97639	2.01172	2.75316	2.58694	3.06065	2.83882	2.25347	2.30585	2.62567	2.54852	2.01665	1.95758	1.56721	1.80102	1.39364	1.77976	1.70896	1.55801	2.3272	2.15733	2.18502	2.27067	2.15825	2.05697
Vitvi09g00010	O-fucosyltransferase family protein | Chr5:20530453-20532635 REVERSE LENGTH=566 | 201606	10.1	cell wall.precursor synthesis	4.43803	4.54485	4.47833	4.50141	4.63858	4.60284	4.55172	4.74305	4.35714	4.30597	4.23199	4.20927	4.34762	4.55147	4.43828	4.2989	4.17512	3.9739	3.96169	3.82093	4.11271	3.76552	4.12826	3.73009	3.55391	3.71795	3.55049	3.66218	3.64723	3.5607	3.30909	3.43375	4.20118	4.31133	4.25683	4.48987	4.35339	4.41685	4.49845	4.06602	3.64273	3.45406	3.88383	3.98263	3.66313	3.53679
Vitvi02g00642	phosphoglucosamine mutase-like protein | Chr5:5981117-5982787 FORWARD LENGTH=556 | 201606	10.1	cell wall.precursor synthesis	2.70215	2.82636	2.47028	2.50647	2.87753	3.00888	2.88863	2.81236	2.92048	2.73326	2.49145	2.87794	2.8818	2.95441	2.98487	3.01585	2.04669	2.2983	2.33709	2.34258	2.63597	2.97149	2.84849	2.83961	2.59739	1.97501	2.17324	2.44289	2.039	2.31433	2.26391	2.13462	2.15751	1.96827	2.36867	1.86487	2.14145	1.95591	2.07306	2.49981	1.97573	2.04078	2.54288	2.69077	2.68669	2.73562
Vitvi13g00352	Glucose-1-phosphate adenylyltransferase family protein | Chr2:16589401-16590741 FORWARD LENGTH=361 | 201606	10.1.1.1	cell wall.precursor synthesis.NDP sugar pyrophosphorylase.GDP mannose	6.26372	6.37468	5.96203	6.15049	6.18623	5.98741	6.00921	6.10066	5.54627	6.19657	5.99009	6.12405	6.0673	5.837	5.86988	5.95009	5.77746	5.68077	5.78156	5.84659	6.01111	5.75281	5.91011	5.44828	6.14738	6.18343	6.24036	6.14556	6.31678	6.22685	6.45107	6.2547	5.72842	5.37044	5.17332	5.3952	6.00594	5.78715	5.37935	5.74314	5.20473	5.23641	5.30326	5.04988	5.57456	5.42025
Vitvi15g00932	L-fucokinase/GDP-L-fucose pyrophosphorylase | Chr1:92583-95552 FORWARD LENGTH=866 | 201606	10.1.1.2	cell wall.precursor synthesis.NDP sugar pyrophosphorylase.GDP fucose and fucokinase	3.20911	3.19926	2.95175	2.97213	2.96826	3.07759	3.02271	3.3307	3.26814	3.13527	3.13483	2.99269	3.06021	3.16854	3.19426	2.95915	3.73267	3.4262	3.09118	2.6981	3.34901	3.56396	3.33635	3.37401	2.7715	2.67671	2.87713	2.88213	2.64558	2.57666	2.92862	2.71505	3.014	2.83156	2.806	2.99896	2.62379	2.85579	2.77309	2.87859	3.48009	3.43287	3.39893	3.06812	3.1605	3.16142
Vitvi18g00215	UDP-sugar pyrophosphorylase | Chr5:21331230-21334573 FORWARD LENGTH=614 | 201606	10.1.1.20	cell wall.precursor synthesis.NDP sugar pyrophosphorylase.multiple NDP-Sugars	4.18473	4.3599	4.39093	4.4851	4.23015	4.28963	4.34783	4.36965	4.41357	4.5191	4.44603	4.64384	4.38268	4.3538	4.25747	4.35051	4.74853	4.7267	4.54246	4.57818	4.47118	4.5993	4.58801	4.53115	4.10009	4.14312	4.07056	4.23832	4.22172	4.1065	4.14238	4.09682	4.32583	4.34042	4.34121	4.48378	4.32987	4.62584	4.5667	4.5969	4.66744	4.80618	4.051	4.11074	4.45479	4.36408
Vitvi19g00025	rhamnose biosynthesis 1 | Chr1:29550110-29552207 FORWARD LENGTH=669 | 201606	10.1.10	cell wall.precursor synthesis.RHM	3.77443	3.64161	3.69399	3.71494	3.93911	3.73061	3.60232	3.90687	3.85018	3.72867	3.18975	3.96188	3.93443	3.74035	4.00796	3.88956	3.97396	3.72915	3.93633	3.76599	3.69282	3.60659	3.99064	3.56981	3.93092	3.88661	4.11166	4.14584	3.81514	3.98949	3.73166	3.63579	4.06727	4.22039	4.08611	3.91549	3.80357	3.97377	4.00019	4.03019	4.32809	4.31138	4.44647	4.51752	4.50337	4.60695
Vitvi02g00423	nucleotide-rhamnose synthase/epimerase-reductase | Chr1:23342510-23343859 FORWARD LENGTH=301 | 201606	10.1.11	cell wall.precursor synthesis.UER	4.98449	5.06429	4.91582	5.11746	4.91436	4.88089	4.97447	5.07554	5.00248	5.15533	5.05976	5.57814	4.97304	5.36926	4.98793	5.22928	3.98346	4.10503	4.14259	4.10345	4.25469	4.05081	4.50199	4.37498	4.36856	4.47495	4.63675	4.61723	4.29511	4.28549	4.26849	4.42546	4.9893	5.07161	5.07238	5.06772	5.15021	5.25275	5.00652	5.06425	4.06239	3.90502	4.39801	4.7437	4.07381	4.16035
Vitvi07g00617	Sugar isomerase (SIS) family protein | Chr3:20246586-20247810 FORWARD LENGTH=350 | 201606	10.1.12.1	cell wall.precursor synthesis.KDO pathway.arabinose-5-phosphate isomerase	0.748404	1.25878	1.2783	1.14563	0.375027	0.719073	1.01583	1.12811	0.620635	0.114347	0.807804	0.664945	0.944731	1.05131	0.677568	0.962041	0.449609	0.311395	0.488227	0.949764	0.561263	0.0328917	0.401807	0.495002	1.1371	1.18255	0.967099	1.3025	0.615561	1.04026	0.805399	0.936146	1.02192	0.984149	1.37339	0.69962	1.33815	1.10792	0.769784	1.29363	0.777256	0.824597	1.0098	1.33037	0.70219	0.612445
Vitvi19g01724	Aldolase superfamily protein | Chr1:5588123-5590469 REVERSE LENGTH=293 | 201606	10.1.12.2	cell wall.precursor synthesis.KDO pathway.KDO-8-phosphate synthase	1.8628	1.85807	2.08113	2.22145	1.88045	1.64438	2.11781	1.86947	1.99633	2.06188	2.1922	1.86214	2.03012	2.2672	1.8649	2.03518	1.20111	2.06048	1.2978	1.77919	1.88092	1.72889	1.61084	2.18994	2.84261	2.29585	2.67261	2.33013	1.902	2.30585	2.21158	2.39841	1.87226	2.13878	1.78134	1.98466	1.90731	2.19947	1.89034	2.39102	2.12184	1.90374	2.11569	1.8269	2.2112	1.8491
Vitvi10g00466	Nucleotide-diphospho-sugar transferases superfamily protein | Chr1:19745330-19747133 REVERSE LENGTH=290 | 201606	10.1.12.4	cell wall.precursor synthesis.KDO pathway.CMP-KDO synthetase	0.956721	1.07475	0.719422	0.794875	0.501939	1.0277	0.798024	0.469727	0.792587	1.24844	1.08566	0.543383	1.12116	0.47202	0.771435	0.682758	0.374647	0.565712	0.819433	0.749686	1.16504	0.722936	0.805162	0.934822	1.42661	1.29148	1.28714	1.18635	1.48142	1.38452	1.17691	1.28481	0.935116	1.5796	1.4997	1.5445	1.48164	1.41182	1.54849	1.2107	1.4331	0.758	1.17227	1.07512	1.29943	1.29834
Vitvi19g00234	Nucleotide-diphospho-sugar transferases superfamily protein | Chr1:19745330-19747133 REVERSE LENGTH=290 | 201606	10.1.12.4	cell wall.precursor synthesis.KDO pathway.CMP-KDO synthetase	4.63271	4.67193	4.57794	4.769	5.02814	4.71327	4.792	5.0467	4.8724	4.79227	4.7333	5.12768	4.70179	5.01318	5.09052	5.08703	4.46437	4.4352	4.57204	4.43166	4.56055	4.56646	4.57259	4.76234	4.8215	4.98518	4.97357	4.95684	4.52065	4.90141	4.79337	4.82353	4.41674	4.51091	4.66193	4.29041	4.55548	4.71836	4.64816	4.6276	4.5554	4.49468	4.9643	4.96327	4.81411	5.01429
Vitvi02g00390	UDP-D-glucose/UDP-D-galactose 4-epimerase 3 | Chr1:23427868-23429384 REVERSE LENGTH=304 | 201606	10.1.2	cell wall.precursor synthesis.UGE	-0.580545	0.0248264	-0.775343	-0.300884	0.0406081	-0.839657	-0.664081	-0.54776	-0.256881	-0.37108	-0.520521	-0.754958	0.631573	-0.445518	-0.489329	-0.959349	0.715684	-0.335724	-1.00654	-0.441257	0.23079	0.247016	0.166428	-0.232472	1.71892	1.88516	1.44442	0.791335	1.70064	1.80157	1.39372	2.18789	-0.294752	-0.559294	-0.839605	-1.1289	-0.304533	-0.290632	-0.572135	0.219207	-0.787096	0.614805	-0.943207	-1.07173	0.677315	0.242688
Vitvi02g00145	UDP-D-glucose/UDP-D-galactose 4-epimerase 5 | Chr4:6716083-6718472 REVERSE LENGTH=351 | 201606	10.1.2	cell wall.precursor synthesis.UGE	5.03273	5.06429	5.14965	5.1758	5.02814	5.00006	4.97919	5.18281	5.07924	5.10554	5.01069	5.01644	4.91585	5.02191	4.89062	4.80763	5.56737	5.56069	5.12212	5.78393	4.66863	4.77058	4.89676	5.31404	4.71498	4.64712	5.10257	5.06885	3.92258	4.24611	4.77417	4.33192	4.72074	5.14762	4.23624	4.65968	4.37882	4.35322	4.45384	4.41066	5.35311	5.51289	4.66999	4.85766	4.74397	4.63501
Vitvi14g01178	Mannose-6-phosphate isomerase%2C type I | Chr1:25042324-25043987 FORWARD LENGTH=342 | 201606	10.1.20	cell wall.precursor synthesis.phosphomannose isomerase	3.03632	2.90575	2.79129	3.17898	3.229	2.94241	2.94762	3.33548	2.37755	2.53756	2.40125	2.79381	2.69221	2.35265	2.43021	2.3582	4.05722	3.47357	3.78038	3.69965	3.81218	3.47827	3.20472	3.52154	3.032	3.20825	3.06946	3.16678	2.61893	2.62522	2.73034	2.54172	2.20466	2.64434	2.61186	2.60183	2.62379	2.92519	2.45693	2.17176	3.26379	3.68669	3.47702	3.37831	3.74322	3.66026
Vitvi15g01178	phosphomannomutase | Chr2:18855876-18857753 FORWARD LENGTH=246 | 201606	10.1.21	cell wall.precursor synthesis.phosphomannomutase	3.91209	3.88491	3.87897	3.7899	3.60274	3.5074	3.82843	3.81408	3.47925	3.74389	3.46133	3.25233	3.49607	4.01246	3.58849	3.62379	2.89737	2.90502	3.28222	3.27997	3.40389	3.0591	3.07454	3.16097	3.41693	3.5527	3.42224	3.39324	3.22945	3.32067	2.87675	3.17695	3.3269	3.4692	3.80425	4.17173	3.58259	3.71754	3.47531	3.48401	2.97799	2.77774	3.4062	3.91663	3.19157	3.28462
Vitvi03g01097	UDP-D-apiose/UDP-D-xylose synthase 1 | Chr2:11864684-11866843 REVERSE LENGTH=389 | 201606	10.1.3	cell wall.precursor synthesis.AXS	4.2628	4.35789	4.26108	4.57069	4.43492	4.45571	4.3146	4.80979	4.60802	4.30802	4.31068	4.52844	4.59187	4.06685	4.4347	4.47503	4.45758	3.86265	3.60549	3.78065	3.43522	3.79701	3.87527	3.99287	4.24931	4.19312	4.17426	4.1613	3.80335	3.92723	3.955	3.95035	4.97578	4.80423	5.16789	4.85468	5.32928	5.28831	5.19328	5.14688	4.28128	4.17339	4.30958	4.48286	4.14357	4.2192
Vitvi06g01389	UDP-D-apiose/UDP-D-xylose synthase 1 | Chr2:11864684-11866843 REVERSE LENGTH=389 | 201606	10.1.3	cell wall.precursor synthesis.AXS	4.25543	4.24903	4.19846	4.32246	4.36775	4.22118	4.12102	4.45114	4.01903	4.21934	3.68285	4.26561	4.23943	4.28301	4.29549	4.41937	3.67526	3.37722	3.62326	3.66845	3.98726	3.44973	4.03382	3.79244	4.55302	4.45752	4.5793	4.36966	4.19489	4.56337	4.18372	4.24661	4.00204	3.97225	4.33153	4.05067	4.10451	4.40273	4.08774	4.18594	3.97233	3.9254	4.23185	4.30778	4.24439	4.21093
Vitvi11g01055	cysteine-rich RECEPTOR-like kinase | Chr4:12129485-12133157 FORWARD LENGTH=1043 | 201606	10.1.30.1	cell wall.precursor synthesis.sugar kinases.galacturonic acid kinase	1.13872	1.2414	1.52899	1.46132	1.53941	1.46659	1.68121	1.81579	1.00335	1.12369	1.08566	1.00137	1.01344	1.41136	1.02115	1.30914	1.17925	1.38757	1.71062	1.19714	1.10396	1.1528	1.15727	0.848018	1.34732	1.68671	1.54891	1.53736	0.744459	1.4476	1.06338	1.05561	-0.145374	-0.332523	-0.526447	0.3169	-0.364654	0.403742	0.0239676	0.113597	0.691738	0.988483	0.890332	0.485492	0.626241	0.685818
Vitvi14g01675	glucuronokinase G | Chr3:239370-241198 FORWARD LENGTH=378 | 201606	10.1.30.3	cell wall.precursor synthesis.sugar kinases.glucuronic acid kinase	1.97479	2.05	1.72716	2.06561	1.83295	1.77744	1.85564	1.67212	1.99633	2.08118	1.87637	2.54734	1.97376	1.66996	1.76574	1.93289	2.49897	2.44811	2.63206	2.84484	2.44602	2.02807	1.9448	2.43298	2.98562	2.67671	2.79452	2.65752	2.78997	2.55534	2.81796	3.07695	1.34174	1.62083	1.9552	1.27051	1.76024	1.44371	1.50145	1.94424	2.54401	2.59904	2.14208	2.06109	2.6424	2.59668
Vitvi01g00061	UDP-glucose 6-dehydrogenase family protein | Chr5:5027872-5029314 REVERSE LENGTH=480 | 201606	10.1.4	cell wall.precursor synthesis.UGD	3.28349	3.11109	3.17179	3.35537	3.56326	3.6737	3.4811	3.78992	2.70487	3.21607	2.54605	4.46709	3.22863	3.58423	3.54264	3.45364	2.25957	1.95316	2.63907	2.16621	2.55272	2.05674	2.92064	2.74067	4.05339	4.06599	3.739	3.76699	3.62731	4.171	3.38531	3.28277	3.37716	3.58135	3.72518	2.7912	2.64681	2.8137	2.71241	3.08827	2.40315	2.67921	3.45614	3.94492	3.55804	3.56624
Vitvi17g00682	UDP-glucose 6-dehydrogenase family protein | Chr5:5027872-5029314 REVERSE LENGTH=480 | 201606	10.1.4	cell wall.precursor synthesis.UGD	1.783	2.40256	1.87375	1.42757	1.88045	2.33891	1.80336	1.23424	1.39367	2.06188	1.62425	2.14933	2.39882	2.22754	1.76574	2.14092	1.22264	1.17476	1.26195	1.69501	1.7475	1.85392	1.79929	1.16771	2.43814	2.53619	2.63155	2.49962	2.69108	2.84615	2.60842	2.91787	2.52008	2.37396	2.34	2.4602	2.41615	2.71917	2.43205	2.54791	0.915703	2.02198	1.81031	1.8158	2.22843	1.83842
Vitvi07g00325	NAD(P)-binding Rossmann-fold superfamily protein | Chr3:23232539-23235353 FORWARD LENGTH=445 | 201606	10.1.5	cell wall.precursor synthesis.UXS	4.32282	4.15469	4.44588	4.39192	4.48571	4.25124	4.1939	4.73764	4.90276	4.55751	4.43161	5.17578	4.44205	4.68376	4.82783	4.70792	4.92801	4.58291	4.89671	5.09585	4.85161	4.57968	4.89676	5.02476	4.90555	4.80091	4.96297	4.97945	4.34881	4.83218	4.64059	4.32004	4.66788	4.45692	4.13698	3.96003	4.14819	4.04305	4.10358	4.30267	4.93502	4.95109	5.2456	5.36932	5.21066	5.16623
Vitvi08g01098	UDP-glucuronic acid decarboxylase 1 | Chr3:19841635-19843520 FORWARD LENGTH=354 | 201606	10.1.5	cell wall.precursor synthesis.UXS	2.48397	2.65971	2.38483	2.51453	2.69696	2.35603	2.61299	2.85291	2.82861	2.81623	2.80461	2.73949	2.64967	2.99041	2.65003	2.33165	3.56579	2.79744	2.90617	3.30046	3.01759	2.37772	2.61419	2.63445	3.032	3.11251	3.11272	3.12683	2.50709	2.63202	2.57331	2.8368	3.12111	2.94951	2.64348	3.07111	2.08638	2.77036	2.66338	2.81824	3.10333	3.06164	3.07289	2.89965	2.98411	2.84644
Vitvi13g01966	UDP-XYL synthase 5 | Chr3:17089268-17091611 REVERSE LENGTH=341 | 201606	10.1.5	cell wall.precursor synthesis.UXS	4.11583	4.33963	4.08866	4.33617	4.56417	4.30514	4.41557	4.36498	4.24315	4.35436	4.32859	4.56013	4.42112	4.45602	4.49442	4.28743	4.78155	4.57207	4.52933	4.47738	4.76795	4.63933	4.24527	4.90892	4.50085	4.63338	4.42138	4.56503	4.51705	4.47719	4.50429	4.43283	4.57763	4.48137	4.36274	4.1565	4.2139	4.47201	4.13731	4.6228	4.88533	5.14055	4.99841	4.98572	5.27114	5.23711
Vitvi06g00435	UDP-XYL synthase 6 | Chr2:12336469-12338642 REVERSE LENGTH=343 | 201606	10.1.5	cell wall.precursor synthesis.UXS	2.91053	3.05747	3.21093	2.91847	2.90075	3.00346	2.97151	2.98647	2.48176	2.81046	2.53066	2.68305	2.75376	3.18416	2.67453	3.10217	1.93373	1.69791	1.6144	1.73169	1.83467	1.91782	1.92334	1.88664	2.92684	3.00997	2.52669	2.69443	2.75368	2.91473	2.61994	2.81438	2.91541	2.49714	2.81297	2.88656	2.94804	3.28776	2.73969	2.7611	1.49752	1.44879	2.04285	2.25432	2.09392	1.97153
Vitvi02g01826	UDP-D-glucuronate 4-epimerase 3 | Chr4:38702-39994 REVERSE LENGTH=430 | 201606	10.1.6	cell wall.precursor synthesis.GAE	1.46278	0.817594	0.92173	1.63402	1.07164	1.1308	0.591574	1.74574	0.382943	0.836245	0.85799	0.6938	0.990901	1.07386	1.13148	1.05154	1.56368	1.11626	0.843886	1.12544	1.23791	0.279806	1.24635	0.934822	1.31434	1.27389	1.65808	1.39511	0.642279	0.587206	0.74356	0.0839915	0.866403	0.152904	0.0932805	0.456063	0.556491	0.231789	0.444543	0.928757	1.07617	1.0267	1.59794	1.12991	0.820509	1.23456
Vitvi04g02147	NAD(P)-binding Rossmann-fold superfamily protein | Chr3:19007232-19008353 REVERSE LENGTH=373 | 201606	10.1.7	cell wall.precursor synthesis.GMD	1.93842	2.15585	1.8456	2.02104	2.30277	2.09555	2.0566	2.08904	1.8167	1.95085	1.51901	2.53941	1.98521	2.55848	2.12705	2.4841	1.3455	1.32006	1.3837	1.48187	1.6967	0.963944	2.08665	1.63769	1.88534	2.3303	1.86453	2.06474	1.84564	1.98285	1.70622	1.8779	1.81263	1.71267	2.01687	1.81402	2.1945	2.14233	1.93824	1.66157	1.85307	1.64583	2.07973	2.4247	2.27062	2.45695
Vitvi11g00809	NAD(P)-binding Rossmann-fold superfamily protein | Chr1:6154478-6155440 REVERSE LENGTH=320 | 201606	10.1.8	cell wall.precursor synthesis.GER	3.07592	3.08209	2.84915	3.1168	3.0222	3.15301	2.80602	3.12536	3.09493	2.77534	2.81099	2.93343	3.01624	3.04847	2.90428	3.07574	3.07952	3.22407	3.2182	3.37192	3.28511	2.86747	3.05986	2.90557	3.44767	3.58516	3.80115	3.80687	3.48327	3.46104	3.39204	3.3583	3.3606	3.15991	3.54017	3.22013	3.54632	3.44568	3.20861	3.58954	3.46728	3.43643	3.71244	3.72232	3.46664	3.57913
Vitvi03g01138	NAD(P)-binding Rossmann-fold superfamily protein | Chr1:10855496-10857970 FORWARD LENGTH=419 | 201606	10.1.9	cell wall.precursor synthesis.MUR4	4.39394	4.15469	4.20402	4.27343	4.43492	4.40724	4.32576	4.54487	4.37078	4.12252	4.25089	4.47542	4.26314	4.37891	4.61009	4.3593	3.54457	3.46188	3.66846	3.73018	3.98938	3.98025	4.14921	4.1621	5.24658	5.2146	5.20307	5.22208	4.80557	5.29249	5.01021	4.9159	4.73366	4.68135	4.8817	4.40865	4.71102	4.67536	4.66605	4.90059	4.22912	4.16485	4.74652	5.21632	4.8769	5.01548
Vitvi10g01066	NAD(P)-binding Rossmann-fold superfamily protein | Chr1:10855496-10857970 FORWARD LENGTH=419 | 201606	10.1.9	cell wall.precursor synthesis.MUR4	2.63555	2.83218	2.69202	2.87531	2.92361	2.99801	2.89863	2.99857	2.54086	2.68991	2.44295	2.12835	2.31963	2.62105	2.81892	2.70706	2.72703	2.75334	2.87685	3.21237	2.78447	2.40026	2.89882	2.85638	2.86556	3.02582	2.85692	2.82779	3.02638	2.76798	2.63137	2.56875	2.68211	2.60379	2.52963	2.40972	2.45144	2.39153	2.50543	2.61395	2.36222	2.51415	2.94382	3.38207	2.84025	2.95431
Vitvi09g00442	mannosyltransferase family protein | Chr5:7337486-7339595 REVERSE LENGTH=435 | 201606	10.2	cell wall.cellulose synthesis	1.79661	1.54042	1.41867	1.58893	1.65318	1.67199	1.23691	1.38931	1.28264	1.62235	1.31854	1.15453	1.65327	1.76999	1.5443	1.17617	1.3057	1.61584	1.51131	2.15725	1.53258	1.56562	1.86827	1.67599	1.54505	1.12483	1.22541	1.75102	0.907517	1.53733	1.32501	1.01688	1.08376	1.46355	1.42888	1.13206	1.26067	1.16641	0.871964	1.47515	1.28037	1.34674	1.08427	0.854274	1.16274	1.15066
Vitvi18g01628	cellulose synthase 5 | Chr5:3073356-3077974 FORWARD LENGTH=1069 | 201606	10.2.1	cell wall.cellulose synthesis.cellulose synthase	2.77271	2.32216	2.44236	1.97506	2.79936	2.65479	2.4593	2.97427	2.02421	1.68676	1.48747	2.23035	2.35536	2.59011	2.63137	2.50801	2.77154	1.99705	2.33709	1.76746	2.76979	2.33935	2.47367	2.38754	2.44577	2.69003	2.1485	2.04582	2.41713	2.39656	2.27852	1.97202	1.04283	1.06603	1.89079	1.414	1.5806	1.76721	1.68108	1.30966	1.91098	1.71768	1.88513	1.80462	1.92458	1.54174
Vitvi07g01881	cellulose synthase A2 | Chr4:18297078-18301890 FORWARD LENGTH=1084 | 201606	10.2.1	cell wall.cellulose synthesis.cellulose synthase	-1.69017	-1.60136	-4.23477	-2.80338	-3.74599	-3.24176	-2.81936	-1.81785	-1.43522	-1.62888	-1.36852	-1.20952	-1.47422	-0.983175	-2.75782	-1.48018	1.85319	1.42017	2.05236	0.0976092	1.77715	1.94873	0.549148	1.11291	-3.79836	-3.26748	-3.12036	-3.87542	-3.31855	-3.29194	-4.03254	-3.37544	-1.82818	-0.904429	-3.56207	-1.89942	-1.67131	-3.26464	-2.09151	-2.28329	1.69723	2.13126	1.18924	-0.368119	1.68357	1.04308
Vitvi18g00008	cellulose synthase A2 | Chr4:18297078-18301890 FORWARD LENGTH=1084 | 201606	10.2.1	cell wall.cellulose synthesis.cellulose synthase	3.26892	3.24794	2.97792	3.19912	3.26524	3.40827	3.44402	3.51465	2.77218	3.08357	2.56883	2.51537	2.9418	3.05415	2.81342	2.547	3.50996	3.10377	3.14629	2.96268	3.20376	2.67135	2.68601	2.58162	3.68868	3.72768	2.96474	3.09497	3.76131	4.00792	3.36834	3.40029	2.43564	2.45976	1.99252	2.02993	3.0026	2.93082	2.86888	3.07894	1.7616	1.40594	1.59794	0.787676	1.58002	0.966627
Vitvi07g00665	cellulose synthase A4 | Chr5:17714713-17719564 FORWARD LENGTH=1078 | 201606	10.2.1	cell wall.cellulose synthesis.cellulose synthase	1.76926	2.15585	0.484044	1.4943	2.28523	2.47053	1.72683	2.22911	-2.51322	-1.29446	-2.84245	-0.754958	-2.09089	0.601788	0.258483	-0.79429	-2.39474	-2.89372	-1.65861	-1.92125	-1.38303	-2.7365	-2.23046	-1.63965	0.38751	1.0441	0.339068	-1.24315	0.213944	0.310096	-0.739762	0.192244	-4.49115	-2.20699	-5.884	-2.07999	-1.52693	-4.48703	-4.41344	-6.19018	-3.17176	-3.90876	-6.22861	-4.61605	-3.84625	-3.42569
Vitvi10g00613	cellulose synthase family protein | Chr4:10312846-10316719 REVERSE LENGTH=985 | 201606	10.2.1	cell wall.cellulose synthesis.cellulose synthase	1.31929	1.59618	0.655997	1.16624	1.86872	2.18451	1.40069	1.38931	-1.29083	-0.942986	-1.62006	-1.87695	-2.29734	-0.511106	-0.286513	-0.87446	-3.04682	-3.74172	-1.40708	-1.77686	-1.21797	-2.7365	-2.67792	-1.77089	0.0695402	0.611663	-0.181764	-0.22007	0.283485	0.530062	-0.125654	0.00702955	-0.0988314	-0.332523	-0.929803	-0.857597	0.309576	-0.517403	-0.869117	0.0386349	0.228171	-0.253405	0.247125	-0.586299	-0.74191	-0.451685
Vitvi03g00274	Cellulose synthase family protein | Chr5:1530401-1535090 REVERSE LENGTH=1065 | 201606	10.2.1	cell wall.cellulose synthesis.cellulose synthase	4.85225	4.87296	4.91751	4.79239	4.68614	5.02034	4.90174	5.11497	4.62405	4.70787	4.42953	4.27041	4.84063	4.62009	4.5682	4.49311	4.7761	4.05918	4.40542	4.16062	4.24412	3.8139	4.28786	3.72705	5.07509	5.18196	4.97357	5.05827	5.07805	5.15041	4.86772	4.69908	4.80424	4.84249	4.52221	4.9011	4.89534	4.88002	5.03846	4.45096	4.11056	3.64122	4.04402	3.95254	3.23484	3.30805
Vitvi04g00465	Cellulose synthase family protein | Chr5:1530401-1535090 REVERSE LENGTH=1065 | 201606	10.2.1	cell wall.cellulose synthesis.cellulose synthase	5.41118	5.55676	5.47201	5.45871	5.70068	5.44024	5.56631	5.80248	5.32458	5.3804	5.30108	5.63224	5.45497	5.05486	5.37193	5.25423	6.61216	6.01817	6.0806	5.69617	5.65639	5.71059	5.70303	5.49366	5.8049	5.85331	5.85978	5.85624	5.59477	5.61624	5.70386	5.53617	5.25537	5.18016	5.00398	5.15203	4.95035	5.15743	5.23941	5.23661	5.41111	5.20342	5.28758	4.93534	4.99359	5.17475
Vitvi07g00513	Cellulose synthase family protein | Chr5:1530401-1535090 REVERSE LENGTH=1065 | 201606	10.2.1	cell wall.cellulose synthesis.cellulose synthase	3.80168	4.136	3.78203	4.02528	3.62383	3.86228	3.90732	3.71491	3.70272	3.75295	3.81576	3.73082	3.83352	3.51178	3.42841	3.12296	4.74295	4.60613	4.6469	4.88271	3.97239	4.20815	3.94613	4.17998	2.88253	2.84104	2.50087	2.27433	3.04151	2.9641	2.57922	2.92834	3.2345	3.13642	2.84732	2.72393	3.82391	3.22492	3.37446	3.51545	3.50537	3.77072	3.19556	2.31863	3.00425	2.96417
Vitvi08g01897	Cellulose synthase family protein | Chr5:1530401-1535090 REVERSE LENGTH=1065 | 201606	10.2.1	cell wall.cellulose synthesis.cellulose synthase	1.92609	2.0894	1.54659	1.30281	1.66679	1.89926	1.54776	1.59453	0.545672	0.256952	0.397016	-0.0336742	0.541375	1.13944	1.02115	0.146004	-0.56877	-1.01925	0.138893	-0.883775	0.0803729	-1.06664	-0.206615	-1.30523	0.621183	0.525075	0.0495611	0.212041	1.054	0.614951	0.588042	0.387061	0.399622	0.152904	0.525391	0.642476	0.975575	0.846872	0.305381	0.184856	-0.91542	-1.02123	-0.67402	-0.64642	-0.74191	-1.84073
Vitvi13g01731	Cellulose synthase family protein | Chr5:1530401-1535090 REVERSE LENGTH=1065 | 201606	10.2.1	cell wall.cellulose synthesis.cellulose synthase	4.88447	4.92016	4.74537	4.99608	5.0334	5.06918	4.91658	5.3301	4.3762	4.43908	4.0896	4.4775	4.57681	4.28059	4.55836	4.28743	5.01079	4.63593	4.8202	4.7035	4.66203	4.29693	4.42775	3.92027	5.29599	5.25999	5.21602	4.98938	4.86491	5.33064	5.06285	4.97139	4.32156	3.9071	4.02139	4.13853	4.51016	4.44666	4.33587	4.22239	4.05813	3.66565	3.86811	3.42287	3.60826	3.3835
Vitvi11g00726	Cellulose synthase family protein | Chr5:5736859-5741407 REVERSE LENGTH=1026 | 201606	10.2.1	cell wall.cellulose synthesis.cellulose synthase	1.26158	1.59618	1.00044	1.03792	2.00355	1.98981	1.37226	1.74574	-3.36122	-1.62888	-2.31193	-1.57209	-2.82786	0.0399088	-1.0078	-0.959349	-2.15373	-1.67133	-2.88101	-2.26229	-0.812712	-1.80361	-2.96743	-2.46277	-0.143004	0.153981	-0.0614702	-0.524925	-0.0173812	0.0905299	-0.862619	-0.628206	-2.16922	-3.30653	-2.42457	-3.17953	-1.16436	-2.61256	-2.53897	-3.38283	-2.25422	-3.42333	-2.32172	-3.87908	-3.36082	-6.23305
Vitvi10g02284	cellulose synthase like E1 | Chr1:20876752-20879414 FORWARD LENGTH=729 | 201606	10.2.1	cell wall.cellulose synthesis.cellulose synthase	1.47976	1.96784	1.80232	1.64874	1.86872	2.00074	1.66958	1.51254	1.98219	1.72408	2.01553	1.93646	1.92703	1.07386	1.53094	1.93289	2.28025	2.32437	2.07319	2.38924	2.14623	2.42246	2.33432	1.92955	1.87407	2.09007	2.08909	2.01697	2.79594	1.87225	2.70352	2.69679	1.43959	1.26982	1.37339	1.86487	1.04654	1.22263	1.93824	1.83772	1.59495	1.57021	1.20602	1.19987	1.49716	1.31385
Vitvi10g02279	cellulose synthase like E1 | Chr1:20876752-20879414 FORWARD LENGTH=729 | 201606	10.2.1	cell wall.cellulose synthesis.cellulose synthase	1.95065	2.3386	2.01947	1.87844	2.1464	2.18451	2.16	2.12259	2.3667	2.00238	1.99325	2.37988	1.816	1.39355	1.91718	2.42671	2.49012	2.53998	2.14383	2.71652	1.88999	2.15722	2.49564	1.54415	3.71102	3.81846	3.93973	4.00844	4.22834	3.73518	4.23143	4.05441	2.82777	2.99725	3.11318	3.23953	2.64681	2.89668	3.26604	3.56303	3.06983	2.90631	2.54288	2.54382	2.74172	2.72985
Vitvi00g02116	cellulose synthase like E1 | Chr1:20876752-20879414 FORWARD LENGTH=729 | 201606	10.2.1	cell wall.cellulose synthesis.cellulose synthase	2.53358	2.71743	2.84915	2.46548	2.92926	3.12332	2.95722	2.70571	2.99281	3.00995	2.6494	3.07176	2.22622	2.58227	3.06584	2.94754	1.88054	2.02911	2.23909	1.17955	2.41493	2.57556	2.72373	2.83397	2.59052	2.78003	2.22935	2.22471	2.5849	2.61838	3.25101	2.65956	3.08628	3.20127	2.91366	3.12426	2.88489	3.23407	2.99312	2.70766	2.39641	2.10471	2.67527	3.26456	3.09157	2.80313
Vitvi10g02386	cellulose synthase like E1 | Chr1:20876752-20879414 FORWARD LENGTH=729 | 201606	10.2.1	cell wall.cellulose synthesis.cellulose synthase	5.69989	5.83399	5.7657	5.995	5.80668	5.81701	5.78898	5.80936	6.11005	5.87788	5.87827	5.70846	5.44568	5.58766	5.95923	5.78945	4.79957	4.81057	4.75401	4.56299	5.1372	5.48751	5.82229	5.75005	5.66639	5.68463	5.53745	5.63594	5.52559	5.84871	5.86681	5.67012	6.10535	6.04945	6.16074	6.05717	6.079	6.15893	6.05043	5.90949	4.89851	4.81576	5.78297	6.37807	5.89556	5.91384
Vitvi19g00697	cellulose synthase like E1 | Chr1:20876752-20879414 FORWARD LENGTH=729 | 201606	10.2.1	cell wall.cellulose synthesis.cellulose synthase	-3.61617	-2.21803	-2.1193	-2.80338	-1.54435	-2.34867	-2.3719	-3.09796	-1.98271	-0.794887	-1.05818	-1.01022	-1.04359	-3.61544	-2.12979	-1.14576	-3.04682	-2.60421	-1.96347	-0.959724	-1.56944	-2.49549	-1.74503	-3.84128	-0.565695	-0.0524699	-1.33609	-0.314707	0.839879	0.439864	0.634212	0.894021	-0.461402	-1.47003	-0.26929	-0.942486	-1.06126	-0.942709	-0.869117	0.728679	-1.5868	-0.80442	-2.32172	-3.39365	-0.882773	-1.58919
Vitvi19g00700	cellulose synthase like E1 | Chr1:20876752-20879414 FORWARD LENGTH=729 | 201606	10.2.1	cell wall.cellulose synthesis.cellulose synthase	5.11786	5.21771	5.10433	5.12406	5.06072	5.19108	5.27915	5.18016	5.70002	5.3034	5.63913	5.49962	5.68477	5.40748	5.97904	5.92366	4.81028	4.75574	4.62238	4.44829	4.56905	5.19693	5.60538	5.44366	5.70983	5.69541	6.07849	6.03357	5.90165	5.81172	6.19218	6.16897	6.3346	6.65946	7.18259	6.99985	6.65889	6.8593	6.9068	6.88178	5.06292	5.17818	5.15131	5.92214	5.80516	5.74674
Vitvi05g00672	cellulose synthase like G1 | Chr4:12466391-12469760 FORWARD LENGTH=760 | 201606	10.2.1	cell wall.cellulose synthesis.cellulose synthase	4.52236	4.72761	4.41028	4.64048	4.7705	4.53867	4.41557	4.48163	4.86471	4.60662	4.77308	5.03488	5.33145	4.43004	5.07909	5.0724	5.46719	5.70743	5.28502	5.68218	5.60152	6.14531	6.11265	6.33738	3.68223	3.77847	3.87336	3.75248	3.91164	4.19418	4.18759	4.02788	4.33222	4.62167	4.7187	4.19676	4.53916	4.50449	4.69596	5.25224	5.17056	5.52295	4.91923	4.91338	5.79146	5.94219
Vitvi05g00675	cellulose synthase like G1 | Chr4:12466391-12469760 FORWARD LENGTH=760 | 201606	10.2.1	cell wall.cellulose synthesis.cellulose synthase	3.21925	3.46567	3.21644	3.24344	3.65147	3.3876	3.33408	3.3824	3.85795	3.54973	3.58568	4.23403	4.27718	3.57636	3.93883	4.02554	4.75408	4.88399	4.39925	4.28923	4.42198	5.10385	4.8059	5.25412	2.41499	2.32177	2.39271	2.65127	2.61219	2.88084	3.24358	2.92311	3.73927	4.23152	4.06583	3.67312	3.72642	4.24655	4.23642	4.50765	5.12439	5.36411	4.43939	4.29385	5.19541	5.33823
Vitvi05g00676	cellulose synthase like G2 | Chr4:12463423-12465471 FORWARD LENGTH=530 | 201606	10.2.1	cell wall.cellulose synthesis.cellulose synthase	4.34151	4.34574	4.46682	4.34975	4.65915	4.64525	4.36957	4.75558	5.16626	4.72484	5.0327	5.04612	4.96872	5.0088	5.46355	5.28108	5.67477	5.64845	5.57797	5.75526	5.01811	5.39606	5.77815	5.79062	5.03263	5.03695	5.47417	5.46487	4.74523	5.14328	5.38151	5.24609	5.85573	6.08241	6.02852	5.93384	5.84521	6.16013	6.11437	5.7953	6.22888	6.30094	6.27596	6.71468	6.28844	6.39198
Vitvi02g01341	cellulose synthase like G3 | Chr4:12456491-12460498 FORWARD LENGTH=751 | 201606	10.2.1	cell wall.cellulose synthesis.cellulose synthase	5.4483	5.62955	5.38177	5.3092	5.6023	5.4572	5.48567	5.72268	5.71078	5.48826	5.47396	5.4508	5.72374	5.95858	5.78521	5.79837	5.6932	5.34415	5.37586	5.27842	5.63361	6.04397	6.28234	5.86573	2.76541	2.70324	3.82475	3.76988	3.45718	2.70484	3.92282	3.61649	4.43267	4.36691	5.42718	4.8309	5.09826	5.40324	5.2406	5.1919	4.16908	4.19872	4.35353	4.75391	4.6432	4.74352
Vitvi02g01343	cellulose synthase like G3 | Chr4:12456491-12460498 FORWARD LENGTH=751 | 201606	10.2.1	cell wall.cellulose synthesis.cellulose synthase	3.2542	3.28235	3.54001	2.91239	3.21053	2.76146	2.7792	3.3211	3.87336	3.23342	3.48946	2.78042	4.13793	5.54796	3.76717	4.44644	1.95961	2.20782	2.14383	1.40825	2.88319	2.42246	3.34848	3.38946	-2.21339	-1.82691	-0.617864	-0.36446	-1.73359	-2.92937	-0.682047	-1.2286	3.23904	4.04977	4.36511	4.86877	3.31677	4.64483	4.25545	1.85966	2.15417	1.3007	3.30861	4.46699	1.89252	1.89108
Vitvi02g01349	cellulose synthase like G3 | Chr4:12456491-12460498 FORWARD LENGTH=751 | 201606	10.2.1	cell wall.cellulose synthesis.cellulose synthase	1.05059	0.973111	1.00044	1.2066	0.874598	1.09044	0.291064	1.0372	1.64777	1.55492	1.59496	1.47022	2.19697	1.57833	1.39008	1.86044	2.6175	2.39988	2.05236	2.54163	1.55557	2.17476	2.06722	2.24193	0.322659	0.795527	1.12756	1.25386	-0.0173812	-0.0769268	1.50971	0.736068	1.16229	2.03078	2.16585	2.18805	2.45144	1.96693	2.3982	2.2896	1.97573	1.92413	2.01457	2.06109	1.73269	2.01013
Vitvi02g00171	cellulose synthase like G3 | Chr4:12456491-12460498 FORWARD LENGTH=751 | 201606	10.2.1	cell wall.cellulose synthesis.cellulose synthase	0.436943	0.250119	0.370088	0.596546	0.618584	0.325929	0.321122	0.808933	-1.15958	-0.537729	-1.15439	0.144113	-0.571519	-1.29351	-0.931848	-0.79429	-1.60624	-1.10945	-0.269572	-1.92125	-2.0351	-3.026	-2.23046	-2.99328	0.725206	0.265012	-0.0235024	0.212041	0.0639189	0.500618	0.386995	1.21808	-1.03172	-0.904429	-1.79654	-1.59456	-1.52693	0.370952	-1.35454	-0.408824	-4.01976	-6.23069	-1.83629	-2.74158	-1.77586	-1.37506
Vitvi02g01355	cellulose synthase like G3 | Chr4:12456491-12460498 FORWARD LENGTH=751 | 201606	10.2.1	cell wall.cellulose synthesis.cellulose synthase	1.20145	1.7516	1.37994	1.51051	1.18947	1.1308	1.34326	1.70202	-0.825165	-0.424519	0.397016	0.444979	-0.0670463	0.212376	0.352606	0.263044	-1.21032	-1.54008	-0.559078	-0.554467	-1.29814	-0.769662	-1.09296	-2.70378	1.60081	1.54721	1.20956	1.3025	1.98784	2.19072	1.25286	2.23927	1.02192	0.654301	0.138368	0.781304	-0.0365995	1.41182	0.410991	0.578001	-1.69783	-1.83837	-0.500688	-1.95308	-0.237438	-1.84073
Vitvi02g01344	cellulose synthase like G3 | Chr4:12458091-12460498 FORWARD LENGTH=537 | 201606	10.2.1	cell wall.cellulose synthesis.cellulose synthase	3.42165	3.6283	3.62528	3.54042	3.90219	4.02369	3.94642	3.82431	3.93707	3.73173	3.50529	3.66677	3.61508	3.71547	3.94891	3.71222	2.28025	2.68119	2.58931	2.3661	2.56976	3.20709	3.18683	2.77637	2.72834	3.02582	2.69555	2.83332	2.64558	3.16515	2.61419	2.8752	2.05831	1.78698	1.99252	2.15778	2.22542	2.05213	2.25427	2.01439	0.818186	0.929186	2.06141	2.62236	2.52879	2.46392
Vitvi02g01348	cellulose synthase like G3 | Chr4:12458091-12460498 FORWARD LENGTH=537 | 201606	10.2.1	cell wall.cellulose synthesis.cellulose synthase	2.70936	3.30344	2.47028	3.02951	2.9065	2.51694	2.72964	2.92441	3.02076	3.51112	3.74084	3.52544	3.62244	2.04562	3.12037	3.17368	4.54136	4.44316	4.21936	4.32967	4.31489	4.38997	3.94613	3.75714	2.4981	2.04928	2.41361	2.61322	3.29405	2.74306	3.18662	3.50195	3.10628	2.87196	2.61186	3.19054	2.32393	3.37716	2.75314	3.11588	2.63845	3.7986	2.55603	1.2502	3.51657	3.1267
Vitvi02g01353	cellulose synthase like G3 | Chr4:12458091-12460498 FORWARD LENGTH=537 | 201606	10.2.1	cell wall.cellulose synthesis.cellulose synthase	2.15466	2.63995	2.84204	2.07654	2.46736	2.02235	2.10923	2.74215	2.97863	2.5022	2.73246	2.10705	3.30828	4.97477	3.19002	3.54122	1.13451	0.379299	0.488227	0.430736	0.691519	-0.129838	1.90157	1.42925	-0.69402	-0.865384	0.0495611	-0.0888255	-0.916452	-1.34441	-0.862619	-0.973342	3.21621	3.78849	4.03337	4.68643	3.50912	4.53441	3.77144	2.24861	1.28037	0.455815	2.4822	3.68316	1.14471	1.58074
Vitvi06g01398	cellulose synthase-like A02 | Chr5:7555379-7559866 REVERSE LENGTH=534 | 201606	10.2.1	cell wall.cellulose synthesis.cellulose synthase	0.748404	1.07475	1.16895	0.596546	0.987366	1.15056	1.03409	0.398469	-0.0684364	1.21388	0.0537147	0.339369	1.38592	1.07386	0.550934	0.866622	0.555219	-0.0412764	0.548981	0.517323	0.752487	-1.33795	0.370442	0.436703	1.75623	1.78935	0.92888	0.570834	0.885322	1.82552	0.722343	1.16593	0.0736358	0.515474	-0.929803	-0.560616	0.951122	0.822826	0.34145	0.655306	-1.2124	-1.58683	-0.556183	-1.07173	-0.0184281	0.306114
Vitvi12g02371	cellulose synthase-like B6 | Chr4:8744333-8747981 REVERSE LENGTH=759 | 201606	10.2.1	cell wall.cellulose synthesis.cellulose synthase	1.5776	1.82345	1.16895	1.32131	1.53941	1.29962	1.01583	1.25456	1.32808	1.91902	1.87637	1.04682	2.482	1.53023	1.7771	1.32717	0.860074	1.11626	0.891583	0.369981	1.65473	0.674438	1.63743	1.05596	1.61443	1.93079	1.4032	1.49614	2.68467	2.28872	1.79019	2.82563	3.41774	2.45217	2.4603	2.85547	2.6315	2.87345	2.67756	3.01683	1.51006	1.36177	1.6106	0.764775	2.21984	1.6187
Vitvi16g00137	cellulose synthase-like D3 | Chr3:687873-691629 FORWARD LENGTH=1145 | 201606	10.2.1	cell wall.cellulose synthesis.cellulose synthase	2.16519	1.914	2.46103	2.02104	2.1657	1.82741	1.60995	2.31869	1.86375	1.7363	1.48747	2.77368	2.25488	1.69925	2.30239	2.24892	2.77154	1.96426	2.13394	2.02558	1.96918	1.91782	2.47367	2.04136	2.27632	2.12973	2.25274	2.50655	2.039	2.02483	1.96294	1.93095	1.68544	0.600363	1.44692	1.49694	1.26067	1.22263	0.944114	1.57137	1.54706	1.51751	1.90582	1.88114	2.075	1.89108
Vitvi07g00376	cellulose synthase-like D5 | Chr1:594697-598473 REVERSE LENGTH=1181 | 201606	10.2.1	cell wall.cellulose synthesis.cellulose synthase	-4.35313	-2.955	-3.01238	-3.65138	-3.74599	-3.72718	-3.47144	-2.44588	-2.87579	-2.98251	-3.69045	-4.37945	-3.67586	-4.35241	-4.63229	-3.19639	-5.85417	-6.06364	-2.5915	-2.70975	-3.62007	-3.38857	-2.43691	-2.25632	1.24604	1.42501	1.16092	0.813877	1.22282	1.6489	1.52204	1.59199	1.18128	1.199	1.59982	1.17299	1.61214	1.34586	1.20127	0.989725	0.503805	0.908866	1.20602	1.0374	1.18055	1.35941
Vitvi02g00790	cellulose-synthase like D2 | Chr5:5561679-5565290 FORWARD LENGTH=1145 | 201606	10.2.1	cell wall.cellulose synthesis.cellulose synthase	0.211651	0.318023	-0.462185	-0.0906664	-0.0906364	0.290739	0.229003	-0.232887	-0.128557	-0.37108	0.00999331	1.33021	0.602129	0.402479	0.748534	0.47199	1.06469	0.677823	0.392012	0.240214	0.772251	1.11696	0.757465	1.45884	0.183496	0.400896	0.504127	0.106431	1.38979	0.911933	0.303739	0.662695	0.0736358	-0.332523	0.382787	-0.314455	-0.0863525	0.194795	-0.443811	0.409729	1.17401	1.13564	1.37872	1.43562	1.52531	1.50166
Vitvi18g00616	Cellulose-synthase-like C12 | Chr4:4802628-4805114 REVERSE LENGTH=699 | 201606	10.2.1	cell wall.cellulose synthesis.cellulose synthase	1.42823	1.25878	1.07508	1.32131	1.52454	1.54335	1.45592	1.46101	1.00335	1.12369	0.906489	1.41929	0.872581	0.932994	1.05887	0.841747	0.653623	0.969779	1.08862	0.701187	0.990431	0.859355	1.13877	1.7616	1.90762	1.65987	1.49761	1.49614	1.42099	1.6489	1.35289	1.57876	0.935116	1.21703	2.076	0.781304	1.46446	1.08788	1.27772	0.798501	1.4721	1.5441	1.02878	1.58689	1.89252	1.78376
Vitvi04g00735	Cellulose-synthase-like C5 | Chr4:15309889-15312336 REVERSE LENGTH=692 | 201606	10.2.1	cell wall.cellulose synthesis.cellulose synthase	1.52951	1.29293	1.47488	0.992475	0.618584	1.51313	1.56041	0.940178	0.856013	1.49861	1.12718	0.605444	1.18213	1.24254	0.771435	0.371296	-1.33061	-0.706092	-1.00654	-0.614588	0.366994	-1.55207	-2.23046	-1.51935	2.26773	2.3303	1.4579	1.00232	1.49615	2.54816	1.08016	1.45383	1.21851	0.600363	-0.00135639	0.552278	1.67321	0.846872	0.896418	0.348975	-0.787096	-1.27649	-2.14115	-1.44612	-2.99825	-1.98512
Vitvi07g02943	Cellulose-synthase-like C6 | Chr3:2336121-2338942 REVERSE LENGTH=682 | 201606	10.2.1	cell wall.cellulose synthesis.cellulose synthase	1.02769	1.1512	1.52899	1.08197	1.18947	1.51313	1.52211	1.44342	1.11127	0.902843	1.22603	1.1124	1.3151	1.30103	0.922301	1.13581	1.76788	1.71114	1.93206	1.55192	1.7274	1.2387	1.10105	0.755654	1.73146	1.80168	1.71534	1.5642	1.59519	1.70161	1.77995	1.45383	1.30759	0.48603	0.623795	1.48073	0.490148	1.04695	0.821779	1.26103	1.77206	1.5441	1.1551	0.567175	1.24968	0.75564
Vitvi05g00681	cysteine-rich RECEPTOR-like kinase | Chr4:12129485-12133157 FORWARD LENGTH=1043 | 201606	10.2.1	cell wall.cellulose synthesis.cellulose synthase	0.127993	0.444935	-0.690454	-0.300884	0.121908	-1.09491	-0.129044	0.284512	-0.397744	0.589028	0.701871	0.905953	0.897034	-0.382782	0.157789	-0.646191	3.25696	3.01584	2.53778	2.89422	2.40863	2.96646	2.18908	2.48425	-2.95036	-2.90491	-2.58985	-2.49691	-3.80398	-2.92937	-2.10654	-3.37544	-1.03172	-0.091515	-2.71407	-1.89942	-1.52693	-1.3171	-1.35454	-1.94226	2.74843	2.74945	2.03349	0.208382	1.67103	1.07984
Vitvi14g01815	Glycosyl transferase family 2 protein | Chr2:10471558-10473984 REVERSE LENGTH=690 | 201606	10.2.1	cell wall.cellulose synthesis.cellulose synthase	-2.47866	-2.66549	-0.961756	-1.32945	0.19887	-0.919828	-1.14951	-2.20487	-2.51322	-4.56748	-6.01237	-2.05752	-2.82786	-5.93737	-2.31036	-3.68181	-3.53224	-4.47868	-4.46597	-4.58421	-1.00116	-3.026	-2.96743	-6.16321	0.913139	0.958585	-0.562368	0.372506	0.642279	1.06058	0.386995	1.51069	0.0324131	-2.02642	-0.526447	-1.46332	-1.06126	-1.1178	0.796016	-0.307541	-6.34168	-6.23069	-3.42125	-3.03108	-6.16818	-6.23305
Vitvi12g02374	MuDR family transposase | Chr1:23844954-23847206 FORWARD LENGTH=750 | 201606	10.2.1	cell wall.cellulose synthesis.cellulose synthase	4.05767	4.09061	4.12717	4.09681	3.93067	3.8831	3.94159	4.34854	4.08669	3.82913	3.98622	3.59209	3.65147	3.79903	4.04602	3.73604	4.06916	3.89491	3.78038	3.92754	4.0412	3.96268	4.3555	4.04989	3.4703	3.33243	3.94931	3.91509	3.64062	3.61323	3.60408	3.51243	5.33593	5.35627	5.3015	5.79735	5.24629	5.19069	5.49995	5.10041	5.27532	5.02375	5.0092	5.40215	5.0136	5.09282
Vitvi08g01523	Nucleotide-diphospho-sugar transferases superfamily protein | Chr5:985910-990087 REVERSE LENGTH=533 | 201606	10.2.1	cell wall.cellulose synthesis.cellulose synthase	0.601062	0.930362	1.16895	0.684902	0.874598	1.60194	1.15584	0.664544	1.47673	1.08597	0.97631	1.17514	0.541375	0.601788	0.771435	0.0186249	0.254352	0.475515	0.578425	0.134603	1.00721	0.902105	-0.85195	0.21183	1.58707	1.69995	0.555201	0.813877	1.054	1.93962	1.16123	1.09333	1.14306	1.287	0.344819	0.388159	1.82895	0.822826	0.743067	0.907848	0.756347	-0.299948	-0.447249	0.33815	-0.810623	-0.350402
Vitvi14g01358	COBRA-like extracellular glycosyl-phosphatidyl inositol-anchored protein family | Chr5:24511466-24513146 REVERSE LENGTH=409 | 201606	10.2.2	cell wall.cellulose synthesis.COBRA	3.10356	2.88351	3.1021	2.7375	3.5992	3.29296	3.30805	3.71491	3.1529	3.06431	2.71214	3.66312	3.16963	3.52411	3.67605	3.44953	2.94996	2.72752	3.28669	2.7586	3.32913	2.98647	3.71283	3.57319	3.7547	3.90958	3.95407	4.06827	3.53409	3.69674	3.66928	3.45564	3.42573	3.07841	3.95047	3.17551	3.20746	3.1496	3.22801	3.43735	3.28585	2.8488	4.31539	4.45631	4.06425	4.11458
Vitvi17g00480	COBRA-like extracellular glycosyl-phosphatidyl inositol-anchored protein family | Chr5:24511466-24513146 REVERSE LENGTH=409 | 201606	10.2.2	cell wall.cellulose synthesis.COBRA	3.85469	3.98752	3.67812	3.99103	3.53385	3.95792	4.12529	4.25582	3.11452	3.54279	2.96777	2.55522	3.43476	3.96199	3.1381	2.6365	1.93373	1.28508	2.09373	1.82518	2.76487	1.02324	2.0574	0.892073	3.77907	3.74055	3.67982	3.65596	3.28136	3.21585	2.49415	2.37563	2.17655	2.18533	1.56721	2.64611	2.69914	2.58264	2.40674	2.32157	-0.364405	-1.70712	0.485637	0.0278098	-0.102086	-0.210677
Vitvi17g00479	COBRA-like extracellular glycosyl-phosphatidyl inositol-anchored protein family | Chr5:5085024-5086545 FORWARD LENGTH=395 | 201606	10.2.2	cell wall.cellulose synthesis.COBRA	1.76926	1.92493	0.92173	1.87844	1.62557	1.91089	1.72683	1.29436	-3.36122	-0.660586	-2.31193	-2.05752	-2.82786	0.0849967	-0.931848	-2.54431	-2.39474	-2.3632	-4.46597	-2.70975	-3.2575	-3.38857	-2.23046	-1.77089	0.322659	0.153981	0.119102	0.1425	0.381889	0.376439	-0.99692	0.00702955	-6.07611	-4.52892	-4.29904	-2.07999	-3.11189	-6.07199	-4.41344	-3.02026	-4.75672	-4.64572	-3.05868	-4.61605	-2.99825	-6.23305
Vitvi05g00076	COBRA-like protein-7 precursor | Chr4:9116591-9119138 REVERSE LENGTH=661 | 201606	10.2.2	cell wall.cellulose synthesis.COBRA	1.41063	1.1512	1.51118	1.41039	1.75863	1.72568	1.59773	1.81579	1.41489	1.54105	1.16753	4.58922	1.36854	1.33875	1.68362	2.14092	2.52521	2.02911	2.11398	1.76746	1.91687	1.92819	2.27628	2.16322	1.21063	1.45654	1.64635	1.33403	0.474007	1.31856	1.11313	1.03637	1.43959	1.62083	1.31567	0.907937	1.5806	1.64911	1.33252	1.32552	2.2767	2.14	2.13333	2.26252	2.05583	2.10235
Vitvi17g00477	NA	10.2.2	cell wall.cellulose synthesis.COBRA	1.49653	1.83508	1.34013	1.10351	0.7265	1.41849	1.42857	1.01355	0.149744	1.02747	0.362665	0.0579563	0.822395	1.88918	0.838032	0.104782	-0.809778	0.379299	0.891583	1.0305	0.538363	0.43343	1.58375	1.03646	1.85126	1.29148	1.43081	1.75102	2.00852	1.6218	1.36663	1.45383	1.80041	1.86911	2.61983	1.99611	2.39817	1.81675	1.86579	1.64902	0.818186	0.867347	1.13771	1.34589	0.518325	0.885896
Vitvi19g00045	Exostosin family protein | Chr5:5551664-5554741 FORWARD LENGTH=511 | 201606	10.3	cell wall.hemicellulose synthesis	2.67293	2.63995	2.54221	2.67415	2.39561	2.56191	2.58849	2.32831	2.42014	2.60578	2.5151	2.59401	2.28299	2.28663	2.47275	2.37564	2.54243	2.82814	2.99073	3.03295	2.83232	2.95636	2.80809	2.78808	2.86556	2.76121	2.5708	2.85522	2.72272	2.8344	2.61994	2.8752	2.44352	2.42915	2.31076	2.4929	2.50282	2.38334	2.48944	2.75526	2.89433	3.01487	2.95379	2.9411	2.97903	2.9243
Vitvi08g01070	Nucleotide-diphospho-sugar transferases superfamily protein | Chr2:15587671-15589223 REVERSE LENGTH=351 | 201606	10.3.2	cell wall.hemicellulose synthesis.glucuronoxylan	1.05059	1.66298	0.838475	0.502424	1.24497	1.55822	1.28345	0.914867	0.466601	0.766424	0.327476	0.410628	0.743683	0.830813	1.09563	0.535416	1.32574	1.0553	1.16824	1.61873	1.62243	1.27168	1.06232	0.755654	1.11812	1.39277	1.27195	1.67917	1.3417	1.47813	1.61707	2.06987	2.05831	1.81093	1.80949	2.19799	2.10866	1.911	2.23522	1.92356	1.51006	1.76367	1.75438	1.78198	2.45753	2.20575
Vitvi03g00235	galacturonosyltransferase 3 | Chr4:17938433-17941410 FORWARD LENGTH=680 | 201606	10.4.1.1	cell wall.pectin synthesis.homogalacturonan.galacturonic acid transferase	2.30508	2.3386	1.91497	2.31671	2.56508	2.64089	2.43202	2.56636	2.44098	2.2095	2.33192	2.44922	2.23584	1.98744	2.2132	2.31367	2.66546	2.47163	2.77244	2.72867	2.64672	2.6527	2.60074	2.41799	3.74854	3.70488	3.46627	3.59544	3.46093	3.60979	3.72635	3.58704	2.32049	1.9894	2.20876	1.86487	2.10866	2.01016	2.29162	2.1805	2.75371	2.94174	2.77982	2.63504	3.00425	2.89881
Vitvi10g00299	galacturonosyltransferase 4 | Chr5:19347991-19350517 FORWARD LENGTH=616 | 201606	10.4.1.1	cell wall.pectin synthesis.homogalacturonan.galacturonic acid transferase	1.35652	1.03495	0.33001	0.330471	1.24497	1.46659	1.48276	1.44342	0.425378	1.02747	1.02105	0.881079	0.944731	0.932994	0.771435	0.816436	1.06469	1.4362	1.5265	0.886105	1.49739	1.36632	0.757465	1.3044	1.34732	1.25608	0.849262	1.04105	0.768912	1.24943	1.17691	1.26842	0.399622	0.680533	0.49104	0.642476	0.68067	0.497864	0.0239676	0.629995	1.04202	0.780542	0.429603	0.274725	0.887107	-0.302308
Vitvi07g00034	los glycosyltransferase 5 | Chr2:13020564-13023906 REVERSE LENGTH=610 | 201606	10.4.1.1	cell wall.pectin synthesis.homogalacturonan.galacturonic acid transferase	2.18602	2.27168	1.94181	1.99823	2.24042	2.50931	2.37584	2.17684	2.03795	2.3354	2.30504	2.2005	2.23584	2.36184	2.3488	2.3582	2.64168	2.60524	2.97974	2.71652	2.61424	2.51488	2.49564	2.37207	2.25909	2.38869	1.79186	2.24973	2.87691	2.28872	2.62567	2.12554	2.71505	2.8374	2.47794	2.7308	2.58458	2.65252	2.05145	2.82384	3.14816	3.0524	3.10901	2.67244	3.55804	3.24471
Vitvi13g00658	Nucleotide-diphospho-sugar transferase family protein | Chr4:514146-515648 REVERSE LENGTH=299 | 201606	10.4.3.6	cell wall.pectin synthesis.rhamnogalacturonan II.xylose transferase with fucose acceptor	0.32869	0.616546	0.750119	0.740936	0.590295	0.719073	0.663723	0.862872	0.691893	0.641977	0.701871	0.605444	0.944731	0.691985	0.771435	1.00748	0.254352	-0.571791	-0.168289	-0.441257	0.142434	0.343232	0.0524723	0.140571	1.01927	0.913847	1.16092	1.33403	0.560595	0.795523	0.825437	0.475416	0.610389	0.600363	0.715913	0.754587	1.04654	0.614509	0.34145	0.524062	-0.319317	-0.164596	0.371304	0.0657777	-0.0184281	-0.875493
Vitvi15g01046	Nucleotide-diphospho-sugar transferase family protein | Chr4:514146-515648 REVERSE LENGTH=299 | 201606	10.4.3.6	cell wall.pectin synthesis.rhamnogalacturonan II.xylose transferase with fucose acceptor	0.830088	0.669495	0.555303	0.626603	0.673551	0.692356	0.435454	1.10592	0.58364	0.447474	0.616982	0.339369	0.968001	0.749129	0.677568	0.225076	-0.239462	0.565712	0.358459	0.907638	0.885461	0.518319	0.96068	-0.435289	1.01927	0.495018	0.743134	1.36489	0.839879	0.558917	0.883932	0.894021	0.152707	0.261157	0.265748	0.727365	0.347544	0.748187	0.34145	0.655306	0.399782	0.398671	0.713906	0.693809	0.0216494	0.141994
Vitvi12g00024	secretion-regulating guanine nucleotide exchange factor | Chr3:21748562-21749596 FORWARD LENGTH=344 | 201606	10.5	cell wall.cell wall proteins	1.96277	1.64987	1.75769	2.12998	1.971	1.89926	1.57296	1.81579	1.80067	1.64846	1.94763	1.97223	1.82876	1.93915	1.73112	2.23943	1.69272	1.7629	1.2978	0.907638	1.75745	1.9385	1.6892	1.77343	1.7926	1.78935	1.84414	1.70352	1.87972	1.75245	1.90762	1.93095	1.12356	0.91954	1.42888	1.0684	1.06944	1.02604	0.896418	1.38725	1.26565	0.758	1.28709	1.40632	1.29943	0.966627
Vitvi17g00116	SNF1-related protein kinase regulatory subunit gamma 1 | Chr3:17987559-17989592 FORWARD LENGTH=424 | 201606	10.5	cell wall.cell wall proteins	2.29552	1.95723	1.72716	2.54633	2.32869	1.98981	2.28726	1.59453	3.11452	2.57888	3.71043	3.73429	4.78111	1.05131	3.22776	3.40352	4.92473	4.86191	4.38474	4.74745	4.11464	4.49843	4.066	4.00044	4.51725	4.41401	4.57157	4.41644	5.24424	4.70403	5.09931	4.88934	3.43762	3.27629	4.93218	3.31918	4.16955	2.67284	4.12959	5.88094	4.6938	5.36037	3.15725	1.97392	4.59918	4.57833
Vitvi12g00721	FASCICLIN-like arabinogalactan 2 | Chr4:7491598-7492809 REVERSE LENGTH=403 | 201606	10.5.1.1	cell wall.cell wall proteins.AGPs.AGP	1.44561	1.96784	0.80962	2.07654	1.43193	1.82741	1.86587	2.30901	0.58364	1.62235	0.616982	0.478532	0.44516	1.69925	0.602929	-0.0730056	-0.021282	-0.391219	0.424802	0.0976092	0.340763	-0.704074	0.520859	-0.608621	2.45336	2.59405	1.53626	1.86335	1.09326	1.99346	0.588042	0.828432	1.04283	1.287	0.18209	0.931983	1.77424	0.773499	0.715845	0.184856	-1.4837	-2.14322	-0.395719	-0.64642	-0.676322	-0.255765
Vitvi06g00459	Fasciclin-like arabinogalactan family protein | Chr3:17136612-17137874 REVERSE LENGTH=420 | 201606	10.5.1.1	cell wall.cell wall proteins.AGPs.AGP	0.932268	0.908502	1.19149	0.216515	0.700268	0.962116	0.709893	1.01355	0.975065	0.987112	0.587538	0.803773	0.716462	0.691985	0.496996	0.405648	0.991318	0.12618	0.914853	0.864246	0.418068	-0.769662	0.0524723	0.523291	1.37956	1.42501	1.24109	0.921591	1.1125	1.23162	0.611312	0.446562	0.493744	0.225967	0.382787	0.727365	0.951122	0.435803	0.743067	0.704634	0.316527	0.48356	0.848207	-0.0512617	0.0216494	-0.80678
Vitvi08g00235	FASCICLIN-like arabinogalactan protein 17 precursor | Chr5:1952939-1955047 FORWARD LENGTH=458 | 201606	10.5.1.1	cell wall.cell wall proteins.AGPs.AGP	4.22051	4.36593	4.06748	4.2639	4.46639	4.54428	4.24183	4.75379	3.13384	3.46411	3.08829	3.64107	3.57017	4.35149	3.97874	3.55659	2.94996	2.40803	3.14629	2.85596	3.5398	3.29793	4.06844	3.47523	3.76694	3.9181	3.70265	3.75248	3.05649	3.91053	3.35461	3.27048	3.22538	3.27198	2.92013	3.00464	3.28777	3.43778	3.15388	2.7257	2.93676	2.43109	3.59317	4.12205	3.78457	3.81816
Vitvi08g00240	FASCICLIN-like arabinogalactan protein 17 precursor | Chr5:1952939-1955047 FORWARD LENGTH=458 | 201606	10.5.1.1	cell wall.cell wall proteins.AGPs.AGP	3.89953	3.72527	3.73677	3.858	4.13053	4.05286	4.08862	4.17551	3.34199	3.51822	3.06711	3.70978	3.57397	4.10566	4.1103	3.88043	1.86693	2.36681	3.01785	2.37385	3.64806	3.17694	3.62254	3.51451	3.679	3.52321	3.43593	3.4007	3.3478	3.60634	2.86711	2.80873	3.50697	3.3435	3.86587	3.44983	3.50912	3.86906	3.76149	3.14744	2.80552	2.74373	4.06256	4.44375	4.0522	4.02316
Vitvi06g00303	FASCICLIN-like arabinogalactan-protein 11 | Chr5:752898-753638 REVERSE LENGTH=246 | 201606	10.5.1.1	cell wall.cell wall proteins.AGPs.AGP	1.37479	1.206	0.111001	1.24586	1.56871	2.02235	1.45592	1.40757	-4.09818	-2.452	-4.42741	-2.26397	-2.53835	0.128718	-2.51681	-1.14576	-4.26921	-4.47868	-2.14404	-2.26229	-1.06987	-3.38857	-2.67792	-3.35585	0.183496	0.114987	-0.798436	-1.24315	-0.699641	0.4085	-1.96215	-1.05351	-2.90619	-4.52892	-5.884	-2.07999	-2.74932	-6.07199	-4.41344	-6.19018	-2.88225	-3.90876	-2.32172	-6.20101	-3.36082	-3.06312
Vitvi08g02147	FASCICLIN-like arabinogalactan-protein 11 | Chr5:752898-753638 REVERSE LENGTH=246 | 201606	10.5.1.1	cell wall.cell wall proteins.AGPs.AGP	1.71296	2.25446	0.948448	1.74779	1.59742	1.9677	1.83495	1.51254	-2.22371	-1.10805	-3.20502	-5.96441	-3.67586	0.36641	-0.931848	-2.09685	-5.85417	-6.06364	-6.05093	-6.16918	-4.10549	-6.19593	-4.55239	-6.16321	0.108534	-0.241948	-0.140542	0.212041	-0.0598165	-0.544706	-0.862619	-0.825243	-6.07611	-4.52892	-5.884	-3.66495	-1.52693	-4.48703	-3.19105	-6.19018	-6.34168	-6.23069	-3.90668	-6.20101	-6.16818	-6.23305
Vitvi12g00719	nuclear factor Y%2C subunit B3 | Chr4:8344663-8345148 FORWARD LENGTH=161 | 201606	10.5.1.1	cell wall.cell wall proteins.AGPs.AGP	3.85469	3.88211	3.92678	4.04489	3.83747	3.96351	3.88737	3.93861	3.95529	3.98327	3.86874	3.87951	4.04251	3.98892	3.94388	3.93437	4.39019	4.20899	4.19818	4.22207	3.95087	4.17585	3.91657	3.79244	3.92548	3.83655	4.09017	3.7785	3.90614	3.94373	4.02165	3.84373	4.30651	4.16805	4.10326	4.04517	4.20617	4.03261	4.08774	4.13287	3.94025	4.1541	3.9845	3.92182	3.69446	3.73418
Vitvi17g00627	fucosyltransferase 1 | Chr2:970401-972353 REVERSE LENGTH=558 | 201606	10.5.1.2	cell wall.cell wall proteins.AGPs.AGP fucosyltransferase	0.365684	0.840864	0.92173	0.740936	0.673551	0.984312	0.591574	0.361474	0.506678	0.476917	0.09615	0.511322	0.44516	-0.0547281	0.550934	-0.222383	0.684987	0.240136	0.324108	0.57229	0.0803729	0.880889	0.166428	-0.232472	1.37956	1.32604	1.14434	1.25386	1.35791	1.24943	1.09674	0.956756	0.638134	0.425276	-0.0511094	0.0354875	0.455797	0.696193	0.659811	0.551283	-0.112866	-0.873133	0.341247	0.0657777	-0.74191	-0.451685
Vitvi03g01388	proline-rich protein 4 | Chr4:18097009-18098448 REVERSE LENGTH=448 | 201606	10.5.2	cell wall.cell wall proteins.proline rich proteins	1.88845	1.03495	1.66408	1.84047	1.93771	2.18451	1.77106	2.03133	0.792587	0.717925	0.95341	0.6938	0.44516	0.691985	1.00192	0.866622	-0.0728123	-0.391219	-1.65861	-0.103088	-1.47323	-0.641338	0.166428	-0.805658	1.21063	1.69995	0.396212	0.402563	-0.768354	1.59419	-0.682047	-0.628206	-0.243221	-0.9846	-1.63607	-2.28644	1.11418	-0.862538	-0.506547	-0.832632	-2.43479	-2.53025	-3.42125	-1.95308	-3.84625	-3.06312
Vitvi03g00537	Leucine-rich repeat (LRR) family protein | Chr3:6696395-6698073 REVERSE LENGTH=493 | 201606	10.5.3	cell wall.cell wall proteins.LRR	5.06261	4.61907	4.97549	5.56342	4.71262	5.35337	5.08151	5.786	3.61835	4.19518	3.47345	3.87637	3.20923	3.965	3.8148	3.82122	2.9107	2.47163	3.13146	2.97293	3.18545	2.37772	3.00475	1.77343	6.18891	6.25971	5.44738	5.37772	4.64806	5.87977	4.72568	4.71278	3.56955	2.8374	2.57952	3.45399	3.44489	3.27452	2.90548	2.68326	1.68622	1.43465	2.65709	2.27067	1.79183	1.82765
Vitvi18g00743	Leucine-rich repeat (LRR) family protein | Chr3:6696395-6698073 REVERSE LENGTH=493 | 201606	10.5.3	cell wall.cell wall proteins.LRR	1.51311	1.914	1.14605	1.91543	1.47898	2.05418	2.39717	2.25959	0.58364	1.90826	1.37133	1.43647	0.44516	0.749129	0.1226	0.504052	1.45871	1.13603	0.548981	2.0157	0.956283	0.674438	0.981589	0.755654	3.91726	4.04281	3.16298	2.98007	3.16181	3.70645	3.35461	3.17256	2.45137	1.59348	-0.10264	0.642476	0.926248	0.696193	-0.325975	-0.462263	-1.81812	-1.3727	0.457892	0.693809	0.652004	-0.350402
Vitvi05g00544	Leucine-rich repeat (LRR) family protein | Chr3:8063063-8064475 REVERSE LENGTH=470 | 201606	10.5.3	cell wall.cell wall proteins.LRR	0.956721	1.03495	1.31981	1.87844	1.52454	1.65825	1.40069	1.98343	0.199497	0.417416	-0.129731	1.55129	0.269003	0.632484	1.07737	1.1152	-1.46185	-2.3632	-3.24358	-6.16918	-1.90386	-2.10846	-1.09296	-1.20901	1.36353	0.958585	1.34634	1.28647	0.95091	0.77107	1.06338	0.736068	1.27262	0.544329	2.06437	1.36185	2.27551	1.86465	1.93824	1.37206	-2.64125	-2.77125	0.214335	2.21262	0.206864	-0.0432205
Vitvi11g00360	Leucine-rich repeat (LRR) family protein | Chr3:8901154-8902638 REVERSE LENGTH=494 | 201606	10.5.3	cell wall.cell wall proteins.LRR	3.51517	3.18569	3.45871	3.6615	3.25176	3.42053	3.46772	4.17017	2.32248	2.24417	2.08038	2.93947	3.35757	3.05981	3.36207	3.49011	1.11161	0.781846	1.10894	1.12544	2.48247	1.90736	3.07939	2.25886	3.17663	3.38254	3.28525	3.31638	2.51434	3.04281	2.88632	2.48609	1.92951	1.6999	3.23234	2.37506	2.49439	2.69288	2.75982	2.47159	1.12592	0.688178	1.87468	2.49596	2.1126	2.33301
Vitvi11g00243	Leucine-rich repeat (LRR) family protein | Chr4:14418826-14420073 FORWARD LENGTH=415 | 201606	10.5.3	cell wall.cell wall proteins.LRR	0.956721	0.793943	0.780176	0.626603	1.28081	0.845707	1.44231	1.68714	-0.256881	0.0373853	0.291406	-0.0336742	-0.0670463	1.16066	1.00192	0.816436	-2.68425	-4.47868	-2.88101	-2.99925	-0.450142	-1.44104	-1.4935	-1.11882	-0.392364	-0.192195	-1.89797	-2.49691	-1.37102	-1.34441	-1.59958	-1.53894	0.463047	-1.15969	0.49104	-0.205521	-0.789959	0.467167	-0.572135	-0.307541	-4.75672	-4.64572	-1.01916	-0.915607	-0.386815	-1.37506
Vitvi15g01565	serine/arginine repetitive matrix protein | Chr2:19145529-19146713 FORWARD LENGTH=394 | 201606	10.5.3	cell wall.cell wall proteins.LRR	2.62796	2.67274	2.25173	2.48202	2.85986	2.78694	3.35964	3.13635	0.247591	1.23126	0.397016	0.722089	0.897034	1.44633	0.440962	0.405648	1.38423	0.90214	0.717253	0.0596414	2.54125	1.02324	1.59736	0.065609	2.68385	2.56541	1.52349	1.57744	1.03397	2.21812	1.17691	1.14812	0.523801	-1.2559	-1.97711	0.0792088	-0.561691	0.467167	-0.217041	-1.23599	-1.81812	-0.55826	-0.120084	-1.07173	0.461181	-0.618335
Vitvi12g00309	formin-like protein (DUF1421) | Chr4:14014860-14016823 FORWARD LENGTH=496 | 201606	10.5.4	cell wall.cell wall proteins.HRGP	4.12395	4.30658	4.26108	4.44349	4.38432	4.43973	4.16104	4.63094	4.49303	4.31822	4.61425	4.25597	4.28415	4.12467	4.56493	4.24774	5.43642	5.06886	4.8537	5.13517	4.57187	4.66594	4.88015	4.69555	4.03073	4.22093	4.51142	4.43655	3.88112	3.96275	4.0581	3.99088	4.41674	4.56472	4.4368	4.42992	4.26191	4.4912	4.52222	4.47781	4.93153	4.92603	4.91158	4.80672	4.86594	4.92367
Vitvi05g00503	FRIGIDA-like protein | Chr3:7959854-7961886 FORWARD LENGTH=532 | 201606	10.5.4	cell wall.cell wall proteins.HRGP	7.32971	7.28699	7.2197	7.60589	7.58706	7.45459	7.36292	7.65562	7.93673	7.85765	7.97409	8.02773	8.25806	7.27406	7.84015	7.79584	8.85453	8.2746	7.95601	7.84266	7.82325	8.39062	7.9737	7.85751	6.62308	6.59338	6.83302	6.8783	6.94874	6.65789	7.22473	6.8604	8.13783	7.93962	7.61821	7.62288	7.64121	7.82387	7.84483	8.2679	8.15323	8.34077	7.78776	7.51334	7.92268	8.00603
Vitvi11g00350	FRIGIDA-like protein | Chr3:7959854-7961886 FORWARD LENGTH=532 | 201606	10.5.4	cell wall.cell wall proteins.HRGP	3.22429	3.13952	3.1604	3.60601	3.39765	3.0568	3.07215	3.49343	3.51898	3.4344	3.45727	3.87637	3.50405	3.37778	3.51237	3.49411	4.57733	4.31898	4.48337	4.5832	4.06142	4.11582	4.05864	3.84382	3.07201	2.93918	3.44949	3.57249	3.13854	2.93137	3.16713	2.9126	3.44156	3.45407	3.35201	3.36406	3.05517	3.26116	3.32127	3.37397	4.16115	4.01368	4.06716	3.74882	3.86662	4.04424
Vitvi02g01716	hydroxyproline-rich glycoprotein family protein | Chr4:9451747-9453168 REVERSE LENGTH=473 | 201606	10.5.4	cell wall.cell wall proteins.HRGP	2.37932	2.23702	2.19707	2.11945	2.35415	2.6617	2.46604	2.35678	2.27686	2.42121	2.30504	2.13888	2.482	2.51796	2.22983	2.29547	2.98188	2.79744	2.31976	2.27791	2.72486	1.979	2.57345	1.91894	1.85126	2.0389	1.59845	2.05532	1.96685	1.86071	1.79019	1.69372	2.27704	2.38994	1.55063	2.70312	2.18405	2.34164	2.57525	1.99469	2.41654	2.6611	2.41164	1.7238	1.89252	1.72696
Vitvi04g01124	Alpha-1%2C4-glucan-protein synthase family protein | Chr5:5393296-5394342 FORWARD LENGTH=348 | 201606	10.5.5	cell wall.cell wall proteins.RGP	3.89004	3.70322	3.53561	3.94108	3.92219	3.88605	3.49435	3.78992	3.79461	3.69148	3.78042	3.83487	3.92257	3.91905	3.87683	3.78579	3.51433	3.85968	3.57295	3.99195	3.70572	3.39466	3.94347	3.94923	3.43622	3.45849	3.63304	3.78991	3.33966	3.28225	3.42196	3.18571	3.78653	3.89314	3.79019	3.61489	3.78639	3.71428	3.87042	3.81404	3.73379	3.71622	3.91987	4.23466	4.008	4.14091
Vitvi01g01838	reversibly glycosylated polypeptide 1 | Chr3:415463-417304 FORWARD LENGTH=357 | 201606	10.5.5	cell wall.cell wall proteins.RGP	2.21672	1.83508	2.33508	2.15081	2.51328	2.31283	2.27963	2.54177	2.1434	2.48056	2.00443	2.48267	2.31963	2.65882	2.80234	2.97067	1.365	0.991638	1.83781	1.76746	2.01966	1.68059	2.3585	2.12681	3.02182	3.00465	3.06506	2.96	2.55709	2.8344	2.59097	2.58208	2.29458	2.38994	2.21929	2.10588	1.85554	2.45549	2.33699	2.4787	2.39641	2.39502	3.30472	3.38958	3.20033	3.20367
Vitvi17g00103	reversibly glycosylated polypeptide 1 | Chr3:415463-417304 FORWARD LENGTH=357 | 201606	10.5.5	cell wall.cell wall proteins.RGP	0.251728	0.0248264	1.25708	1.06011	0.943311	1.79009	0.686993	1.1715	-0.638752	0.355355	-2.10548	-1.87695	-2.53835	-0.511106	-1.46236	-1.24886	-1.21032	-2.3632	-1.40708	-1.03989	-0.277675	-6.19593	-1.4935	-1.40832	2.15118	2.06982	2.18949	2.24144	0.560595	2.10528	1.28215	1.13009	-0.584258	-0.23124	-0.598597	-0.104237	-0.0365995	-2.37155	-0.712998	-3.86826	-1.5868	-3.06076	-1.98068	-2.11355	-2.26128	-2.14558
Vitvi17g01440	reversibly glycosylated polypeptide 1 | Chr3:415463-417304 FORWARD LENGTH=357 | 201606	10.5.5	cell wall.cell wall proteins.RGP	4.32282	4.20263	4.32365	4.53349	4.6928	4.35284	4.36957	4.75201	4.68427	4.61326	4.42538	5.2971	4.60677	5.07036	4.73913	4.85967	4.2764	3.86857	4.44192	4.15162	4.30475	4.17367	4.46535	4.55018	4.70229	4.72687	4.77108	4.83676	3.96817	4.46199	4.21633	3.99587	4.4067	4.28593	4.35321	3.87265	3.75141	4.19128	3.82656	4.25793	4.45029	4.22772	5.10622	5.4478	4.93183	5.07359
Vitvi17g00673	glucuronidase 2 | Chr5:2504168-2506567 FORWARD LENGTH=543 | 201606	10.6	cell wall.degradation	3.9703	4.05374	3.77832	3.89551	4.37813	4.12207	4.16933	4.39275	3.28552	3.65652	3.52484	3.77199	3.79826	3.61145	3.74709	3.32941	3.91236	3.97938	3.90762	3.98943	4.00825	3.78564	3.97248	3.62632	4.71971	4.78857	4.65881	4.60274	4.68386	4.69105	4.6947	4.74128	3.98593	3.74565	3.29839	3.7529	3.74432	4.05084	3.5427	3.80841	3.9003	3.94049	3.83344	3.27675	3.9073	3.62338
Vitvi11g01463	glucuronidase 3 | Chr5:13235912-13237799 REVERSE LENGTH=401 | 201606	10.6	cell wall.degradation	-0.580545	-1.48106	-5.81974	-1.01911	-1.42406	-0.494522	-1.63494	-0.860918	-5.68315	-2.24555	-6.01237	-2.79449	-3.19043	-3.13002	-2.51681	-3.68181	-2.68425	-3.74172	-1.65861	-1.03989	-0.935569	-3.026	-1.61379	-1.20901	0.6479	1.06471	0.152655	-0.266613	0.44395	0.955988	-0.245948	0.611621	-1.68379	-1.15969	-2.71407	-1.59456	-2.01235	-2.61256	-2.53897	-3.86826	-1.2124	-2.32379	-3.42125	-3.03108	-1.41329	-3.06312
Vitvi07g00352	cellulase 3 | Chr1:26899989-26901749 REVERSE LENGTH=484 | 201606	10.6.1	cell wall.degradation.cellulases and beta-1,4-glucanases	-0.0554535	-0.995638	0.111001	-0.245389	0.501939	-1.80118	-0.396148	-0.177392	-1.77626	-1.39755	-3.20502	-0.236491	-1.2429	0.212376	0.0495366	-0.87446	-4.26921	-4.47868	-4.46597	-6.16918	-1.78357	-3.026	-2.43691	-3.84128	0.449571	0.464321	0.451178	0.372506	0.249134	1.43209	0.465707	1.26842	0.769379	-4.52892	-1.24014	-2.28644	-1.52693	-0.344071	0.715845	0.578001	-4.75672	-6.23069	-2.76918	-2.74158	-6.16818	-3.91112
Vitvi12g02167	glycosyl hydrolase 9A1 | Chr5:20197765-20200168 REVERSE LENGTH=621 | 201606	10.6.1	cell wall.degradation.cellulases and beta-1,4-glucanases	5.59475	5.79059	5.58061	5.62893	5.84235	5.91776	5.84177	5.97924	5.44162	5.35882	5.27361	5.65993	5.54959	5.46617	5.49226	5.24122	5.53546	5.36314	5.42632	5.33812	5.22228	5.32616	5.33889	5.00984	5.74969	5.74255	5.58661	5.5199	5.77005	5.93447	5.67654	5.7977	5.4847	5.27467	5.28279	5.28283	5.56003	5.44322	5.4461	5.55591	4.93618	4.71549	4.7735	4.77125	4.76478	4.71897
Vitvi18g01098	glycosyl hydrolase 9B5 | Chr1:6918323-6920268 REVERSE LENGTH=515 | 201606	10.6.1	cell wall.degradation.cellulases and beta-1,4-glucanases	1.24181	1.49713	1.05063	1.39301	1.28081	2.12581	1.54776	1.80205	-0.128557	0.534061	-0.179484	0.101678	-0.325358	0.72084	0.192141	-0.718341	-3.53224	-2.60421	-2.35049	-1.41429	-0.0180308	-0.910525	-0.927899	-0.5485	1.62791	1.72606	0.52989	0.900682	0.102913	0.819569	-0.521582	0.192244	-1.21813	-0.62203	-1.79654	-0.629328	0.103125	-0.71444	-0.640848	-0.212904	-0.984133	-1.58683	-0.943207	-1.44612	-1.12378	-1.47816
Vitvi02g00125	glycosyl hydrolase 9C2 | Chr1:23911329-23914642 FORWARD LENGTH=620 | 201606	10.6.1	cell wall.degradation.cellulases and beta-1,4-glucanases	1.88845	1.8807	1.92846	2.28879	2.1657	2.56191	1.81397	2.12259	1.68318	2.45119	2.05909	1.68664	2.16712	2.2475	2.24627	2.33165	0.621561	0.379299	0.937753	0.517323	1.85335	0.462284	2.00731	1.35249	3.08184	2.93359	2.51384	2.45729	2.59861	3.27357	2.46889	2.53488	2.30327	2.38994	1.27587	1.59055	2.59251	2.35007	2.38962	1.73463	-0.112866	-0.945283	0.341247	0.567175	1.19815	0.926826
Vitvi06g00593	Glycosyl hydrolase family protein | Chr3:17316758-17318443 REVERSE LENGTH=430 | 201606	10.6.1	cell wall.degradation.cellulases and beta-1,4-glucanases	2.67293	2.82636	2.80597	2.55417	2.46736	2.56191	2.60691	3.0691	2.2884	2.50934	2.2308	2.45765	2.30142	2.64383	2.27861	2.19101	2.11737	2.56206	2.74673	2.52082	2.81337	2.55562	2.62087	2.38754	2.99606	3.00465	3.04287	3.04344	2.81367	2.90352	2.88632	2.98462	2.0888	2.01024	2.20876	1.80102	2.04076	2.11288	1.73631	2.09984	2.28402	2.15733	2.51623	1.71188	2.04614	1.8807
Vitvi08g00189	Glycosyl hydrolase family protein | Chr5:7104076-7106653 REVERSE LENGTH=626 | 201606	10.6.1	cell wall.degradation.cellulases and beta-1,4-glucanases	2.6431	2.82636	2.89794	2.55417	2.25851	2.50164	2.66079	2.54177	1.76806	2.26963	2.10137	2.02994	1.70958	1.65509	1.70756	1.61831	1.81116	1.95316	2.62503	2.75266	2.26955	1.02324	1.33025	1.0752	4.38453	4.29694	3.69413	3.58892	4.19715	4.20563	3.43506	3.73756	2.14789	1.33733	1.21403	1.64974	1.54836	2.14233	1.07842	1.35671	0.713598	0.802738	0.690254	0.485492	1.10795	-0.0432205
Vitvi12g00429	Major facilitator superfamily protein | Chr3:7626942-7628954 REVERSE LENGTH=590 | 201606	10.6.1	cell wall.degradation.cellulases and beta-1,4-glucanases	6.69285	6.79077	6.80254	7.11531	6.64397	6.83258	6.74132	6.98286	7.25772	7.37979	7.37766	7.48099	6.87007	6.34601	6.40869	6.43167	8.91054	8.74808	8.30146	8.55603	7.89204	8.12043	7.74328	7.91436	4.63711	4.71877	4.27862	4.37345	4.75138	5.14923	4.72967	4.92246	7.4101	7.7946	6.57825	7.16651	6.8237	6.54111	6.74075	6.9594	8.38618	8.77244	7.07731	6.58383	7.46607	7.43949
Vitvi07g02990	Six-hairpin glycosidases superfamily protein | Chr1:24391823-24395261 REVERSE LENGTH=623 | 201606	10.6.1	cell wall.degradation.cellulases and beta-1,4-glucanases	0.170428	-0.242278	0.33001	0.216515	0.439878	0.490048	0.0249896	0.914867	0.691893	0.2226	-0.231015	0.954452	0.944731	0.538362	1.41937	0.91512	-0.644719	-0.854191	-0.0736516	0.205862	0.418068	0.403986	1.02252	1.03646	-0.237641	-0.865384	-0.798436	-0.642761	0.249134	-0.970012	-0.332105	-0.401435	0.399622	0.627584	1.56721	0.0354875	0.710114	-0.141254	-0.0211203	0.25276	0.915703	0.589494	1.89551	1.85969	1.97648	1.99096
Vitvi08g00897	alpha-L-arabinofuranosidase 1 | Chr3:3361031-3364573 REVERSE LENGTH=678 | 201606	10.6.2	cell wall.degradation.mannan-xylose-arabinose-fucose	4.67016	4.62579	4.76052	4.94332	4.90435	4.84039	4.93005	5.24126	4.6711	4.95804	4.70616	4.919	4.2537	4.61818	4.65234	4.47907	5.0185	4.77792	4.62414	4.91762	4.84928	4.74585	4.98094	4.68776	5.72403	5.78974	5.87305	5.83297	5.49202	5.69553	5.67792	5.5464	4.6662	4.27521	4.26448	4.24794	4.1401	4.16761	4.2412	4.09406	4.21578	4.20081	4.65785	4.62951	4.9292	4.61948
Vitvi06g01323	alpha-L-fucosidase 1 | Chr2:11974803-11976489 FORWARD LENGTH=506 | 201606	10.6.2	cell wall.degradation.mannan-xylose-arabinose-fucose	3.72901	3.9823	3.83669	3.83565	4.12067	4.20946	3.89738	4.15403	3.85407	3.85178	3.58568	3.78546	4.13793	3.74738	4.02473	4.14219	3.71758	3.84775	3.97836	3.98943	4.46512	4.56146	4.27522	4.35544	4.20727	4.16237	4.17834	4.1635	4.12558	4.35295	4.29209	4.09682	3.89399	3.88188	4.05998	3.66954	3.91523	3.74019	3.65444	4.16407	4.19456	4.184	4.38149	4.3294	4.76773	4.58634
Vitvi08g00233	beta-D-xylosidase 4 | Chr5:25810227-25812453 REVERSE LENGTH=626 | 201606	10.6.2	cell wall.degradation.mannan-xylose-arabinose-fucose	3.52338	3.6548	3.71748	3.64691	3.54495	3.5857	3.56199	3.45882	3.72412	3.81479	3.36917	3.21798	3.44309	3.79564	3.43917	3.33388	2.15145	2.45599	2.02053	1.89152	2.48247	2.3079	2.93143	2.58833	3.84406	3.94892	3.8983	3.99618	3.37195	3.77876	3.88751	3.96314	3.44156	3.73004	3.67633	4.1868	3.68994	3.49216	3.83607	2.99221	2.52559	1.78612	2.53626	3.23986	1.24968	1.6187
Vitvi05g00089	beta-xylosidase 1 | Chr5:20012179-20016659 REVERSE LENGTH=774 | 201606	10.6.2	cell wall.degradation.mannan-xylose-arabinose-fucose	3.64122	2.67921	4.35644	3.35985	3.30495	3.86826	3.28916	3.75825	3.25643	2.80466	2.89752	2.46604	3.06021	2.55047	3.01397	3.08107	0.374647	-0.0863643	-0.921649	1.46745	1.98621	2.15722	1.76351	1.63769	4.93432	5.01063	5.64082	5.59747	4.87057	4.91263	5.16566	5.17311	2.48231	2.7031	3.94731	3.84443	2.91048	3.00749	3.4834	3.72121	0.101259	1.43465	0.247125	1.94365	3.03884	2.09338
Vitvi07g00401	beta-xylosidase 2 | Chr1:564293-567580 FORWARD LENGTH=768 | 201606	10.6.2	cell wall.degradation.mannan-xylose-arabinose-fucose	-0.156737	-0.102553	-0.961756	-0.481456	-0.137179	0.36028	-0.445901	-0.350723	-1.03929	0.0373853	-0.284454	-1.10643	-1.74986	-0.0547281	-2.51681	-2.83382	-0.299583	-0.571791	0.0575929	0.170673	1.08828	-0.218647	-0.355993	0.279734	0.0294628	0.114987	-1.00489	-0.911948	-0.397985	0.376439	-1.71062	-0.568085	0.842752	-0.091515	-2.18356	-0.560616	-0.63384	-0.786589	-2.53897	-1.4353	-0.984133	-1.70712	-1.83629	-2.50057	1.75664	-0.210677
Vitvi18g02013	eukaryotic release factor 1-3 | Chr3:9788854-9790161 FORWARD LENGTH=435 | 201606	10.6.2	cell wall.degradation.mannan-xylose-arabinose-fucose	5.0399	5.08879	5.26175	5.28585	5.31849	5.25524	5.24232	5.45499	5.26303	5.27749	5.26084	5.16552	5.20618	5.0088	5.34165	5.11973	5.67575	5.46432	5.47312	4.9216	4.96758	5.25064	5.1218	5.07221	4.75547	4.76358	5.00835	5.01027	4.87057	4.71529	4.95102	4.78659	5.14124	5.03777	5.14183	5.2758	4.73986	5.05922	5.0412	5.10501	5.20762	5.17073	5.03525	4.96201	5.00488	5.13492
Vitvi18g00601	glycosyl hydrolase family 10 protein / carbohydrate-binding domain-containing protein | Chr1:21684751-21688209 FORWARD LENGTH=917 | 201606	10.6.2	cell wall.degradation.mannan-xylose-arabinose-fucose	3.56771	3.61823	3.39701	3.43396	3.31795	3.36663	3.39893	3.1848	3.54807	3.58734	3.52872	3.2716	3.57017	3.33176	3.4248	3.42042	4.02081	3.70949	3.80549	3.40258	3.40071	3.79418	3.3118	3.23553	3.18121	3.00465	2.95526	3.08574	3.18924	3.36218	3.32677	3.48076	3.61563	3.36792	3.35201	3.69787	3.52991	3.38949	3.46308	3.27946	4.02135	3.84479	3.3279	2.9049	3.56145	3.35754
Vitvi18g00376	Glycosyl hydrolase family protein | Chr1:29349796-29352868 REVERSE LENGTH=767 | 201606	10.6.2	cell wall.degradation.mannan-xylose-arabinose-fucose	-0.210176	-0.510211	-1.17588	-1.11533	-0.576063	-0.622846	-0.786938	-0.290602	-1.43522	0.0763794	-0.520521	-1.01022	-0.95339	-0.651969	-1.17286	-1.04955	-1.33061	-0.854191	-2.5915	-1.52532	-0.812712	-1.44104	-1.38246	-1.03393	1.48705	1.64626	1.07603	0.697468	1.22282	1.23162	0.958411	1.34859	-0.866658	-0.136603	-2.42457	-0.104237	-0.789959	-1.42814	-0.869117	-1.23599	-0.91542	-1.70712	-1.27441	-1.80869	-0.237438	-1.37506
Vitvi12g01115	Glycosyl hydrolase family protein | Chr5:3003720-3005566 REVERSE LENGTH=526 | 201606	10.6.2	cell wall.degradation.mannan-xylose-arabinose-fucose	1.02769	0.793943	1.2992	1.72018	1.58314	1.54335	1.4147	1.37081	1.93891	0.790075	0.882443	1.82349	1.51792	1.00514	1.65927	1.87277	0.028471	-0.282285	-1.40708	-0.103088	-0.361333	0.963944	0.576893	1.51627	0.977748	1.16357	0.555201	0.516896	-0.0598165	1.41641	1.26758	0.936146	0.0736358	-0.280993	0.265748	-1.73895	0.767258	0.370952	0.191424	-0.124095	-1.4837	-2.32379	-1.09933	0.102772	-0.74191	-0.741192
Vitvi07g01522	Glycosyl hydrolase family protein | Chr5:3336335-3339351 REVERSE LENGTH=792 | 201606	10.6.2	cell wall.degradation.mannan-xylose-arabinose-fucose	2.49236	2.6064	2.54221	2.65969	2.57954	2.78061	2.32484	2.55002	2.55047	2.35139	2.44295	1.98396	1.62427	1.76999	1.85421	2.01307	2.8428	2.84625	2.82251	2.93673	2.57539	2.58215	2.46627	2.44782	2.80749	3.00997	2.6434	2.65752	3.09568	3.14626	2.91465	2.84787	2.57135	2.68378	2.20876	2.14755	2.53608	1.9887	2.38098	2.32157	2.48168	2.55395	2.46836	2.26252	2.5495	2.26281
Vitvi10g00179	Glycosyl hydrolase superfamily protein | Chr2:8921024-8923066 FORWARD LENGTH=433 | 201606	10.6.2	cell wall.degradation.mannan-xylose-arabinose-fucose	1.93842	1.70163	1.58114	2.16112	2.13665	2.10571	1.94521	1.61039	2.15606	2.13758	1.83937	2.08544	1.84142	2.14478	1.81066	1.84801	2.49897	1.94198	1.97697	2.03539	2.26258	1.96898	1.99707	2.07996	0.355449	0.400896	0.119102	0.402563	-0.0598165	0.00922982	0.153322	-0.252058	0.718305	0.9414	0.305825	1.04654	0.68067	0.893793	0.6881	0.655306	0.624099	0.510782	0.457892	0.741506	0.950766	0.709469
Vitvi10g00186	Glycosyl hydrolase superfamily protein | Chr2:8921024-8923066 FORWARD LENGTH=433 | 201606	10.6.2	cell wall.degradation.mannan-xylose-arabinose-fucose	2.59718	2.62662	2.80597	2.7375	2.79317	2.5396	2.87856	2.85291	2.90557	2.99477	3.11948	3.10973	2.97088	3.19962	2.96514	2.88195	3.27253	2.70123	2.77244	3.03295	3.33579	2.82366	2.96856	2.8112	2.72834	2.74215	3.13388	2.89805	2.72272	2.90913	2.69265	2.60837	3.39759	3.45787	3.11318	3.30083	3.51747	3.5186	3.09171	3.26309	3.35702	3.13345	3.43495	3.19345	3.38449	3.35754
Vitvi12g00303	Glycosyl hydrolase superfamily protein | Chr2:8921024-8923066 FORWARD LENGTH=433 | 201606	10.6.2	cell wall.degradation.mannan-xylose-arabinose-fucose	2.87248	3.02736	3.11984	3.17898	2.87166	3.12831	3.10707	3.25203	2.73892	2.8277	2.62787	2.60924	2.54525	2.8275	2.79118	2.59988	3.31325	2.87005	2.77879	2.94717	2.83702	2.6082	2.86546	2.44042	3.19033	3.22666	3.11698	2.97508	3.02638	3.29517	3.00528	3.07695	2.5496	2.2655	1.96775	2.25629	1.98162	2.23635	2.19636	2.4282	2.87506	2.5863	2.62626	2.22106	2.5495	2.37798
Vitvi04g01334	Glycosyl hydrolase superfamily protein | Chr5:26538911-26540837 REVERSE LENGTH=431 | 201606	10.6.2	cell wall.degradation.mannan-xylose-arabinose-fucose	2.24678	2.18342	2.17462	1.82759	2.39561	1.91089	1.9833	2.04306	1.62974	2.41361	2.22125	1.87479	2.17714	2.43332	1.8326	2.32269	2.31073	1.83722	2.31101	2.29435	2.93671	1.56562	1.67643	1.11291	2.07447	2.28711	1.52349	1.38008	2.19151	2.52641	1.66234	2.23083	2.41173	2.08087	1.98019	2.17803	2.55243	2.9476	2.29162	2.00457	0.624099	-0.0408606	0.214335	0.61917	0.90864	0.4812
Vitvi18g00991	Glycosyl hydrolase superfamily protein | Chr5:26538911-26540837 REVERSE LENGTH=431 | 201606	10.6.2	cell wall.degradation.mannan-xylose-arabinose-fucose	1.99854	1.95723	1.58114	1.77488	2.57954	2.32158	2.53819	2.46538	2.29985	2.45859	2.09091	2.82022	1.36854	1.57833	1.46223	1.43089	3.32325	3.26951	3.42277	3.37579	3.95304	2.48003	2.06722	2.136	2.62455	2.7098	1.79186	1.51001	1.67499	3.01705	1.40708	2.23083	1.92951	1.55145	0.455851	1.46433	1.39364	1.74179	1.14115	1.15854	-0.0379041	-0.348042	0.075172	0.274725	0.54607	0.685818
Vitvi08g00877	Glycosyl hydrolase superfamily protein | Chr5:361189-362867 REVERSE LENGTH=448 | 201606	10.6.2	cell wall.degradation.mannan-xylose-arabinose-fucose	0.882082	1.25878	0.688058	0.534485	1.52454	1.83963	0.88108	1.38931	-0.0684364	0.66774	1.02105	1.04682	0.897034	0.538362	0.0115687	0.654469	3.01311	3.11875	3.28222	3.39116	3.60738	3.23243	2.03757	2.99918	1.51634	1.84997	0.786527	0.64814	1.49615	1.08061	0.413712	0.446562	0.610389	0.189898	-0.839605	0.642476	0.146847	0.370952	-0.0211203	-0.98073	3.14816	3.51583	2.41164	1.01816	3.17834	3.10458
Vitvi18g02014	UDP-glucosyl transferase 88A1 | Chr3:5619355-5620833 REVERSE LENGTH=462 | 201606	10.6.2	cell wall.degradation.mannan-xylose-arabinose-fucose	1.02769	0.0649039	0.0629063	0.436082	0.802448	0.290739	0.321122	0.914867	0.792587	0.945593	0.833116	1.29298	0.92108	1.42895	1.44809	1.44747	0.168196	-0.335724	0.690535	-0.614588	0.561263	0.598489	1.13877	1.47341	0.322659	0.114987	0.367923	0.106431	0.929377	0.500618	-0.0876858	-0.75653	-0.145374	0.261157	-0.392146	0.3169	-0.427389	0.370952	-0.16551	-0.307541	-0.726975	-0.397795	-0.120084	0.485492	0.274768	0.561371
Vitvi05g01265	xyloglucan endotransglucosylase/hydrolase 15 | Chr4:8137161-8138196 REVERSE LENGTH=289 | 201606	10.6.2	cell wall.degradation.mannan-xylose-arabinose-fucose	0.661816	0.720569	0.0131533	-0.3586	0.235864	-0.494522	0.686993	0.504079	-0.72895	0.0763794	-1.05818	-1.87695	-1.60547	0.776874	-1.46236	-1.48018	-3.04682	-1.20566	-1.52737	-2.26229	-0.496684	-1.67237	-0.304462	-0.5485	-0.991001	-0.945555	-1.89797	-1.24315	-1.26792	-2.1924	-0.799883	-1.32481	0.493744	0.0358643	0.18209	0.121644	-0.709789	0.0365329	-0.640848	-0.635595	-0.0748983	-1.02123	0.214335	0.787676	0.0986113	0.141994
Vitvi05g01266	xyloglucan endotransglucosylase/hydrolase 16 | Chr3:8550222-8551248 FORWARD LENGTH=291 | 201606	10.6.2	cell wall.degradation.mannan-xylose-arabinose-fucose	1.75539	2.00951	1.78759	3.25791	1.83295	2.52454	2.78999	3.0691	0.149744	1.12369	1.10657	1.33021	1.2596	-0.892977	0.258483	-0.959349	1.08834	0.475515	-0.496343	-0.496752	0.583805	1.31977	0.96068	-0.490784	2.46092	2.49881	2.17324	2.33013	2.64558	2.30585	2.50661	1.85612	1.92951	1.36993	1.9169	1.43097	2.34285	0.798373	2.19636	3.33142	1.09294	1.5831	0.146431	-1.80869	1.26645	0.966627
Vitvi01g01805	xyloglucan endotransglucosylase/hydrolase 5 | Chr5:4475089-4476217 REVERSE LENGTH=293 | 201606	10.6.2	cell wall.degradation.mannan-xylose-arabinose-fucose	-0.156737	-0.452495	0.44705	0.626603	1.13176	0.580246	0.196942	0.0254252	0.339222	-0.59785	-1.25749	-0.131522	-0.571519	-0.322661	0.602929	-0.79429	-1.46185	-1.20566	-1.09674	-1.21498	0.921306	-1.24173	-0.0288278	0.21183	-1.3654	-1.03044	-1.33609	-1.15296	-2.66647	-1.45544	-1.83091	-0.973342	-0.649847	-1.06949	-0.839605	-0.942486	-0.63384	-0.141254	0.659811	-0.408824	-2.25422	-4.64572	-1.83629	-3.39365	-2.26128	-2.32615
Vitvi12g00586	xyloglucan endotransglucosylase/hydrolase 9 | Chr4:1416107-1417197 FORWARD LENGTH=262 | 201606	10.6.2	cell wall.degradation.mannan-xylose-arabinose-fucose	1.49653	1.07475	1.19149	1.99823	1.43193	2.03304	2.47943	2.64543	-1.77626	-1.19824	-2.10548	-1.44085	-0.505931	-0.808088	-0.931848	-6.00374	-0.809778	-0.132907	-2.5915	-0.496752	1.15001	1.66826	2.02755	-0.608621	2.34324	2.46044	2.0804	2.47861	1.79891	1.72725	1.95387	1.45383	-0.790709	-1.06949	-2.71407	-1.73895	-0.427389	-3.26464	-1.91094	-0.357294	-1.4837	-0.738832	-2.76918	-1.95308	0.135606	-0.56062
Vitvi11g01268	Xyloglucan endotransglucosylase/hydrolase family protein | Chr5:23307296-23308235 REVERSE LENGTH=284 | 201606	10.6.2	cell wall.degradation.mannan-xylose-arabinose-fucose	3.39058	3.51713	3.32237	3.64691	3.50004	3.58207	3.73941	3.68153	3.73681	4.02871	4.33303	3.4386	3.85864	3.28422	3.92102	3.03792	2.0942	2.81594	2.04183	2.91031	3.54268	3.25322	3.3565	2.9216	3.36956	3.11251	2.96474	3.13132	4.20389	3.40652	3.28034	4.04482	3.86494	3.43879	3.59376	3.39466	3.53814	3.08029	3.54656	4.31662	1.3518	1.64583	1.96615	2.24607	3.07738	2.37058
Vitvi11g01265	xyloglucan endotransglycosylase 6 | Chr4:13128694-13129715 FORWARD LENGTH=286 | 201606	10.6.2	cell wall.degradation.mannan-xylose-arabinose-fucose	0.251728	-0.397	-0.205027	-0.0906664	0.341475	0.0169783	-0.212702	-0.54776	-0.128557	0.0373853	-0.58611	-0.349702	-0.95339	-0.382782	-0.544825	-1.35989	2.49012	2.22637	2.90035	2.61546	1.8626	1.74071	1.75139	2.25886	0.108534	-1.55128	-0.407646	0.177689	0.839879	-1.1451	-1.49649	-0.349905	-0.294752	-0.904429	0.830246	-0.560616	-0.965046	-0.517403	-2.29796	-1.23599	2.29856	2.04078	2.34504	1.42104	1.85973	1.96171
Vitvi01g00593	Pectate lyase family protein | Chr1:25401660-25403165 FORWARD LENGTH=408 | 201606	10.6.3	cell wall.degradation.pectate lyases and polygalacturonases	-0.728643	0.474992	0.750119	0.00397051	0.802448	0.25467	0.229003	0.0719678	-0.638752	-1.39755	-0.802921	-0.291986	-2.29734	-1.07939	-1.17286	-0.449154	-3.53224	-4.47868	-4.46597	-6.16918	-0.237597	-2.28904	-2.96743	-2.07575	2.97511	2.92234	1.79186	1.71554	1.63565	3.09792	2.06759	2.69065	0.431683	-2.20699	0.224525	-0.701478	0.926248	0.642254	0.743067	0.578001	-4.75672	-3.42333	-4.64365	-0.915607	-2.46774	-4.64808
Vitvi09g00556	Pectin lyase-like superfamily protein | Chr1:30153646-30155683 REVERSE LENGTH=444 | 201606	10.6.3	cell wall.degradation.pectate lyases and polygalacturonases	3.71116	3.85665	3.72523	3.86432	3.776	3.75341	3.79936	3.88096	3.65001	3.65652	3.41599	3.17258	3.31737	4.21365	3.5259	3.0704	3.28282	3.25603	3.59832	3.39878	3.59356	2.95128	3.39598	3.45334	3.1628	3.18491	3.27767	3.06239	2.31289	2.9203	2.80792	2.59528	2.92107	3.41164	3.27335	3.6443	3.1971	3.29214	3.13346	2.52749	3.45435	3.31814	3.52795	3.33621	2.66155	2.56462
Vitvi11g00051	Pectin lyase-like superfamily protein | Chr3:15015383-15017800 FORWARD LENGTH=484 | 201606	10.6.3	cell wall.degradation.pectate lyases and polygalacturonases	2.26647	2.53686	2.5854	2.33503	2.55047	2.10571	2.4042	2.71307	2.2056	2.22694	2.48348	2.38874	2.44101	2.38004	2.50726	2.22026	3.13167	2.8098	2.87685	2.78211	2.65739	2.70795	2.58716	2.51275	2.85413	2.73573	2.77849	2.99	2.62564	2.71769	2.88632	2.69065	2.25928	2.38197	2.26066	2.53276	2.35222	2.46328	2.42366	2.44281	2.83074	2.68519	2.42603	2.66008	2.3593	2.5185
Vitvi13g00669	Pectin lyase-like superfamily protein | Chr3:19714171-19717537 FORWARD LENGTH=483 | 201606	10.6.3	cell wall.degradation.pectate lyases and polygalacturonases	2.38833	2.0894	2.29401	2.3441	2.23129	2.02235	2.41121	2.18745	2.722	2.39059	2.5151	2.61679	3.38808	2.5343	3.26051	2.94754	0.211917	0.203142	0.0988156	0.430736	1.8062	1.20495	1.49927	1.70098	2.22401	2.33879	1.813	1.76265	2.04902	2.17217	1.72768	2.18789	2.45916	1.94681	2.67442	2.29389	2.4339	2.81979	2.62731	2.67709	-0.319317	0.0730956	1.0098	1.29884	0.573292	0.732739
Vitvi08g01102	Pectin lyase-like superfamily protein | Chr3:20439060-20440225 FORWARD LENGTH=307 | 201606	10.6.3	cell wall.degradation.pectate lyases and polygalacturonases	2.0449	1.77595	1.49315	1.54239	1.77129	1.98981	1.79267	1.84288	1.37214	2.00238	1.31854	1.27399	1.92703	1.62487	1.6093	1.48007	1.69272	1.72426	1.5265	2.23596	1.34737	1.0802	1.29728	0.406646	3.03706	3.03107	3.04287	3.09957	2.55005	2.77415	2.81796	2.86977	1.08376	0.654301	0.745357	1.43097	0.767258	0.58622	0.769784	0.907848	1.14213	0.711829	0.826674	0.174031	-0.386815	0.106805
Vitvi07g00363	Pectin lyase-like superfamily protein | Chr3:2135119-2137033 REVERSE LENGTH=447 | 201606	10.6.3	cell wall.degradation.pectate lyases and polygalacturonases	0.776149	0.720569	0.202631	0.216515	0.777574	0.916673	0.901118	0.203212	-1.29083	0.447474	0.137373	-0.60686	0.44516	0.0849967	0.382663	-0.646191	-2.39474	-0.509055	-0.436222	-0.387818	-0.361333	-0.218647	0.272039	-1.20901	0.449571	0.525075	-0.267921	0.106431	0.66851	0.911933	0.564391	0.387061	-0.946828	-0.687618	-0.598597	-1.73895	-1.39568	-0.344071	-0.27048	0.0386349	-1.94937	-1.4758	-1.47372	-1.80869	-0.613586	-1.58919
Vitvi08g01857	Pectin lyase-like superfamily protein | Chr3:21405387-21407088 REVERSE LENGTH=490 | 201606	10.6.3	cell wall.degradation.pectate lyases and polygalacturonases	3.54773	3.41618	3.50894	3.42115	3.39765	3.33675	3.6475	3.35913	3.3027	3.25483	3.48548	3.60354	4.06696	3.05981	3.5259	3.77269	4.25827	4.41715	3.91341	4.14484	4.64068	4.5993	4.16529	4.41138	4.48797	4.43395	4.35086	4.23832	5.03081	4.68942	4.82978	5.03819	3.71016	3.76417	4.35082	3.53864	4.23937	3.9266	3.79439	4.36345	4.33162	4.95357	3.71537	3.54214	4.97585	4.80519
Vitvi05g00953	Pectin lyase-like superfamily protein | Chr3:2212973-2214614 REVERSE LENGTH=383 | 201606	10.6.3	cell wall.degradation.pectate lyases and polygalacturonases	-0.728643	-1.60136	-0.775343	-1.21842	0.407817	-0.166468	0.541388	-0.0724221	-1.03929	-1.90451	-1.62006	-2.79449	-2.09089	-2.47794	-0.334607	-0.959349	-0.996191	-2.60421	-6.05093	-2.99925	-1.56944	-1.67237	-1.27937	-2.25632	1.33093	1.23805	0.675495	0.768434	0.792958	1.58019	0.805399	1.14812	0.33328	-1.2559	0.138368	-0.372171	0.347544	0.722424	1.62365	1.02898	-4.01976	-6.23069	-2.76918	-2.11355	-1.92025	-1.70948
Vitvi07g00525	Pectin lyase-like superfamily protein | Chr3:22997313-22999503 REVERSE LENGTH=471 | 201606	10.6.3	cell wall.degradation.pectate lyases and polygalacturonases	2.83339	2.79692	2.94513	2.58511	2.91222	3.1869	3.09842	2.92441	2.73048	2.74541	2.66358	2.57862	2.07368	1.98744	2.57391	2.44334	0.684987	1.80054	1.26195	1.49616	1.6967	1.979	2.15267	1.20311	3.34528	3.33667	2.91673	2.90856	3.63398	3.35398	3.21728	3.21595	2.37922	1.83448	2.32057	2.28458	2.28533	2.14233	2.07306	2.51372	0.735131	0.888256	1.0098	0.938542	1.12645	0.946864
Vitvi12g00646	Pectin lyase-like superfamily protein | Chr3:2496597-2498028 REVERSE LENGTH=391 | 201606	10.6.3	cell wall.degradation.pectate lyases and polygalacturonases	2.66553	2.74236	2.5854	2.68133	2.26747	2.47837	2.51237	2.44783	2.11775	2.76344	2.37564	2.23035	2.58342	2.62868	2.38638	2.3494	2.10583	2.45599	2.08349	2.81096	2.3039	2.82921	3.11768	2.53376	1.45714	1.34301	1.63452	1.04105	1.38979	1.70161	1.45931	1.5383	2.05831	1.7503	2.22974	2.13724	2.4427	1.93363	2.32803	2.6709	1.54706	1.70595	1.92621	1.34589	1.58002	1.85971
Vitvi12g02477	Pectin lyase-like superfamily protein | Chr3:2496597-2498028 REVERSE LENGTH=391 | 201606	10.6.3	cell wall.degradation.pectate lyases and polygalacturonases	2.9718	3.23921	3.1021	2.96627	2.95167	3.06202	2.80602	2.80549	2.94985	3.22043	3.17002	2.56307	3.24777	3.12062	2.98976	2.9821	3.13167	3.2008	3.05498	2.95753	2.92793	3.5706	3.62918	2.95313	1.11812	1.34301	1.36076	1.34954	1.662	1.33533	1.40708	1.76557	1.75044	2.12929	2.28091	2.20788	2.36153	2.14233	2.11534	2.45006	2.06346	2.33537	1.54618	1.73563	1.81482	1.6187
Vitvi19g02186	Pectin lyase-like superfamily protein | Chr3:2496597-2498028 REVERSE LENGTH=391 | 201606	10.6.3	cell wall.degradation.pectate lyases and polygalacturonases	-0.9839	-1.08053	-0.265148	-0.0425721	-0.339996	-0.557258	-0.301511	0.0719678	-0.191293	0.447474	-0.726972	-0.409823	-0.95339	-0.445518	0.258483	-1.14576	-0.644719	-0.571791	-0.120194	0.273766	-1.67253	-0.986474	-0.160072	-0.608621	1.22844	1.10507	1.6226	1.3025	0.792958	1.46295	1.39372	1.20091	0.463047	0.9414	1.05852	1.21279	0.619916	0.467167	0.34145	0.928757	-0.613764	-0.164596	0.512858	0.669356	-0.335285	0.535139
Vitvi07g02226	Pectin lyase-like superfamily protein | Chr3:9777025-9780267 FORWARD LENGTH=470 | 201606	10.6.3	cell wall.degradation.pectate lyases and polygalacturonases	-0.893702	0.0649039	-2.1193	-2.06642	0.7265	-0.557258	1.73802	0.694601	-1.98271	-1.50858	-1.36852	-1.32056	-1.91032	-1.18248	-1.82493	-0.170853	-3.04682	-4.47868	-0.436222	-1.52532	0.418068	0.0328917	-0.304462	-2.70378	1.51634	1.40898	-0.7357	-1.06807	2.92666	-1.34441	1.29658	0.850628	-0.243221	-1.86596	-0.10264	-0.629328	0.619916	0.58622	-0.115757	1.15854	-0.984133	-1.3727	-1.01916	-3.39365	1.42428	-2.14558
Vitvi15g01076	Pectin lyase-like superfamily protein | Chr4:12264640-12267074 FORWARD LENGTH=495 | 201606	10.6.3	cell wall.degradation.pectate lyases and polygalacturonases	0.365684	0.414238	1.23555	0.135215	0.673551	0.962116	0.489393	1.06047	-0.825165	-0.867037	-0.284454	0.574747	-0.868501	0.252453	0.412107	-0.449154	-1.33061	-0.934361	0.215855	0.928855	1.25206	0.247016	2.21579	2.49857	-0.0541952	0.0749094	-0.7357	-0.771085	-2.03844	-0.889841	-1.59958	-1.32481	0.298928	1.04599	1.35441	1.15267	1.24063	1.04695	0.659811	0.907848	0.756347	1.47667	1.77702	1.46433	2.3671	2.29443
Vitvi02g00118	Pectin lyase-like superfamily protein | Chr4:12397217-12400050 REVERSE LENGTH=444 | 201606	10.6.3	cell wall.degradation.pectate lyases and polygalacturonases	3.64122	3.62159	3.70578	4.01679	3.51517	3.87719	3.9172	4.3603	3.81869	3.56352	3.70701	3.60734	3.72161	3.42238	3.62038	3.18855	2.96281	2.90502	2.87685	2.74072	3.24677	3.16821	2.77254	2.87296	2.98038	2.88226	2.37149	2.29851	2.34577	2.90913	2.10905	2.21381	3.6704	3.36388	3.19549	3.67668	4.06232	3.98465	3.97745	3.99345	2.9825	2.83271	3.01694	2.65386	2.79472	2.3406
Vitvi14g01635	Pectin lyase-like superfamily protein | Chr5:25341106-25343113 REVERSE LENGTH=432 | 201606	10.6.3	cell wall.degradation.pectate lyases and polygalacturonases	-0.511832	-0.633068	-0.690454	-1.88585	-0.453206	0.325929	0.515625	-0.479047	-0.325594	0.987112	1.28225	1.06901	0.44516	-0.104481	0.602929	0.764441	0.588771	0.506211	0.518924	1.34652	1.13482	0.8153	2.2931	1.68854	0.566216	0.0336867	0.92888	0.673015	0.140881	-0.168557	0.0884712	-0.116706	1.61738	2.20353	-1.24014	-0.104237	1.04654	-0.141254	-0.115757	-0.98073	1.20521	0.369228	-0.345966	0.513237	2.00675	1.8168
Vitvi17g00977	Pectin lyase-like superfamily protein | Chr5:25341106-25343113 REVERSE LENGTH=432 | 201606	10.6.3	cell wall.degradation.pectate lyases and polygalacturonases	1.79661	1.11348	1.99404	1.61915	2.38741	2.70911	2.5823	2.3939	2.31121	2.17399	0.807804	1.4868	2.4493	2.23755	2.14469	2.40988	-0.362319	-0.934361	0.177887	0.0206472	0.71213	0.490574	0.828432	1.25464	1.89652	2.06982	1.4845	1.33403	1.63565	2.17217	1.74882	1.92049	2.65521	0.756482	2.05264	1.90186	2.57661	3.30087	2.98174	2.22344	0.0333546	-1.58683	-0.0788617	1.40632	0.820509	0.709469
Vitvi01g00708	PPR superfamily protein | Chr1:8324698-8325837 FORWARD LENGTH=379 | 201606	10.6.3	cell wall.degradation.pectate lyases and polygalacturonases	-1.08012	-0.915467	-0.534335	-1.58099	-1.42406	-0.32119	-1.32459	-0.860918	-1.77626	-1.29446	-2.55294	-1.44085	-1.2429	-2.76745	-2.51681	-1.04955	-0.362319	-0.509055	0.177887	-0.811625	0.0155217	-0.414567	-1.61379	-0.5485	0.75008	0.745341	0.720938	0.673015	0.503451	0.204486	0.413712	0.0460237	-2.16922	-1.2559	-1.63607	-1.59456	-0.709789	-2.37155	-1.35454	-1.23599	-0.364405	-0.55826	-0.802344	-1.80869	-1.31019	-1.10376
Vitvi18g00549	Rhamnogalacturonate lyase family protein | Chr1:3214237-3217541 REVERSE LENGTH=657 | 201606	10.6.3	cell wall.degradation.pectate lyases and polygalacturonases	0.932268	1.29293	0.948448	0.713191	1.07164	1.48227	1.15584	1.23424	0.691893	0.187411	0.137373	-0.291986	0.770401	0.662542	0.838032	0.566113	0.295575	-0.0863643	0.937753	0.545068	0.848703	0.572257	0.682827	0.825475	1.86271	1.34301	1.09342	1.52375	1.37394	2.06561	1.35289	1.42454	0.463047	0.828632	1.27587	0.931983	1.24063	1.14718	1.31448	0.524062	0.316527	0.308474	0.512858	1.12991	1.01173	0.885896
Vitvi12g00131	S-domain-2 5 | Chr4:15599970-15602435 FORWARD LENGTH=821 | 201606	10.6.3	cell wall.degradation.pectate lyases and polygalacturonases	0.127993	-0.995638	-0.038377	-0.615757	0.271934	-0.216221	-0.396148	-0.413459	-0.256881	-0.867037	-1.25749	-0.754958	-1.2429	-0.983175	0.192141	0.300038	-0.996191	-1.30876	-1.09674	-0.554467	-0.544779	-0.313284	0.0123948	-0.953756	1.33093	1.27389	1.04063	1.00232	1.01365	1.30158	0.722343	1.09333	0.957312	0.425276	0.961491	0.456063	0.848942	0.614509	1.24	0.496317	0.134049	0.510782	0.641756	-0.13492	1.12645	1.13328
Vitvi01g00533	endoxyloglucan transferase A3 | Chr2:385374-387138 FORWARD LENGTH=333 | 201606	10.7	cell wall.modification	7.61637	7.64068	7.56976	7.81592	7.54345	7.89295	7.79175	7.81183	7.34355	7.36314	7.31952	7.38058	7.32935	7.34615	7.16902	7.22312	7.65077	7.3617	7.02605	7.11348	7.12513	7.5096	7.36461	7.32877	7.26733	7.2537	7.25214	7.25836	7.48547	7.47778	7.45238	7.54012	7.51576	7.41859	7.59338	7.39696	7.93377	7.56769	7.68317	7.77208	7.30183	7.47786	6.87353	6.91777	7.24558	7.34686
Vitvi14g01977	expansin A1 | Chr1:26142034-26143051 FORWARD LENGTH=250 | 201606	10.7	cell wall.modification	2.59718	1.95723	3.26507	2.50647	3.26524	2.94807	3.28536	2.92441	2.49178	2.67728	1.70872	2.75326	2.38159	2.45065	2.63762	2.51589	0.295575	0.0861029	0.690535	-0.496752	3.15566	1.25528	0.851332	0.495002	3.64955	3.71795	2.98816	2.81108	2.47772	3.19762	2.86711	3.83262	2.8983	0.572618	2.85409	2.8927	3.58259	3.04435	3.03227	1.40227	-0.560325	-1.02123	0.279186	0.810218	-1.41329	-1.58919
Vitvi01g01030	expansin A1 | Chr1:26142034-26143200 FORWARD LENGTH=245 | 201606	10.7	cell wall.modification	-2.03121	-1.08053	-0.534335	-2.06642	-2.16103	-6.04911	-2.57835	-1.51299	0.656704	-0.660586	-0.654822	-2.26397	-1.2429	-0.808088	-2.51681	-0.331318	-0.724889	-0.335724	0.60728	-0.441257	0.201935	-2.28904	-1.74503	-1.03393	3.43238	3.79707	3.75547	3.79559	2.23604	1.47813	1.43343	1.03637	-0.461402	0.0759417	2.16585	1.15267	1.44708	1.06756	0.410991	-0.408824	-1.38749	-1.98276	-0.613899	1.42104	-0.102086	-3.06312
Vitvi17g00616	expansin A1 | Chr1:26142034-26143200 FORWARD LENGTH=275 | 201606	10.7	cell wall.modification	1.88845	1.76382	2.37502	2.11945	2.51328	1.6856	2.16829	2.10031	3.7326	3.40023	2.9848	2.58634	3.42638	3.60373	3.78697	3.57934	2.02234	2.34998	2.56009	2.65419	2.01966	0.343232	2.16186	2.72249	1.44196	0.980445	1.86453	1.52375	0.58834	1.28441	0.722343	1.28481	3.3689	3.62927	3.65322	3.69436	3.76551	4.3063	4.13217	2.16296	2.17795	1.47667	1.2226	1.71188	2.15825	2.01013
Vitvi04g00846	expansin A13 | Chr3:742655-743975 REVERSE LENGTH=266 | 201606	10.7	cell wall.modification	2.11175	2.28022	1.99404	1.82759	1.79627	1.51313	1.92578	1.65693	1.68318	2.57888	2.35831	1.97223	2.22622	1.07386	1.82167	1.64731	3.01927	2.73402	3.03918	3.533	2.86029	2.05674	1.99707	1.45884	2.76541	2.87645	2.42052	2.29049	2.97476	3.43404	2.69265	3.27048	2.83977	2.39787	1.79548	2.23712	2.29508	2.25444	2.05145	2.81263	1.92978	2.35803	2.31442	1.40632	2.33565	2.25479
Vitvi17g01251	expansin A15 | Chr2:917361-918554 REVERSE LENGTH=253 | 201606	10.7	cell wall.modification	1.90111	1.29293	2.26241	2.4233	2.64289	1.61623	1.4694	1.61039	2.09164	2.44375	1.43884	1.47022	3.60027	3.49934	2.49356	2.61464	-0.427907	0.0861029	1.49596	-1.03989	4.15095	1.72889	1.9554	1.18552	2.47591	2.40494	2.40668	2.49265	2.21839	2.70484	1.20777	1.39463	3.6569	2.01024	1.01082	2.4602	3.21775	3.86317	3.11794	2.39102	-0.91542	-2.14322	0.971064	1.40632	0.40168	0.0337415
Vitvi06g00481	expansin A6 | Chr2:12431840-12433482 REVERSE LENGTH=257 | 201606	10.7	cell wall.modification	1.31929	1.5117	1.12278	1.39301	1.18947	1.06983	1.17242	1.51254	0.916767	2.09073	1.63868	1.7703	1.50206	0.830813	1.64694	1.82281	1.38423	0.730772	1.6144	1.75564	1.48547	0.983982	2.53153	2.16322	2.15118	1.89671	1.94333	1.67917	1.63565	2.06561	1.8304	1.18353	2.21391	2.04094	-0.0511094	1.15267	2.4859	1.911	2.04052	1.47515	0.797866	0.537499	0.146431	0.513237	2.13103	1.82765
Vitvi08g01206	expansin A6 | Chr2:12431840-12433482 REVERSE LENGTH=257 | 201606	10.7	cell wall.modification	0.290722	-0.839518	-0.147311	0.00397051	-0.235026	0.520745	-0.0120047	0.434538	-0.191293	0.355355	-0.457786	-0.0817685	0.269003	1.13944	-0.108725	-0.1211	-0.724889	-1.20566	-1.65861	-0.883775	0.201935	-1.33795	0.0524723	-0.953756	1.07939	0.867677	0.720938	1.06004	-0.293016	0.500618	-0.204725	-0.51037	0.818706	0.9414	0.715913	1.49694	0.146847	1.32889	1.05688	0.439173	-1.29729	-3.90876	-0.395719	-0.843457	-1.92025	-2.14558
Vitvi13g00309	expansin A6 | Chr2:12431840-12433482 REVERSE LENGTH=257 | 201606	10.7	cell wall.modification	-0.728643	-0.147641	-1.73227	-0.687907	-0.235026	0.0594136	-0.664081	-0.54776	-2.22371	-0.37108	0.362665	-1.01022	0.541375	-0.579819	-0.544825	0.225076	-1.60624	-2.60421	-3.729	-1.21498	-0.754996	-1.80361	0.202498	-0.232472	1.1371	1.40898	0.849262	1.02182	-0.148626	1.01965	0.439944	0.712023	0.5821	0.515474	-0.598597	-0.15399	-0.0863525	-0.580138	-0.16551	-1.3322	-4.01976	-4.64572	-1.01916	-0.528584	-0.335285	-1.18865
Vitvi06g00790	expansin A8 | Chr2:16949121-16950472 REVERSE LENGTH=253 | 201606	10.7	cell wall.modification	0.569698	-0.194183	0.838475	0.713191	1.74586	1.26377	1.32854	1.70202	0.545672	0.0763794	-0.726972	0.881079	-0.712381	0.128718	1.09563	0.938772	-3.53224	-3.25629	-2.35049	-3.84725	0.973458	-0.0874026	-0.7798	-1.77089	1.47217	1.39277	1.56146	1.90594	1.94556	2.48191	1.80035	2.82563	2.32903	0.515474	1.67824	1.326	2.18405	3.1203	3.22801	2.6268	-3.17176	-6.23069	-1.27441	-0.368119	-3.84625	-6.23305
Vitvi13g00172	expansin A8 | Chr2:16949121-16950472 REVERSE LENGTH=253 | 201606	10.7	cell wall.modification	4.39618	3.39668	4.31341	4.27105	4.93279	4.30072	4.79736	4.59154	3.4742	3.00491	1.54987	3.07176	3.25251	3.88121	4.067	3.88043	-1.21032	-1.67133	-0.323011	-1.41429	2.56976	1.60497	1.40954	0.551036	5.11633	5.05509	4.6068	4.42012	3.97344	5.1132	4.53351	4.89469	4.51354	2.51183	4.16993	3.84126	5.11211	5.24937	5.0023	4.67478	-0.91542	-2.32379	1.54618	2.69684	0.206864	-0.0432205
Vitvi09g00767	expansin B2 | Chr1:24427266-24428399 FORWARD LENGTH=273 | 201606	10.7	cell wall.modification	0.365684	0.414238	-0.462185	-0.0906664	-0.858463	-1.96165	-3.10887	-1.15042	-0.191293	1.10495	0.95341	-4.37945	1.18213	2.84726	1.75429	1.44747	-1.46185	-0.63738	-1.40708	-2.99925	-0.935569	-6.19593	-3.81542	-6.16321	-6.12028	-4.48988	-6.29029	-3.87542	-3.80398	-2.92937	-6.35447	-2.72336	-6.07611	-3.30653	-5.884	-4.40192	-4.33428	-6.07199	-5.9984	-6.19018	-6.34168	-6.23069	-6.22861	-6.20101	-6.16818	-6.23305
Vitvi03g00209	expansin-like A3 | Chr3:16893058-16893789 FORWARD LENGTH=215 | 201606	10.7	cell wall.modification	0.631759	0.350813	0.520113	0.921508	0.407817	0.869752	0.489393	0.602483	-0.397744	-0.00269218	-0.0816372	2.353	0.0245842	1.00514	-0.194882	0.0186249	0.940244	1.32006	1.46477	1.17955	0.627861	-0.414567	0.733012	0.631206	2.31017	1.78935	0.909383	1.80827	1.95624	1.75245	1.31086	1.99213	-0.0100222	-0.0477937	0.305825	-0.495027	0.68067	0.231789	-0.0211203	-0.0816593	-0.191938	0.245048	0.247125	-0.473088	0.40168	0.141994
Vitvi00g02173	expansin-like B1 | Chr4:9581817-9583181 REVERSE LENGTH=250 | 201606	10.7	cell wall.modification	-5.9381	-6.12492	-3.49781	-5.97331	-6.06792	-6.04911	-6.27879	-4.32035	-2.87579	-6.15244	-2.84245	-4.37945	-2.82786	-3.61544	-6.21725	-3.68181	2.05872	2.07078	1.99892	4.03172	-1.90386	-0.910525	-1.88942	-3.35585	-3.79836	-6.07484	-6.29029	-6.19735	-6.12591	-6.09929	-6.35447	-6.1828	-2.61668	-0.385962	-5.884	-5.98688	-5.91924	-6.07199	-5.9984	-4.60522	-0.508795	0.398671	-1.83629	-6.20101	-2.26128	-4.64808
Vitvi02g00792	xyloglucan endotransglucosylase/hydrolase 30 | Chr1:11575434-11577776 FORWARD LENGTH=343 | 201606	10.7	cell wall.modification	4.56871	4.86305	4.55204	4.91619	4.65915	4.73634	4.5083	4.74305	5.00772	4.94362	5.01622	5.16423	4.89779	4.82667	4.6508	4.75031	5.79463	5.46139	5.17126	5.72374	5.14386	5.63815	5.41099	5.28749	4.37856	4.1334	4.61585	4.63791	4.51162	4.51449	4.76771	4.77067	4.68128	4.6485	4.50294	4.26933	4.93329	4.47201	4.44765	4.94617	4.83262	5.1186	4.25823	4.39425	4.85766	4.90459
Vitvi01g00784	xyloglucan:xyloglucosyl transferase 33 | Chr1:3479257-3480957 REVERSE LENGTH=310 | 201606	10.7	cell wall.modification	0.504847	0.695258	0.750119	0.740936	0.0818308	1.11076	1.25259	1.12811	-2.87579	-0.269796	-6.01237	-1.20952	-0.640232	1.42895	-0.38436	-1.24886	-5.85417	-2.89372	-3.729	-2.26229	-0.699501	-1.67237	-0.85195	-1.77089	-0.447859	-1.12064	-1.33609	-0.0888255	-0.0173812	0.00922982	-0.739762	-0.252058	-2.37567	-4.52892	0.455851	-1.89942	-0.789959	-0.71444	-0.0211203	1.04822	-6.34168	-6.23069	-6.22861	-3.87908	-2.70874	-3.91112
Vitvi10g00031	methylesterase PCR A | Chr1:3888730-3890649 FORWARD LENGTH=557 | 201606	10.8.1	cell wall.pectinesterases.PME	0.211651	1.11348	0.655997	-0.0906664	0.19887	-0.118374	0.616027	0.0254252	0.759797	0.742378	0.137373	0.225413	0.47795	0.662542	-0.286513	-1.91628	1.54671	0.855219	1.33277	1.65737	1.42433	-0.129838	-0.206615	0.279734	0.479628	1.08503	0.396212	0.372506	0.615561	0.376439	0.153322	0.68757	0.553245	0.80498	-1.79654	0.121644	0.189282	0.156827	-0.38369	-1.54633	0.372561	-0.00186645	0.565807	-1.80869	-0.553465	-0.741192
Vitvi14g02500	NA	10.8.1	cell wall.pectinesterases.PME	4.81929	4.92152	4.77925	4.79901	4.63685	5.00549	4.75944	4.57951	4.65113	4.53143	4.62877	4.161	4.60306	4.79818	4.66157	4.54412	3.19295	4.15431	4.22868	4.39402	4.2582	4.5598	4.68522	4.58078	5.13887	5.01461	4.8293	4.86132	5.0805	5.13971	4.91056	5.0297	4.74487	4.67809	5.10113	4.80997	5.19515	4.906	5.01771	5.03442	4.45679	4.61402	4.4447	4.51924	4.62217	4.49232
Vitvi09g00018	pectin methylesterase 1 | Chr1:20101533-20103458 FORWARD LENGTH=586 | 201606	10.8.1	cell wall.pectinesterases.PME	1.49653	1.52613	1.83131	1.66332	1.33296	1.72568	1.54776	2.06623	1.16234	1.06673	0.729092	1.55129	0.572072	0.72084	0.922301	0.91512	2.56789	2.14093	2.35421	2.99321	2.27648	1.18778	1.73916	1.71331	1.983	2.13948	1.73762	1.80827	1.68788	2.54095	1.52204	1.3641	0.935116	0.680533	0.623795	1.04654	0.270582	0.435803	0.110124	0.551283	2.22437	2.14869	1.62314	1.11187	1.05099	1.20158
Vitvi11g00013	pectin methylesterase 3 | Chr3:4772214-4775095 REVERSE LENGTH=592 | 201606	10.8.1	cell wall.pectinesterases.PME	-0.105207	0.318023	-0.038377	0.436082	0.235864	0.609101	0.0962482	0.633847	0.58364	-0.221702	0.327476	-0.291986	0.342066	0.0849967	-1.0078	-0.959349	-0.809778	-2.89372	-0.841478	-1.92125	-0.496684	-1.55207	-2.04989	-1.63965	-0.0541952	0.745341	-0.562368	-0.266613	-0.571317	0.204486	-0.799883	-1.1384	-0.790709	0.0759417	0.18209	0.582975	-0.63384	0.403742	-0.115757	-2.48974	0.553133	-0.502765	0.9513	0.787676	-2.08071	-1.27885
Vitvi14g01995	pectin methylesterase 31 | Chr3:11073804-11075335 FORWARD LENGTH=317 | 201606	10.8.1	cell wall.pectinesterases.PME	3.68212	3.6047	3.67011	3.65787	3.61683	3.63564	3.71698	3.61236	3.75357	4.07758	3.81576	4.03981	3.91061	3.58423	3.85018	3.76279	4.0632	4.24583	4.1573	4.29332	4.10688	4.20175	3.93008	3.72096	3.17204	3.23578	3.16298	2.98504	3.8755	3.54636	3.35116	3.63898	3.88823	3.5952	3.64152	3.21524	3.72642	3.5186	3.69683	4.00088	3.55465	3.63195	3.33172	3.19345	3.57498	3.55322
Vitvi12g02137	pectin methylesterase 44 | Chr4:16024445-16026130 FORWARD LENGTH=404 | 201606	10.8.1	cell wall.pectinesterases.PME	1.79661	2.12774	1.68011	1.54239	1.971	1.75179	1.8245	1.89559	1.08504	2.22694	1.54987	2.10705	1.57965	1.46351	1.14907	1.13581	3.04367	2.44018	1.90907	3.06204	2.01966	0.963944	1.0022	1.27142	1.2806	1.45654	2.09773	1.78564	1.70064	1.15809	1.32501	1.46826	1.75044	1.83448	0.525391	0.907937	0.490148	1.08788	0.896418	0.113597	2.71631	2.29679	1.1551	0.998663	1.0315	0.966627
Vitvi05g01353	pectin methylesterase 61 | Chr3:21803015-21805098 REVERSE LENGTH=529 | 201606	10.8.1	cell wall.pectinesterases.PME	7.53193	7.49082	7.50683	8.08696	7.68916	8.08876	7.78047	8.24086	6.01773	5.916	5.70402	6.19009	6.20403	5.74343	6.59593	6.00434	2.23859	1.91935	2.02053	0.400678	3.52532	4.69813	4.50199	3.72705	8.54477	8.49068	8.53432	8.55811	7.66597	8.78864	8.39325	8.29313	5.63685	4.7741	6.00664	5.60698	7.02309	6.02966	6.37201	6.82052	-0.15186	0.33917	2.41164	3.96264	3.07262	3.33491
Vitvi14g00035	Plant invertase/pectin methylesterase inhibitor superfamily | Chr2:11251279-11253446 FORWARD LENGTH=614 | 201606	10.8.1	cell wall.pectinesterases.PME	1.30031	1.34268	1.25708	1.69203	0.700268	0.962116	1.08753	1.29436	1.11127	1.08597	0.93014	0.749834	1.18213	1.02841	0.942621	0.682758	1.26477	1.38757	1.14874	1.74371	1.13482	0.8153	1.4551	1.13141	1.2806	1.23805	1.64635	1.4537	1.054	1.43209	1.09674	0.915237	0.889673	0.897344	0.93618	1.21279	1.1997	0.773499	1.09963	1.22767	0.647	1.06394	1.20602	0.741506	0.490036	0.906506
Vitvi07g00351	Plant invertase/pectin methylesterase inhibitor superfamily | Chr2:18644281-18646394 REVERSE LENGTH=511 | 201606	10.8.1	cell wall.pectinesterases.PME	-1.29424	-2.66549	-3.01238	-1.88585	-1.54435	-2.58968	-0.606366	-1.65738	-2.51322	-2.06498	-1.36852	-2.79449	-2.09089	-1.54505	-2.12979	-3.68181	-0.126252	0.165174	-0.378506	0.430736	0.885461	0.722936	-1.38246	0.17664	0.479628	0.300202	-1.5354	-0.987897	-0.344546	0.129524	-1.31008	-0.349905	-2.16922	-0.62203	-2.18356	-2.81696	-0.561691	-1.82406	-1.35454	-2.28329	0.818186	1.51751	0.180782	-1.80869	0.600009	0.425166
Vitvi15g00704	Plant invertase/pectin methylesterase inhibitor superfamily | Chr2:18644281-18646394 REVERSE LENGTH=511 | 201606	10.8.1	cell wall.pectinesterases.PME	-2.23766	-2.42448	-5.81974	-5.97331	-6.06792	-2.34867	-3.95686	-3.09796	-2.87579	-4.56748	-4.42741	-5.96441	-2.53835	-5.93737	-2.75782	-2.3033	-2.68425	-3.74172	-1.00654	-1.92125	-1.78357	-3.026	-0.582763	0.103577	-0.447859	-1.31995	-0.798436	-1.80503	1.59519	-2.63986	-1.31008	-1.93487	-1.03172	-1.59032	-3.56207	-1.59456	-1.52693	-2.61256	-2.09151	-2.48974	0.735131	-0.348042	0.666209	1.14772	0.887107	0.425166
Vitvi16g01418	Plant invertase/pectin methylesterase inhibitor superfamily | Chr3:18249840-18253647 FORWARD LENGTH=598 | 201606	10.8.1	cell wall.pectinesterases.PME	3.75365	3.96122	3.66206	3.86432	4.19065	4.31393	4.09516	4.38355	2.722	3.20731	2.9035	2.65397	3.38808	3.49934	3.53597	3.14346	0.520867	0.622856	0.392012	0.545068	2.47042	1.89683	2.06722	2.49857	4.08795	3.90673	3.15886	3.22682	3.13854	4.20334	3.35805	3.69219	2.2413	1.5796	1.89079	2.10588	2.90412	2.61801	2.38098	2.58789	-0.787096	-0.208317	0.400748	0.9789	1.18055	0.843771
Vitvi01g00456	Plant invertase/pectin methylesterase inhibitor superfamily | Chr3:22444955-22447226 FORWARD LENGTH=519 | 201606	10.8.1	cell wall.pectinesterases.PME	2.02191	2.07965	1.85974	2.3259	1.78383	2.68221	2.0919	1.38931	1.62974	1.7363	2.03747	1.86214	1.14177	0.36641	0.942621	0.439201	1.3057	1.03439	1.48045	1.34652	0.442943	1.39653	1.33025	1.03646	2.89374	3.02582	2.70123	2.65752	2.71014	3.13672	2.62567	2.11641	1.86053	1.40182	0.525391	0.202944	1.99365	0.0777556	1.29622	0.928757	1.02464	0.369228	-1.18421	-0.0924844	-0.335285	-0.678456
Vitvi11g00031	Plant invertase/pectin methylesterase inhibitor superfamily | Chr3:3354639-3355750 REVERSE LENGTH=263 | 201606	10.8.1	cell wall.pectinesterases.PME	0.32869	0.414238	0.80962	-0.140419	-0.00182714	-0.026743	-0.497431	-0.0724221	-0.325594	-0.0439148	-0.654822	-1.71648	0.110741	0.128718	0.524217	-0.222383	-0.181747	-0.391219	0.937753	0.773337	0.23079	0.403986	0.549148	0.375949	-0.447859	-0.460128	-0.267921	-0.524925	-0.511196	0.00922982	-0.739762	-0.401435	-0.521523	-0.9846	0.138368	-0.777427	0.146847	-0.0496237	0.110124	0.379672	0.0677061	0.109165	0.279186	0.306786	0.626241	0.612445
Vitvi14g00017	Pectinacetylesterase family protein | Chr3:1764389-1767240 REVERSE LENGTH=311 | 201606	10.8.2	cell wall.pectinesterases.acetyl esterase	6.88388	6.86713	6.77482	6.96829	6.37062	6.86022	6.90283	6.77175	5.38496	5.81515	5.97879	5.99668	5.42376	5.15737	5.56452	5.18793	5.96481	6.1828	6.26733	6.45585	5.63226	5.67174	6.10195	5.1559	6.50383	6.50801	6.43486	6.30821	6.4835	6.24195	6.42996	6.29875	5.32956	5.43446	3.95363	4.84205	5.4928	4.02998	4.83528	5.2303	5.29086	4.66792	4.40348	2.86777	3.60166	3.45521
Vitvi07g02249	Pectinacetylesterase family protein | Chr3:22980123-22982734 FORWARD LENGTH=419 | 201606	10.8.2	cell wall.pectinesterases.acetyl esterase	1.6088	1.84662	1.77272	1.70617	1.34994	2.03304	2.13484	2.12259	0.506678	1.5129	0.906489	1.33021	1.0575	0.981492	1.21738	1.37996	1.61343	1.42017	1.33277	1.48187	2.59772	1.91782	1.52798	1.95053	2.63126	2.57262	2.18949	2.05532	2.55005	2.2361	2.07598	1.8779	1.45527	1.46355	2.00474	1.74783	2.50282	1.31171	1.27772	2.11816	3.00925	3.21846	2.52294	1.56054	2.90597	2.73562
Vitvi08g01193	Pectinacetylesterase family protein | Chr3:2898422-2900984 REVERSE LENGTH=396 | 201606	10.8.2	cell wall.pectinesterases.acetyl esterase	2.36111	2.44873	2.47028	1.96333	2.51328	2.33891	2.13484	2.21881	1.80067	2.11902	1.93599	2.54734	2.19697	2.46777	2.48665	2.39286	1.98503	1.96426	1.97697	1.82518	2.131	1.99883	2.45884	2.136	2.77756	2.64968	2.8721	2.74223	2.44774	2.32277	2.69265	2.67207	2.01665	2.04094	2.52114	1.8269	2.1945	2.33315	2.2256	2.29766	2.08877	1.76367	2.23492	2.47495	2.12184	2.11125
Vitvi02g01230	Pectinacetylesterase family protein | Chr4:10581037-10584766 REVERSE LENGTH=517 | 201606	10.8.2	cell wall.pectinesterases.acetyl esterase	7.40994	7.53452	7.25758	7.86698	7.34081	7.44562	7.58743	7.51003	6.84213	7.45269	7.24899	7.05605	6.84162	6.6232	6.83854	6.49486	5.45587	5.57253	5.57615	5.49571	6.7542	6.08803	5.85665	6.04533	7.95695	7.90611	6.89691	6.9015	7.91635	8.31546	7.47713	8.05329	6.85259	6.32101	5.67203	6.47485	7.00278	6.37845	6.26223	6.38654	4.25171	4.36644	4.97902	5.13159	5.5754	5.04366
Vitvi05g00276	Pectinacetylesterase family protein | Chr5:9319096-9320816 FORWARD LENGTH=298 | 201606	10.8.2	cell wall.pectinesterases.acetyl esterase	0.537637	0.504436	0.111001	0.713191	-0.235026	0.821254	0.541388	-0.350723	0.506678	0.355355	0.397016	-0.472558	-1.04359	-0.651969	-1.82493	-2.54431	1.28538	1.8251	1.88571	2.31866	1.89901	1.88622	1.15727	1.70098	1.7439	1.14433	0.24887	0.721513	-0.768354	1.41641	-0.471829	0.0460237	-0.0537435	0.114936	-1.63607	-0.777427	0.230505	-0.71444	-0.572135	-2.28329	1.23574	0.711829	-0.395719	-0.270272	-0.613586	0.0337415
Vitvi02g01662	Profilin family protein | Chr4:10581037-10581909 REVERSE LENGTH=148 | 201606	10.8.2	cell wall.pectinesterases.acetyl esterase	2.07871	2.14654	2.28355	2.0546	1.66679	2.12581	2.43889	2.19798	2.65224	2.61243	2.57634	2.10705	2.26431	2.40692	2.27861	2.33165	1.73829	2.02911	2.00976	1.89152	2.00303	1.61785	1.54213	1.81978	1.85126	1.57621	1.75956	2.14695	1.7133	2.17217	1.69538	1.64375	2.62086	2.79	2.64348	2.63883	2.18405	2.39968	2.56002	2.39853	2.03769	2.33537	2.0706	2.15214	2.27062	2.08437
Vitvi10g00383	sphingosine kinase 1 | Chr4:11460703-11462356 FORWARD LENGTH=275 | 201606	11	lipid metabolism	1.46278	1.5117	1.25708	1.67774	1.94889	1.4347	1.64602	1.94644	1.80067	1.79593	1.58008	1.45344	1.6957	2.39802	1.8326	1.89712	1.78245	1.46774	2.11398	1.98564	2.21282	2.14837	1.72683	2.4625	1.66762	1.78935	1.53626	1.66684	2.06885	1.82552	1.70622	1.71807	1.60337	1.90293	2.33032	1.70661	1.61214	2.40779	1.8025	1.6236	2.07194	2.01249	2.52961	2.71487	2.13103	2.28659
Vitvi15g00896	3-ketoacyl-CoA synthase 1 | Chr1:57392-58978 REVERSE LENGTH=528 | 201606	11.1	lipid metabolism.FA synthesis and FA elongation	3.3357	3.13952	3.04135	3.33275	3.10451	3.24781	2.96676	3.28204	2.91304	2.65169	2.59865	2.45765	2.34651	2.36184	2.49356	2.19101	3.52304	2.54738	2.78512	3.22099	3.1928	3.10557	2.82554	2.84522	2.76541	2.78003	2.83124	2.71254	2.76588	3.151	2.64271	2.5553	3.08628	2.67728	1.73805	1.86487	2.39817	1.66272	1.89034	2.34509	3.12388	2.97633	1.9363	2.31074	2.32768	2.28659
Vitvi04g00192	3-ketoacyl-CoA synthase 10 | Chr2:11170799-11173059 REVERSE LENGTH=550 | 201606	11.1	lipid metabolism.FA synthesis and FA elongation	4.2847	4.03369	4.17603	4.14693	4.54403	4.3698	4.32205	4.63288	3.97328	3.41552	3.52484	3.5414	4.15577	3.88759	4.17399	4.16743	3.59498	3.406	3.46674	3.7332	3.80019	4.02445	4.17666	3.98527	4.78886	4.67252	4.88526	4.79062	4.68064	5.0177	4.9035	4.71581	3.46885	2.9549	4.03635	3.5962	4.57161	3.91811	3.91897	4.8913	2.59789	2.65501	2.72849	3.23986	3.00924	3.22023
Vitvi05g00616	3-ketoacyl-CoA synthase 11 | Chr2:11330094-11331623 FORWARD LENGTH=509 | 201606	11.1	lipid metabolism.FA synthesis and FA elongation	3.63744	3.26094	3.58753	3.53647	3.44975	3.73389	3.77785	3.76888	2.81271	2.81046	2.59125	3.69201	2.68521	2.84071	2.44453	2.50801	1.75316	1.28508	1.96588	2.6089	2.29025	2.20068	2.72373	2.71023	3.20839	3.26278	2.91673	2.75393	2.13619	3.54276	2.51897	2.56204	2.85167	2.83156	2.52114	2.38381	3.68624	2.49406	2.75982	2.36056	2.12184	1.60852	2.09782	2.62236	2.20251	1.72696
Vitvi11g00415	3-ketoacyl-CoA synthase 11 | Chr2:11330094-11331623 FORWARD LENGTH=509 | 201606	11.1	lipid metabolism.FA synthesis and FA elongation	4.46385	4.36593	4.21231	4.41793	4.55871	4.51218	4.22801	4.522	5.00073	4.77015	4.87713	5.97627	5.12957	4.60469	4.97196	5.14791	5.37645	4.94268	4.58297	4.67553	4.54484	5.20442	4.76578	4.93153	3.63293	3.53064	3.44611	3.60517	3.75521	4.08434	3.86106	3.852	5.11062	5.03141	4.91447	4.67401	5.12993	5.12584	5.33978	5.17668	5.24562	5.22618	4.79999	4.79264	5.08744	5.22792
Vitvi06g00396	3-ketoacyl-CoA synthase 12 | Chr2:12275719-12277149 REVERSE LENGTH=476 | 201606	11.1	lipid metabolism.FA synthesis and FA elongation	1.22177	0.669495	0.520113	1.01538	1.0089	1.11076	1.08753	0.914867	0.792587	0.187411	0.49542	0.444979	0.796632	0.291448	0.838032	0.439201	0.0765653	-0.391219	-0.921649	-1.92125	-0.812712	-0.313284	-0.582763	-1.11882	0.956531	0.795527	0.477895	0.962521	0.615561	0.88939	0.764469	0.325	1.06344	0.295508	0.884185	-0.056143	1.88166	0.497864	1.22077	1.51718	-0.459042	-2.14322	-1.70505	-0.318366	-1.41329	-0.56062
Vitvi13g00230	3-ketoacyl-CoA synthase 19 | Chr5:1292222-1293616 REVERSE LENGTH=464 | 201606	11.1	lipid metabolism.FA synthesis and FA elongation	4.98746	4.98164	5.0281	5.17199	5.27804	5.2632	4.98506	5.22333	4.94712	4.63465	4.72487	4.49194	4.13793	4.69107	4.47885	4.61372	2.87034	2.39988	3.09118	2.88339	4.42511	4.49494	4.96659	4.85846	4.9612	4.78547	4.83448	4.79346	4.34475	4.9	4.62781	4.66348	4.07744	3.68863	3.81817	3.15523	4.617	3.98193	3.38314	3.71821	2.61542	2.12246	3.12674	3.97017	3.1739	3.39813
Vitvi03g00322	3-ketoacyl-CoA synthase 4 | Chr1:6729119-6730669 FORWARD LENGTH=516 | 201606	11.1	lipid metabolism.FA synthesis and FA elongation	3.79831	3.63164	3.78203	3.66874	3.93067	3.66685	3.63559	4.01504	3.81471	3.5288	3.66535	4.46709	3.62244	3.49099	3.79258	3.9606	5.49842	5.11689	5.09436	5.34702	4.56197	4.5531	4.27522	4.66889	3.41305	3.19896	3.48285	3.45191	3.6105	3.5607	3.49259	3.35442	3.74247	3.87054	4.02139	3.74274	3.87029	3.92378	3.92195	3.57965	4.99983	5.25363	4.8192	4.53624	4.97202	5.05524
Vitvi14g01198	3-ketoacyl-CoA synthase 6 | Chr1:25712881-25714733 REVERSE LENGTH=497 | 201606	11.1	lipid metabolism.FA synthesis and FA elongation	6.03739	6.11438	6.02458	6.73124	6.31768	6.25324	6.20729	6.73561	6.37315	5.85914	5.94509	5.53294	5.53213	5.74518	5.46355	4.82519	6.07175	5.52741	5.3863	6.15247	5.92324	6.40932	5.84172	6.07071	4.5118	4.52972	4.47707	4.37156	3.31911	4.47151	3.82668	3.59364	5.56187	5.31395	4.33153	4.23833	5.2286	5.31009	4.90623	4.83288	5.58646	5.16859	5.05853	5.1181	4.71064	5.14362
Vitvi15g01553	NA	11.1	lipid metabolism.FA synthesis and FA elongation	2.43259	2.30553	2.61906	2.51453	2.07674	1.89926	2.57608	2.43008	2.75565	2.1559	2.49938	2.43219	1.97376	2.50971	2.46574	2.78089	1.44045	1.54369	1.5564	1.76746	0.627861	1.02324	0.96068	1.36817	2.7956	2.847	2.94573	2.99	2.32118	2.65893	2.64834	2.70899	2.23223	2.39787	2.70472	3.17551	2.51121	2.73858	2.51335	2.09984	2.08877	1.69413	2.01457	3.07744	1.34752	1.34438
Vitvi18g00368	acetyl-CoA carboxylase 2 | Chr1:13546047-13558339 FORWARD LENGTH=2355 | 201606	11.1.1.1	lipid metabolism.FA synthesis and FA elongation.acetyl CoA carboxylation.homomeric enzyme	5.76364	5.85057	5.84782	5.81745	5.82425	5.83925	5.74808	5.88055	6.11492	5.66734	5.83115	5.59066	5.87374	5.82293	6.03394	5.97818	6.55283	5.82014	5.91953	5.49926	5.61936	5.98118	5.84813	5.94433	5.09343	5.00665	4.94991	4.96693	5.25726	5.15396	5.16762	5.05382	5.79155	5.75918	5.55531	6.03514	5.53865	5.75654	5.89982	5.50635	5.59016	5.38172	5.46531	5.57337	5.59794	5.46436
[truncated: 15,262 more rows]
[truncated: 2 more columns]

## Sheet: Supplementary Table 2b
Supplementary Table 2b: Normalised relative expression of 15.562 genes that were identified as expressed (number of raw reads > 50 in at least four samples) in 2019 in Cabernet Volos and Fleurtai, analysed in leaf samples collected two-times during the growth season in the season 2019 in water stress (WS) and well-water (WW) treatment
[truncated: 15,568 more rows]
