# Supplementary material for: Combined omics data reveal multilevel response to water deficit in grapevine disease-resistant varieties
Source: Front Plant Sci. 2026 Jul 8;17:1818883. doi: 10.3389/fpls.2026.1818883 (PMC13389845; doi:10.3389/fpls.2026.1818883)
Supplement: Supplementary file 1 [file DataSheet1.zip › supplements/Supplementary Tables 3, 4 and 5.xlsx]

## Sheet: Supplementary table 3
Supplementary table 3: The list of Type 1 genes that were either up-regulated by low stem water potential in both genotypes or down-regulated by low stem water potential in both genotypes. Slope C - slope of the regression line of the relation between gene expression and Ψs in Cabernet Volos; Slope F - slope of the regression line of the relation between gene expression and Ψs in Fleurtai. In the…
Gene ID	Gene description	BIN code	BIN name	Slope C	Slope F
Vitvi18g00216	subunit NDH-M of NAD(P)H:plastoquinone dehydrogenase complex | Chr4:17830748-17831485 REVERSE LENGTH=217 | 201606	1.1.6	PS.lightreaction.NADH DH	0.678254	1.51696
Vitvi09g01499	Aldolase-type TIM barrel family protein | Chr3:4690667-4692679 REVERSE LENGTH=363 | 201606	1.2.2	PS.photorespiration.glycolate oxydase	-1.05366	-2.10006
Vitvi02g00436	D-isomer specific 2-hydroxyacid dehydrogenase family protein | Chr1:4274649-4275831 FORWARD LENGTH=323 | 201606	1.2.6	PS.photorespiration.hydroxypyruvate reductase	3.44536	3.12288
Vitvi08g01245	rubisco activase | Chr2:16571174-16573345 REVERSE LENGTH=441 | 201606	1.3.13	PS.calvin cycle.rubisco interacting	0.825331	2.34262
Vitvi03g00048	fructose-bisphosphate aldolase 1 | Chr2:9128416-9130152 REVERSE LENGTH=399 | 201606	1.3.6	PS.calvin cycle.aldolase	0.692919	1.99578
Vitvi19g00538	Alpha amylase family protein | Chr3:7123603-7130364 REVERSE LENGTH=897 | 201606	2.1.2.3	major CHO metabolism.synthesis.starch.starch branching	1.64236	0.990738
Vitvi02g00605	chloroplast beta-amylase | Chr4:9605266-9607250 REVERSE LENGTH=548 | 201606	2.2.2.1.2	major CHO metabolism.degradation.starch.starch cleavage.beta amylase	-1.57922	-0.741813
Vitvi07g00457	galactinol synthase 1 | Chr2:19369049-19370372 REVERSE LENGTH=344 | 201606	3.1.1.1	minor CHO metabolism.raffinose family.galactinol synthases.known	4.63598	5.96309
Vitvi07g02242	galactinol synthase 1 | Chr2:19369049-19370372 REVERSE LENGTH=344 | 201606	3.1.1.1	minor CHO metabolism.raffinose family.galactinol synthases.known	4.44968	5.40164
Vitvi14g00063	galactinol synthase 1 | Chr2:19369049-19370372 REVERSE LENGTH=344 | 201606	3.1.1.1	minor CHO metabolism.raffinose family.galactinol synthases.known	4.35693	5.16976
Vitvi05g00170	galactinol synthase 3 | Chr1:3019888-3021214 FORWARD LENGTH=334 | 201606	3.1.1.1	minor CHO metabolism.raffinose family.galactinol synthases.known	5.15293	5.6823
Vitvi14g01717	Raffinose synthase family protein | Chr5:16161720-16165085 FORWARD LENGTH=783 | 201606	3.1.2.2	minor CHO metabolism.raffinose family.raffinose synthases.putative	1.51036	2.92223
Vitvi17g00885	Raffinose synthase family protein | Chr5:16161720-16165085 FORWARD LENGTH=783 | 201606	3.1.2.2	minor CHO metabolism.raffinose family.raffinose synthases.putative	2.60395	2.07488
Vitvi11g00513	Raffinose synthase family protein | Chr5:6833730-6836635 FORWARD LENGTH=844 | 201606	3.1.2.2	minor CHO metabolism.raffinose family.raffinose synthases.putative	2.46637	1.9367
Vitvi08g01890	seed imbibition 2 | Chr3:21288982-21292694 REVERSE LENGTH=773 | 201606	3.1.2.2	minor CHO metabolism.raffinose family.raffinose synthases.putative	2.06736	1.92213
Vitvi10g00436	Melibiase family protein | Chr3:20882886-20885745 FORWARD LENGTH=437 | 201606	3.8.2	minor CHO metabolism.galactose.alpha-galactosidases	-3.15566	-2.71905
Vitvi01g00214	phosphoenolpyruvate carboxylase 4 | Chr1:25822942-25828104 REVERSE LENGTH=1032 | 201606	4.1.15	glycolysis.cytosolic branch.phospho-enol-pyruvate carboxylase (PEPC)	1.09438	2.13154
Vitvi05g00736	phosphoenolpyruvate carboxylase kinase 1 | Chr1:2752206-2753150 FORWARD LENGTH=276 | 201606	4.1.16	glycolysis.cytosolic branch.phosphoenolpyruvate carboxykinase (PEPCK)	2.14066	1.35305
Vitvi18g00508	uncoupling protein 5 | Chr2:9563531-9564472 REVERSE LENGTH=313 | 201606	9.8	mitochondrial electron transport / ATP synthesis.uncoupling protein	1.77081	1.54489
Vitvi07g00665	cellulose synthase A4 | Chr5:17714713-17719564 FORWARD LENGTH=1078 | 201606	10.2.1	cell wall.cellulose synthesis.cellulose synthase	-2.16151	-1.93323
Vitvi11g00726	Cellulose synthase family protein | Chr5:5736859-5741407 REVERSE LENGTH=1026 | 201606	10.2.1	cell wall.cellulose synthesis.cellulose synthase	-1.97026	-1.92737
Vitvi02g01355	cellulose synthase like G3 | Chr4:12456491-12460498 FORWARD LENGTH=751 | 201606	10.2.1	cell wall.cellulose synthesis.cellulose synthase	-1.26509	-1.92105
Vitvi05g00681	cysteine-rich RECEPTOR-like kinase | Chr4:12129485-12133157 FORWARD LENGTH=1043 | 201606	10.2.1	cell wall.cellulose synthesis.cellulose synthase	1.87232	3.43541
Vitvi05g00544	Leucine-rich repeat (LRR) family protein | Chr3:8063063-8064475 REVERSE LENGTH=470 | 201606	10.5.3	cell wall.cell wall proteins.LRR	-2.80271	-1.04105
Vitvi07g00352	cellulase 3 | Chr1:26899989-26901749 REVERSE LENGTH=484 | 201606	10.6.1	cell wall.degradation.cellulases and beta-1,4-glucanases	-3.02936	-2.42126
Vitvi18g01098	glycosyl hydrolase 9B5 | Chr1:6918323-6920268 REVERSE LENGTH=515 | 201606	10.6.1	cell wall.degradation.cellulases and beta-1,4-glucanases	-1.80965	-0.702009
Vitvi12g00429	Major facilitator superfamily protein | Chr3:7626942-7628954 REVERSE LENGTH=590 | 201606	10.6.1	cell wall.degradation.cellulases and beta-1,4-glucanases	1.23838	2.1883
Vitvi05g00089	beta-xylosidase 1 | Chr5:20012179-20016659 REVERSE LENGTH=774 | 201606	10.6.2	cell wall.degradation.mannan-xylose-arabinose-fucose	-2.00039	-2.441
Vitvi08g00877	Glycosyl hydrolase superfamily protein | Chr5:361189-362867 REVERSE LENGTH=448 | 201606	10.6.2	cell wall.degradation.mannan-xylose-arabinose-fucose	1.64521	1.66113
Vitvi11g01265	xyloglucan endotransglycosylase 6 | Chr4:13128694-13129715 FORWARD LENGTH=286 | 201606	10.6.2	cell wall.degradation.mannan-xylose-arabinose-fucose	1.97334	2.12387
Vitvi01g00593	Pectate lyase family protein | Chr1:25401660-25403165 FORWARD LENGTH=408 | 201606	10.6.3	cell wall.degradation.pectate lyases and polygalacturonases	-2.75364	-2.79391
Vitvi13g00669	Pectin lyase-like superfamily protein | Chr3:19714171-19717537 FORWARD LENGTH=483 | 201606	10.6.3	cell wall.degradation.pectate lyases and polygalacturonases	-1.5588	-0.539478
Vitvi07g02226	Pectin lyase-like superfamily protein | Chr3:9777025-9780267 FORWARD LENGTH=470 | 201606	10.6.3	cell wall.degradation.pectate lyases and polygalacturonases	-2.03063	-2.95248
Vitvi13g00172	expansin A8 | Chr2:16949121-16950472 REVERSE LENGTH=253 | 201606	10.7	cell wall.modification	-3.24098	-2.38534
Vitvi06g00790	expansin A8 | Chr2:16949121-16950472 REVERSE LENGTH=253 | 201606	10.7	cell wall.modification	-2.4691	-2.52053
Vitvi01g00784	xyloglucan:xyloglucosyl transferase 33 | Chr1:3479257-3480957 REVERSE LENGTH=310 | 201606	10.7	cell wall.modification	-1.85592	-2.46354
Vitvi05g01353	pectin methylesterase 61 | Chr3:21803015-21805098 REVERSE LENGTH=529 | 201606	10.8.1	cell wall.pectinesterases.PME	-3.75725	-3.93166
Vitvi16g01418	Plant invertase/pectin methylesterase inhibitor superfamily | Chr3:18249840-18253647 FORWARD LENGTH=598 | 201606	10.8.1	cell wall.pectinesterases.PME	-1.83172	-1.59795
Vitvi05g01116	HXXXD-type acyl-transferase family protein | Chr4:12660929-12662537 FORWARD LENGTH=421 | 201606	11.1.11	lipid metabolism.FA synthesis and FA elongation.fatty acid elongase	1.69566	1.51698
Vitvi16g01036	AMP-dependent synthetase and ligase family protein | Chr3:18159031-18161294 REVERSE LENGTH=514 | 201606	11.1.8	lipid metabolism.FA synthesis and FA elongation.acyl CoA ligase	0.706946	1.87463
Vitvi07g00445	AMP-dependent synthetase and ligase family protein | Chr2:19393835-19397616 FORWARD LENGTH=660 | 201606	11.1.9	lipid metabolism.FA synthesis and FA elongation.long chain fatty acid CoA ligase	-2.88458	-2.89621
Vitvi06g00119	fatty acid desaturase 2 | Chr3:3860592-3861743 REVERSE LENGTH=383 | 201606	11.2.4	lipid metabolism.FA desaturation.omega 6 desaturase	1.00079	1.58456
Vitvi12g00036	glycerol-3-phosphate acyltransferase 1 | Chr1:1994170-1996067 REVERSE LENGTH=585 | 201606	11.3	lipid metabolism.phospholipid synthesis	-1.53938	-1.81704
Vitvi19g00305	cysteine-rich RECEPTOR-like kinase | Chr4:12129485-12133157 FORWARD LENGTH=1043 | 201606	11.3.5	lipid metabolism.phospholipid synthesis.diacylglycerol kinase	1.1032	2.12921
Vitvi08g00853	lipid transfer protein 1 | Chr2:16130418-16130893 FORWARD LENGTH=118 | 201606	11.6	lipid metabolism.lipid transfer proteins etc	3.53643	1.66695
Vitvi03g01396	PLC-like phosphodiesterases superfamily protein | Chr4:18074743-18075699 REVERSE LENGTH=318 | 201606	11.9.3	lipid metabolism.lipid degradation.lysophospholipases	1.72757	0.916914
Vitvi04g00870	glutamate decarboxylase | Chr5:5711141-5714839 FORWARD LENGTH=502 | 201606	13.1.1.1.1	amino acid metabolism.synthesis.central amino acid metabolism.GABA.glutamate decarboxylase	0.721313	1.59938
Vitvi17g01086	glutamate decarboxylase | Chr5:5711141-5714839 FORWARD LENGTH=502 | 201606	13.1.1.1.1	amino acid metabolism.synthesis.central amino acid metabolism.GABA.glutamate decarboxylase	1.74042	1.55216
Vitvi13g00355	RNA-directed DNA polymerase (reverse transcriptase)-related family protein | Chr3:8789309-8790907 FORWARD LENGTH=532 | 201606	13.1.2.2.1	amino acid metabolism.synthesis.glutamate family.proline.delta 1-pyrroline-5-carboxylate synthetase	1.0867	2.42044
Vitvi05g00539	homocysteine methyltransferase 2 | Chr3:23370575-23371974 REVERSE LENGTH=293 | 201606	13.1.3.4.12	amino acid metabolism.synthesis.aspartate family.methionine.homocysteine S-methyltransferase	1.98318	1.52853
Vitvi14g01537	chlorsulfuron/imidazolinone resistant 1 | Chr3:18001530-18003542 REVERSE LENGTH=670 | 201606	13.1.4.1.1	amino acid metabolism.synthesis.branched chain group.common.acetolactate synthase	0.985303	1.6703
Vitvi07g03049	3-deoxy-D-arabino-heptulosonate 7-phosphate synthase 1 | Chr4:18539654-18541832 FORWARD LENGTH=525 | 201606	13.1.6.1.1	amino acid metabolism.synthesis.aromatic aa.chorismate.3-deoxy-D-arabino-heptulosonate 7-phosphate synthase	1.60361	1.52252
Vitvi11g00365	[Sotub12g009040.1.1]: Metal ion binding protein [Sotub12g009040.1.1]: Metal ion binding protein | [stNIB-v1_0017795]	15.2	metal handling.binding, chelation and storage	-2.14406	-2.0801
Vitvi08g00764	ferritin 4 | Chr2:16831501-16833214 REVERSE LENGTH=259 | 201606	15.2	metal handling.binding, chelation and storage	1.81138	1.1196
Vitvi08g00763	ferritin 4 | Chr2:16831501-16833214 REVERSE LENGTH=259 | 201606	15.2	metal handling.binding, chelation and storage	1.87525	0.967438
Vitvi08g00886	Heavy metal transport/detoxification superfamily protein | Chr3:21064199-21064922 REVERSE LENGTH=166 | 201606	15.2	metal handling.binding, chelation and storage	-2.1311	-1.02697
Vitvi04g02011	PHYTOENE SYNTHASE | Chr5:5659839-5662087 REVERSE LENGTH=422 | 201606	16.1.4.1	secondary metabolism.isoprenoids.carotenoids.phytoene synthase	0.863547	1.54203
Vitvi16g01099	beta-carotene hydroxylase 2 | Chr5:21334911-21336887 REVERSE LENGTH=303 | 201606	16.1.4.6	secondary metabolism.isoprenoids.carotenoids.carotenoid beta ring hydroxylase	1.26867	1.98772
Vitvi10g00544	HXXXD-type acyl-transferase family protein | Chr1:10078222-10079492 FORWARD LENGTH=394 | 201606	16.2	secondary metabolism.phenylpropanoids	0.631379	1.5071
Vitvi10g01366	nicotinamidase 2 | Chr5:7826005-7826601 REVERSE LENGTH=198 | 201606	16.2	secondary metabolism.phenylpropanoids	1.65777	1.45519
Vitvi08g01022	phenylalanine ammonia-lyase 2 | Chr3:19744256-19746619 REVERSE LENGTH=717 | 201606	16.2.1.1	secondary metabolism.phenylpropanoids.lignin biosynthesis.PAL	1.03454	2.37882
Vitvi07g03083	cinnamyl alcohol dehydrogenase 7 | Chr4:17852670-17854302 FORWARD LENGTH=357 | 201606	16.2.1.10	secondary metabolism.phenylpropanoids.lignin biosynthesis.CAD	1.58119	2.66111
Vitvi04g01585	cinnamyl alcohol dehydrogenase 9 | Chr4:18291268-18292740 FORWARD LENGTH=311 | 201606	16.2.1.10	secondary metabolism.phenylpropanoids.lignin biosynthesis.CAD	-1.94646	-0.556348
Vitvi11g01257	4-coumarate:CoA ligase 1 | Chr1:19159647-19161464 REVERSE LENGTH=490 | 201606	16.2.1.3	secondary metabolism.phenylpropanoids.lignin biosynthesis.4CL	1.15957	2.228
Vitvi16g00139	4-coumarate:CoA ligase 3 | Chr1:24167927-24171457 REVERSE LENGTH=495 | 201606	16.2.1.3	secondary metabolism.phenylpropanoids.lignin biosynthesis.4CL	0.630287	1.86467
Vitvi11g00720	hydroxycinnamoyl-CoA shikimate/quinate hydroxycinnamoyl transferase | Chr5:19836654-19838092 REVERSE LENGTH=433 | 201606	16.2.1.4	secondary metabolism.phenylpropanoids.lignin biosynthesis.HCT	1.86982	1.4837
Vitvi04g00433	2-oxoglutarate (2OG) and Fe(II)-dependent oxygenase superfamily protein | Chr4:1358442-1359620 FORWARD LENGTH=322 | 201606	16.5.1.1.1.11	secondary metabolism.sulfur-containing.glucosinolates.synthesis.aliphatic.glucosinolate 2-oxoglutarate-dependent dioxygenase (AOP)	-0.778262	-2.73553
Vitvi03g01897	acyl-CoA sterol acyl transferase 1 | Chr3:19284420-19285457 FORWARD LENGTH=345 | 201606	16.7	secondary metabolism.wax	1.97903	2.50827
Vitvi15g01073	UDP-Glycosyltransferase superfamily protein | Chr2:9593012-9594424 FORWARD LENGTH=470 | 201606	16.8.1.12	secondary metabolism.flavonoids.anthocyanins.anthocyanidin 3-O-glucosyltransferase	1.3127	3.26166
Vitvi05g01740	NAD(P)-linked oxidoreductase superfamily protein | Chr1:22071410-22073067 REVERSE LENGTH=326 | 201606	16.8.2	secondary metabolism.flavonoids.chalcones	1.84409	1.90951
Vitvi01g02009	NAD(P)-linked oxidoreductase superfamily protein | Chr1:22071410-22073067 REVERSE LENGTH=326 | 201606	16.8.2	secondary metabolism.flavonoids.chalcones	1.94271	1.60837
Vitvi18g02476	NAD(P)-binding Rossmann-fold superfamily protein | Chr2:14224622-14226365 FORWARD LENGTH=321 | 201606	16.8.3.1	secondary metabolism.flavonoids.dihydroflavonols.dihydroflavonol 4-reductase	-0.818902	-2.63501
Vitvi13g01724	carotenoid cleavage dioxygenase 1 | Chr3:23452940-23455896 FORWARD LENGTH=538 | 201606	17.1.1.1.10	hormone metabolism.abscisic acid.synthesis-degradation.synthesis.9-cis-epoxycarotenoid dioxygenase	0.5601	1.58848
Vitvi19g01356	nine-cis-epoxycarotenoid dioxygenase 3 | Chr3:4831678-4833477 REVERSE LENGTH=599 | 201606	17.1.1.1.10	hormone metabolism.abscisic acid.synthesis-degradation.synthesis.9-cis-epoxycarotenoid dioxygenase	2.25863	1.48808
Vitvi02g01288	nine-cis-epoxycarotenoid dioxygenase 4 | Chr4:10481835-10483622 FORWARD LENGTH=595 | 201606	17.1.1.1.10	hormone metabolism.abscisic acid.synthesis-degradation.synthesis.9-cis-epoxycarotenoid dioxygenase	0.845179	1.65689
Vitvi18g02167	aldehyde oxidase 1 | Chr5:7116783-7122338 FORWARD LENGTH=1368 | 201606	17.1.1.1.12	hormone metabolism.abscisic acid.synthesis-degradation.synthesis.abscisic aldehyde oxidase	1.77489	1.56624
Vitvi11g00270	HYPERSENSITIVE TO ABA1 | Chr1:27390998-27392851 FORWARD LENGTH=511 | 201606	17.1.2	hormone metabolism.abscisic acid.signal transduction	1.24464	1.89797
Vitvi01g01459	GRAM domain family protein | Chr5:4207081-4207812 FORWARD LENGTH=213 | 201606	17.1.3	hormone metabolism.abscisic acid.induced-regulated-responsive-activated	2.62593	2.42632
Vitvi03g01727	HVA22 homologue A | Chr1:28008109-28009156 REVERSE LENGTH=177 | 201606	17.1.3	hormone metabolism.abscisic acid.induced-regulated-responsive-activated	1.25694	1.55719
Vitvi17g00085	HVA22 homologue D | Chr4:12828237-12829019 FORWARD LENGTH=135 | 201606	17.1.3	hormone metabolism.abscisic acid.induced-regulated-responsive-activated	2.95795	3.17248
Vitvi14g01899	Auxin efflux carrier family protein | Chr5:4892159-4893937 REVERSE LENGTH=367 | 201606	17.2.2	hormone metabolism.auxin.signal transduction	-1.9868	-2.09099
Vitvi12g00649	Auxin-responsive family protein | Chr5:13900913-13902934 REVERSE LENGTH=404 | 201606	17.2.3	hormone metabolism.auxin.induced-regulated-responsive-activated	0.576519	1.68714
Vitvi09g00050	Dormancy/auxin associated family protein | Chr1:20182683-20183242 FORWARD LENGTH=123 | 201606	17.2.3	hormone metabolism.auxin.induced-regulated-responsive-activated	-1.58268	-1.29112
Vitvi01g02286	SAUR-like auxin-responsive protein family | Chr5:20644780-20645331 FORWARD LENGTH=183 | 201606	17.2.3	hormone metabolism.auxin.induced-regulated-responsive-activated	-3.6287	-2.66388
Vitvi19g00007	3-oxo-5-alpha-steroid 4-dehydrogenase family protein | Chr5:5227982-5229012 FORWARD LENGTH=268 | 201606	17.3.1.1.1	hormone metabolism.brassinosteroid.synthesis-degradation.BRs.DET2	0.685441	1.92102
Vitvi08g01905	sterol methyltransferase 1 | Chr5:4424048-4426866 REVERSE LENGTH=336 | 201606	17.3.1.2.2	hormone metabolism.brassinosteroid.synthesis-degradation.sterols.SMT2	-1.61784	-0.925895
Vitvi03g00780	FAD/NAD(P)-binding oxidoreductase family protein | Chr1:21714094-21717246 REVERSE LENGTH=531 | 201606	17.3.1.2.99	hormone metabolism.brassinosteroid.synthesis-degradation.sterols.other	-1.41883	-1.51177
Vitvi18g01019	cytokinin oxidase 5 | Chr1:28315248-28318064 REVERSE LENGTH=540 | 201606	17.4.1	hormone metabolism.cytokinin.synthesis-degradation	-1.79425	-1.60709
Vitvi13g01614	cytokinin oxidase/dehydrogenase 1 | Chr2:17314440-17316861 FORWARD LENGTH=637 | 201606	17.4.1	hormone metabolism.cytokinin.synthesis-degradation	0.745158	2.27841
Vitvi05g00421	isopentenyltransferase 5 | Chr5:6362389-6363381 REVERSE LENGTH=330 | 201606	17.4.1	hormone metabolism.cytokinin.synthesis-degradation	2.8325	1.94487
Vitvi05g01924	2-oxoglutarate (2OG) and Fe(II)-dependent oxygenase superfamily protein | Chr1:842895-844158 REVERSE LENGTH=379 | 201606	17.5.1	hormone metabolism.ethylene.synthesis-degradation	1.5592	1.1871
Vitvi06g00659	2-oxoglutarate (2OG) and Fe(II)-dependent oxygenase superfamily protein | Chr5:23701509-23703802 FORWARD LENGTH=352 | 201606	17.5.1	hormone metabolism.ethylene.synthesis-degradation	1.90944	1.30939
Vitvi16g00349	ethylene responsive element binding factor 1 | Chr4:9759405-9760211 FORWARD LENGTH=268 | 201606	17.5.2	hormone metabolism.ethylene.signal transduction	-1.34549	-1.95017
Vitvi07g02064	Integrase-type DNA-binding superfamily protein | Chr3:8289647-8290066 REVERSE LENGTH=139 | 201606	17.5.2	hormone metabolism.ethylene.signal transduction	-1.87212	-0.502594
Vitvi16g00350	Integrase-type DNA-binding superfamily protein | Chr5:20800708-20801373 REVERSE LENGTH=221 | 201606	17.5.2	hormone metabolism.ethylene.signal transduction	-0.911691	-1.5642
Vitvi16g00890	2-oxoglutarate (2OG) and Fe(II)-dependent oxygenase superfamily protein | Chr4:12991325-12992409 REVERSE LENGTH=297 | 201606	17.6.1.11	hormone metabolism.gibberelin.synthesis-degradation.GA20 oxidase	-1.81137	-1.99263
Vitvi19g02230	gibberellin 2-beta-dioxygenase | Chr1:29511772-29512990 REVERSE LENGTH=329 | 201606	17.6.1.13	hormone metabolism.gibberelin.synthesis-degradation.GA2 oxidase	-1.7473	-1.22707
Vitvi14g03084	GAST1 protein homolog 4 | Chr5:4945017-4946025 FORWARD LENGTH=106 | 201606	17.6.3	hormone metabolism.gibberelin.induced-regulated-responsive-activated	-0.811178	-1.77246
Vitvi17g00601	Gibberellin-regulated family protein | Chr1:28053378-28053893 FORWARD LENGTH=101 | 201606	17.6.3	hormone metabolism.gibberelin.induced-regulated-responsive-activated	-4.51279	-4.17307
Vitvi12g02718	NA	17.7.2	hormone metabolism.jasmonate.signal transduction	-0.532372	-2.41106
Vitvi04g02118	S-adenosyl-L-methionine-dependent methyltransferases superfamily protein | Chr3:3614544-3617137 FORWARD LENGTH=379 | 201606	17.8.1.1.7	hormone metabolism.salicylic acid.synthesis-degradation.synthesis.methyl-SA methylesterase	-1.69812	-1.4082
Vitvi04g01338	S-adenosyl-L-methionine-dependent methyltransferases superfamily protein | Chr4:17215128-17216475 REVERSE LENGTH=371 | 201606	17.8.1.1.7	hormone metabolism.salicylic acid.synthesis-degradation.synthesis.methyl-SA methylesterase	-0.79268	-1.90661
Vitvi04g02117	S-adenosyl-L-methionine-dependent methyltransferases superfamily protein | Chr5:26525410-26526799 REVERSE LENGTH=354 | 201606	17.8.1.1.7	hormone metabolism.salicylic acid.synthesis-degradation.synthesis.methyl-SA methylesterase	-0.653166	-2.05763
Vitvi09g00375	pyridoxine biosynthesis 1.2 | Chr3:5444121-5445065 REVERSE LENGTH=314 | 201606	18	Co-factor and vitamine metabolism	1.68955	1.25301
Vitvi07g02123	chlorophyllase 1 | Chr1:6803796-6804923 REVERSE LENGTH=324 | 201606	20	stress	-1.25857	-2.25664
Vitvi01g01943	NA	20	stress	1.02633	1.57813
Vitvi02g00695	Polyketide cyclase/dehydrase and lipid transport superfamily protein | Chr4:9928792-9929367 FORWARD LENGTH=191 | 201606	20.1	stress.biotic	-4.04752	-2.96379
Vitvi09g01859	disease resistance family protein / LRR family protein | Chr2:14737169-14739886 REVERSE LENGTH=905 | 201606	20.1.2	stress.biotic.receptors	-2.32217	-0.622213
Vitvi09g01932	disease resistance family protein / LRR family protein | Chr2:14737169-14739886 REVERSE LENGTH=905 | 201606	20.1.2	stress.biotic.receptors	-2.46061	-0.982416
Vitvi13g02466	NB-ARC domain-containing disease resistance protein | Chr3:4857940-4861104 FORWARD LENGTH=1054 | 201606	20.1.2.1	stress.biotic.receptors.CC-NBS-LRR	1.01147	1.55764
Vitvi04g01475	Seven transmembrane MLO family protein | Chr1:3671935-3675909 REVERSE LENGTH=573 | 201606	20.1.3.1	stress.biotic.signalling.MLO-like	-1.37065	-2.6876
Vitvi01g01476	low-molecular-weight cysteine-rich 69 | Chr2:528397-528885 FORWARD LENGTH=77 | 201606	20.1.7	stress.biotic.PR-proteins	1.80984	1.16959
Vitvi19g00094	pathogenesis-related family protein | Chr1:29621447-29622431 REVERSE LENGTH=238 | 201606	20.1.7	stress.biotic.PR-proteins	-1.59878	-2.47234
Vitvi17g01520	alpha/beta-Hydrolases superfamily protein | Chr3:17755553-17757292 REVERSE LENGTH=515 | 201606	20.1.7.1	stress.biotic.PR-proteins.PR1 (antifungal)	-1.81597	-2.1912
Vitvi03g00752	pathogenesis-related protein 1 | Chr2:6241944-6242429 REVERSE LENGTH=161 | 201606	20.1.7.1	stress.biotic.PR-proteins.PR1 (antifungal)	-2.34067	-2.42014
Vitvi15g01035	chitinase A | Chr5:8143805-8145153 REVERSE LENGTH=302 | 201606	20.1.7.3	stress.biotic.PR-proteins.PR3/4/8/11 (chitinases and chitin binding proteins)	0.593421	1.58412
Vitvi05g00094	Chitinase family protein | Chr1:1766833-1768117 REVERSE LENGTH=321 | 201606	20.1.7.3	stress.biotic.PR-proteins.PR3/4/8/11 (chitinases and chitin binding proteins)	-2.24202	-1.72605
Vitvi05g01577	homolog of carrot EP3-3 chitinase | Chr3:20145935-20147034 FORWARD LENGTH=273 | 201606	20.1.7.3	stress.biotic.PR-proteins.PR3/4/8/11 (chitinases and chitin binding proteins)	-3.55357	-2.12686
Vitvi02g01408	osmotin 34 | Chr4:7025127-7026113 REVERSE LENGTH=244 | 201606	20.1.7.5	stress.biotic.PR-proteins.PR5 (thaumatin-like proteins)	0.654602	1.9274
Vitvi02g01409	osmotin 34 | Chr4:7025127-7026113 REVERSE LENGTH=244 | 201606	20.1.7.5	stress.biotic.PR-proteins.PR5 (thaumatin-like proteins)	1.85542	0.640934
Vitvi02g00391	osmotin 34 | Chr4:7025127-7026113 REVERSE LENGTH=244 | 201606	20.1.7.5	stress.biotic.PR-proteins.PR5 (thaumatin-like proteins)	-2.93644	-1.68304
Vitvi02g01404	osmotin 34 | Chr4:7025127-7026113 REVERSE LENGTH=244 | 201606	20.1.7.5	stress.biotic.PR-proteins.PR5 (thaumatin-like proteins)	-2.74197	-1.68836
Vitvi17g00217	Pathogenesis-related thaumatin superfamily protein | Chr1:6277024-6278005 REVERSE LENGTH=243 | 201606	20.1.7.5	stress.biotic.PR-proteins.PR5 (thaumatin-like proteins)	-1.59409	-1.86184
Vitvi18g01131	Pathogenesis-related thaumatin superfamily protein | Chr1:6945725-6947017 FORWARD LENGTH=316 | 201606	20.1.7.5	stress.biotic.PR-proteins.PR5 (thaumatin-like proteins)	2.27092	1.49578
Vitvi04g00135	17.6 kDa class II heat shock protein | Chr5:3882409-3882876 REVERSE LENGTH=155 | 201606	20.2.1	stress.abiotic.heat	7.74673	8.19747
Vitvi04g01802	17.6 kDa class II heat shock protein | Chr5:3882409-3882876 REVERSE LENGTH=155 | 201606	20.2.1	stress.abiotic.heat	4.93544	3.50218
Vitvi04g01801	17.6 kDa class II heat shock protein | Chr5:3882409-3882876 REVERSE LENGTH=155 | 201606	20.2.1	stress.abiotic.heat	5.10412	3.15553
Vitvi04g01799	17.6 kDa class II heat shock protein | Chr5:3882409-3882876 REVERSE LENGTH=155 | 201606	20.2.1	stress.abiotic.heat	5.44637	2.43747
Vitvi04g01794	17.6 kDa class II heat shock protein | Chr5:3882409-3882876 REVERSE LENGTH=155 | 201606	20.2.1	stress.abiotic.heat	5.49757	2.11484
Vitvi10g02382	Aldolase-type TIM barrel family protein | Chr4:11340492-11341732 FORWARD LENGTH=286 | 201606	20.2.1	stress.abiotic.heat	1.98397	1.75053
Vitvi01g01708	BCL-2-associated athanogene 5 | Chr1:4076334-4076981 FORWARD LENGTH=215 | 201606	20.2.1	stress.abiotic.heat	2.95245	2.45981
Vitvi15g01034	BCL-2-associated athanogene 6 | Chr2:18986586-18989827 FORWARD LENGTH=1043 | 201606	20.2.1	stress.abiotic.heat	5.38071	5.06378
Vitvi14g02026	casein lytic proteinase B3 | Chr5:5014399-5018255 REVERSE LENGTH=968 | 201606	20.2.1	stress.abiotic.heat	2.63421	2.176
Vitvi04g00522	casein lytic proteinase B4 | Chr2:10697877-10701998 REVERSE LENGTH=964 | 201606	20.2.1	stress.abiotic.heat	2.61053	2.18029
Vitvi03g00119	Chaperone DnaJ-domain superfamily protein | Chr2:7767176-7767658 REVERSE LENGTH=160 | 201606	20.2.1	stress.abiotic.heat	2.52813	0.541086
Vitvi01g00408	Chaperone protein dnaJ IPR001623 Heat shock protein DnaJ, N-terminal	20.2.1	stress.abiotic.heat	3.48249	0.736922
Vitvi18g02066	chloroplast heat shock protein 70-1 | Chr4:12590094-12593437 FORWARD LENGTH=718 | 201606	20.2.1	stress.abiotic.heat	2.76794	1.935
Vitvi10g00496	DNAJ heat shock family protein | Chr2:8848353-8849815 REVERSE LENGTH=337 | 201606	20.2.1	stress.abiotic.heat	2.37507	2.88512
Vitvi08g00689	DNAJ heat shock N-terminal domain-containing protein | Chr3:2737589-2740265 FORWARD LENGTH=572 | 201606	20.2.1	stress.abiotic.heat	2.91432	2.88037
Vitvi06g01562	DNAJ homologue 3 | Chr3:15869115-15871059 REVERSE LENGTH=420 | 201606	20.2.1	stress.abiotic.heat	1.28977	1.7078
Vitvi16g00982	heat shock factor 4 | Chr4:17440660-17441706 FORWARD LENGTH=284 | 201606	20.2.1	stress.abiotic.heat	1.75115	1.43168
Vitvi17g00695	heat shock protein 101 | Chr1:27936715-27939862 REVERSE LENGTH=911 | 201606	20.2.1	stress.abiotic.heat	3.55293	3.59735
Vitvi13g00491	heat shock protein 17.4 | Chr3:16984263-16984733 REVERSE LENGTH=156 | 201606	20.2.1	stress.abiotic.heat	2.045	1.14039
Vitvi13g02018	heat shock protein 18.2 | Chr5:24062632-24063117 FORWARD LENGTH=161 | 201606	20.2.1	stress.abiotic.heat	3.9682	5.3677
Vitvi13g02017	heat shock protein 18.2 | Chr5:24062632-24063117 FORWARD LENGTH=161 | 201606	20.2.1	stress.abiotic.heat	5.59067	5.32746
Vitvi13g00451	heat shock protein 18.2 | Chr5:24062632-24063117 FORWARD LENGTH=161 | 201606	20.2.1	stress.abiotic.heat	3.54803	4.85045
Vitvi13g00471	heat shock protein 18.2 | Chr5:24062632-24063117 FORWARD LENGTH=161 | 201606	20.2.1	stress.abiotic.heat	4.60423	4.24618
Vitvi13g02014	heat shock protein 18.2 | Chr5:24062632-24063117 FORWARD LENGTH=161 | 201606	20.2.1	stress.abiotic.heat	3.29079	3.62838
Vitvi13g00490	heat shock protein 18.2 | Chr5:24062632-24063117 FORWARD LENGTH=161 | 201606	20.2.1	stress.abiotic.heat	4.62481	3.04947
Vitvi16g01352	heat shock protein 21 | Chr4:13819048-13819895 REVERSE LENGTH=227 | 201606	20.2.1	stress.abiotic.heat	7.64909	8.93142
Vitvi01g01512	heat shock protein 21 | Chr4:13819048-13819895 REVERSE LENGTH=227 | 201606	20.2.1	stress.abiotic.heat	4.99187	3.41426
Vitvi11g00724	heat shock protein 70B | Chr1:5502386-5504326 REVERSE LENGTH=646 | 201606	20.2.1	stress.abiotic.heat	5.07353	5.7053
Vitvi12g00683	HEAT SHOCK PROTEIN 89.1 | Chr3:2479611-2483970 FORWARD LENGTH=799 | 201606	20.2.1	stress.abiotic.heat	2.05063	1.18929
Vitvi04g00092	heat shock transcription factor A2 | Chr2:11136052-11137217 FORWARD LENGTH=290 | 201606	20.2.1	stress.abiotic.heat	1.87249	1.21963
Vitvi16g01103	heat shock-like protein | Chr5:21352557-21355147 FORWARD LENGTH=700 | 201606	20.2.1	stress.abiotic.heat	5.2095	5.33559
Vitvi02g00025	heat shock-like protein | Chr5:21352557-21355147 FORWARD LENGTH=700 | 201606	20.2.1	stress.abiotic.heat	5.32802	3.67298
Vitvi05g00486	heat-shock protein 70T-2 | Chr2:13651720-13653411 REVERSE LENGTH=563 | 201606	20.2.1	stress.abiotic.heat	4.62284	4.20277
Vitvi09g00599	HSP20-like chaperones superfamily protein | Chr1:19574783-19575766 REVERSE LENGTH=232 | 201606	20.2.1	stress.abiotic.heat	4.82883	5.18937
Vitvi13g02016	HSP20-like chaperones superfamily protein | Chr1:19980510-19980983 FORWARD LENGTH=157 | 201606	20.2.1	stress.abiotic.heat	5.67627	5.03481
Vitvi08g00731	HSP20-like chaperones superfamily protein | Chr1:19980510-19980983 FORWARD LENGTH=157 | 201606	20.2.1	stress.abiotic.heat	4.96821	4.60455
Vitvi18g01510	HSP20-like chaperones superfamily protein | Chr1:19980510-19980983 FORWARD LENGTH=157 | 201606	20.2.1	stress.abiotic.heat	3.96303	4.58753
Vitvi09g00045	HSP20-like chaperones superfamily protein | Chr1:20179558-20180122 REVERSE LENGTH=155 | 201606	20.2.1	stress.abiotic.heat	3.11103	3.27196
Vitvi12g02138	HSP20-like chaperones superfamily protein | Chr4:6370537-6371124 FORWARD LENGTH=195 | 201606	20.2.1	stress.abiotic.heat	7.36474	7.02303
Vitvi13g00278	HSP20-like chaperones superfamily protein | Chr5:14969035-14969448 FORWARD LENGTH=137 | 201606	20.2.1	stress.abiotic.heat	4.18007	2.97965
Vitvi02g01447	mitochondrion-localized small heat shock protein 23.6 | Chr4:12917089-12917858 FORWARD LENGTH=210 | 201606	20.2.1	stress.abiotic.heat	5.98731	4.56624
Vitvi02g01446	mitochondrion-localized small heat shock protein 23.6 | Chr4:12917089-12917858 FORWARD LENGTH=210 | 201606	20.2.1	stress.abiotic.heat	4.91336	3.95953
Vitvi16g00681	mitochondrion-localized small heat shock protein 23.6 | Chr4:12917089-12917858 FORWARD LENGTH=210 | 201606	20.2.1	stress.abiotic.heat	2.87462	2.96971
Vitvi02g01852	stress-inducible protein | Chr1:23231026-23233380 FORWARD LENGTH=571 | 201606	20.2.1	stress.abiotic.heat	1.76798	1.14045
Vitvi03g00432	2-oxoglutarate (2OG) and Fe(II)-dependent oxygenase superfamily protein | Chr3:6554004-6554987 REVERSE LENGTH=278 | 201606	21.2	redox.ascorbate and glutathione	1.51185	1.28122
Vitvi08g01143	ascorbate peroxidase 2 | Chr3:2956301-2958163 FORWARD LENGTH=251 | 201606	21.2.1	redox.ascorbate and glutathione.ascorbate	2.21877	2.68316
Vitvi13g00241	dehydroascorbate reductase 2 | Chr1:28250255-28251237 REVERSE LENGTH=213 | 201606	21.2.1	redox.ascorbate and glutathione.ascorbate	1.65169	1.96517
Vitvi03g01517	hemoglobin 1 | Chr2:6982782-6983522 REVERSE LENGTH=160 | 201606	21.3	redox.heme	2.17132	0.626813
Vitvi09g00596	cytochrome P450 family protein | Chr1:19580061-19580511 REVERSE LENGTH=129 | 201606	26.10	misc.cytochrome P450	0.702055	2.08321
Vitvi02g01427	cytochrome P450%2C family 706%2C subfamily A%2C polypeptide 4 | Chr4:7308016-7309692 REVERSE LENGTH=516 | 201606	26.10	misc.cytochrome P450	1.39224	1.74527
Vitvi18g00792	cytochrome P450%2C family 707%2C subfamily A%2C polypeptide 2 | Chr2:12496875-12499080 REVERSE LENGTH=345 | 201606	26.10	misc.cytochrome P450	0.637286	1.78017
Vitvi01g02026	cytochrome P450%2C family 71%2C subfamily B%2C polypeptide 34 | Chr3:9639199-9640866 REVERSE LENGTH=500 | 201606	26.10	misc.cytochrome P450	1.66972	3.25049
Vitvi10g01138	cytochrome P450%2C family 71%2C subfamily B%2C polypeptide 34 | Chr3:9639199-9640866 REVERSE LENGTH=500 | 201606	26.10	misc.cytochrome P450	-1.44745	-1.78435
Vitvi15g00804	cytochrome P450%2C family 76%2C subfamily C%2C polypeptide 2 | Chr2:18779935-18781922 REVERSE LENGTH=512 | 201606	26.10	misc.cytochrome P450	-0.559844	-2.18346
Vitvi03g01524	cytochrome P450%2C family 82%2C subfamily C%2C polypeptide 2 | Chr4:15462408-15464358 FORWARD LENGTH=523 | 201606	26.10	misc.cytochrome P450	0.69794	1.71843
Vitvi06g00605	cytochrome P450%2C family 86%2C subfamily A%2C polypeptide 1 | Chr5:23765999-23767997 REVERSE LENGTH=513 | 201606	26.10	misc.cytochrome P450	2.50966	2.75886
Vitvi08g00940	cytochrome P450%2C family 98%2C subfamily A%2C polypeptide 3 | Chr2:17058291-17060532 REVERSE LENGTH=508 | 201606	26.10	misc.cytochrome P450	0.735209	2.31609
Vitvi12g02375	NA	26.10	misc.cytochrome P450	-1.52124	-1.54818
Vitvi11g01437	peroxidase superfamily protein | Chr2:17296986-17298690 REVERSE LENGTH=328 | 201606	26.12	misc.peroxidases	-2.34669	-2.30528
Vitvi07g02029	Peroxidase superfamily protein | Chr4:16084856-16086105 FORWARD LENGTH=325 | 201606	26.12	misc.peroxidases	2.20624	1.86356
Vitvi13g00143	Peroxidase superfamily protein | Chr5:1579142-1580819 REVERSE LENGTH=324 | 201606	26.12	misc.peroxidases	1.92068	2.78126
Vitvi09g01282	HAD superfamily%2C subfamily IIIB acid phosphatase | Chr4:12901736-12902882 REVERSE LENGTH=260 | 201606	26.13	misc.acid and other phosphatases	2.40813	4.97884
Vitvi14g01809	Peroxidase superfamily protein | Chr3:159689-162726 REVERSE LENGTH=639 | 201606	26.14	misc.oxygenases	-1.3017	-3.45608
Vitvi16g00731	Plant invertase/pectin methylesterase inhibitor superfamily protein | Chr5:25040699-25041310 FORWARD LENGTH=203 | 201606	26.18	misc.invertase/pectin methylesterase inhibitor family protein	-2.01822	-1.25918
Vitvi16g00732	Plant invertase/pectin methylesterase inhibitor superfamily protein | Chr5:25040699-25041310 FORWARD LENGTH=203 | 201606	26.18	misc.invertase/pectin methylesterase inhibitor family protein	-1.53591	-1.32999
Vitvi16g00309	Cupredoxin superfamily protein | Chr5:2364827-2365536 REVERSE LENGTH=192 | 201606	26.19	misc.plastocyanin-like	1.63274	2.28619
Vitvi19g00206	early nodulin-like protein 2 | Chr4:13750668-13751819 REVERSE LENGTH=349 | 201606	26.19	misc.plastocyanin-like	1.56564	0.813788
Vitvi19g00445	early nodulin-like protein 9 | Chr3:7186754-7187453 REVERSE LENGTH=203 | 201606	26.19	misc.plastocyanin-like	-1.71497	-1.74703
Vitvi06g00266	glycosyltransferase family protein 2 | Chr5:24402329-24405521 REVERSE LENGTH=932 | 201606	26.2	misc.UDP glucosyl and glucoronyl transferases	-1.50877	-1.7467
Vitvi13g02024	heat shock protein 18.2 | Chr5:24062632-24063117 FORWARD LENGTH=161 | 201606	26.2	misc.UDP glucosyl and glucoronyl transferases	4.93803	5.08642
Vitvi07g01395	UDP-glucosyl transferase 85A2 | Chr1:7895068-7897527 REVERSE LENGTH=481 | 201606	26.2	misc.UDP glucosyl and glucoronyl transferases	1.35702	1.54998
Vitvi18g02581	UDP-glucosyl transferase 85A2 | Chr1:7895068-7897527 REVERSE LENGTH=481 | 201606	26.2	misc.UDP glucosyl and glucoronyl transferases	-0.839955	-2.15517
Vitvi03g01162	UDP-glucosyl transferase 85A3 | Chr1:7900522-7902332 REVERSE LENGTH=488 | 201606	26.2	misc.UDP glucosyl and glucoronyl transferases	-2.25407	-1.7786
Vitvi13g00432	UDP-Glycosyltransferase superfamily protein | Chr1:7903851-7906607 REVERSE LENGTH=489 | 201606	26.2	misc.UDP glucosyl and glucoronyl transferases	1.17864	3.17278
Vitvi06g01762	UDP-Glycosyltransferase superfamily protein | Chr2:12872200-12873691 FORWARD LENGTH=454 | 201606	26.2	misc.UDP glucosyl and glucoronyl transferases	1.96081	2.19878
Vitvi07g02448	Uridine diphosphate glycosyltransferase 74E2 | Chr1:1703196-1704639 REVERSE LENGTH=453 | 201606	26.2	misc.UDP glucosyl and glucoronyl transferases	1.80343	3.03132
Vitvi13g01839	Bifunctional inhibitor/lipid-transfer protein/seed storage 2S albumin superfamily protein | Chr2:18305418-18306202 REVERSE LENGTH=205 | 201606	26.21	misc.protease inhibitor/seed storage/lipid transfer protein (LTP) family protein	3.05407	2.97856
Vitvi14g01128	Bifunctional inhibitor/lipid-transfer protein/seed storage 2S albumin superfamily protein | Chr3:6267102-6267392 FORWARD LENGTH=96 | 201606	26.21	misc.protease inhibitor/seed storage/lipid transfer protein (LTP) family protein	1.2737	1.907
Vitvi15g00714	Bifunctional inhibitor/lipid-transfer protein/seed storage 2S albumin superfamily protein | Chr4:69433-69819 REVERSE LENGTH=128 | 201606	26.21	misc.protease inhibitor/seed storage/lipid transfer protein (LTP) family protein	-2.7572	-2.09944
Vitvi17g00084	hydroxysteroid dehydrogenase 1 | Chr5:20623259-20624995 REVERSE LENGTH=349 | 201606	26.22	misc.short chain dehydrogenase/reductase (SDR)	1.95649	1.09605
Vitvi15g01705	NAD(P)-binding Rossmann-fold superfamily protein | Chr1:293595-294888 FORWARD LENGTH=260 | 201606	26.22	misc.short chain dehydrogenase/reductase (SDR)	1.69538	1.09511
Vitvi18g01385	GDSL-like Lipase/Acylhydrolase superfamily protein | Chr1:26860125-26861582 FORWARD LENGTH=374 | 201606	26.28	misc.GDSL-motif lipase	-1.86683	-1.06682
Vitvi17g00609	GDSL-like Lipase/Acylhydrolase superfamily protein | Chr1:27988150-27989765 REVERSE LENGTH=366 | 201606	26.28	misc.GDSL-motif lipase	2.28908	2.65221
Vitvi18g02815	GDSL-like Lipase/Acylhydrolase superfamily protein | Chr1:28499179-28500943 FORWARD LENGTH=364 | 201606	26.28	misc.GDSL-motif lipase	-1.60123	-1.8874
Vitvi07g01297	GDSL-like Lipase/Acylhydrolase superfamily protein | Chr2:10024366-10026058 FORWARD LENGTH=387 | 201606	26.28	misc.GDSL-motif lipase	1.91612	2.58823
Vitvi17g01012	GDSL-like Lipase/Acylhydrolase superfamily protein | Chr3:17949496-17951082 FORWARD LENGTH=381 | 201606	26.28	misc.GDSL-motif lipase	1.72019	2.36491
Vitvi19g00514	GDSL-like Lipase/Acylhydrolase superfamily protein | Chr5:22337745-22339741 FORWARD LENGTH=376 | 201606	26.28	misc.GDSL-motif lipase	3.60268	2.93637
Vitvi13g00829	GDSL-like Lipase/Acylhydrolase superfamily protein | Chr5:915650-918326 FORWARD LENGTH=359 | 201606	26.28	misc.GDSL-motif lipase	0.803713	1.66198
Vitvi13g02129	GDSL-like Lipase/Acylhydrolase superfamily protein | Chr5:915650-918326 FORWARD LENGTH=359 | 201606	26.28	misc.GDSL-motif lipase	-2.11829	-2.69154
Vitvi09g00177	beta galactosidase 1 | Chr3:4511192-4515756 FORWARD LENGTH=847 | 201606	26.3.2	misc.gluco-, galacto- and mannosidases.beta-galactosidase	-1.55124	-1.53434
Vitvi11g00178	beta galactosidase 1 | Chr3:4511192-4515756 FORWARD LENGTH=847 | 201606	26.3.2	misc.gluco-, galacto- and mannosidases.beta-galactosidase	-1.5985	-1.55522
Vitvi04g01389	beta-galactosidase 3 | Chr4:17176840-17181143 REVERSE LENGTH=856 | 201606	26.3.2	misc.gluco-, galacto- and mannosidases.beta-galactosidase	-0.881859	-1.83864
Vitvi17g01092	alpha/beta-Hydrolases superfamily protein | Chr1:27629266-27632486 FORWARD LENGTH=463 | 201606	26.3.5	misc.gluco-, galacto- and mannosidases.glycosyl hydrolase family 5	1.3838	2.69856
Vitvi08g01789	alpha/beta-Hydrolases superfamily protein | Chr3:1033788-1034591 FORWARD LENGTH=267 | 201606	26.3.5	misc.gluco-, galacto- and mannosidases.glycosyl hydrolase family 5	-1.58514	-1.72398
Vitvi04g00178	alpha/beta-Hydrolases superfamily protein | Chr4:16000282-16001450 FORWARD LENGTH=218 | 201606	26.3.5	misc.gluco-, galacto- and mannosidases.glycosyl hydrolase family 5	1.57512	1.33225
Vitvi00g01018	alpha/beta-Hydrolases superfamily protein | Chr5:2932162-2933362 FORWARD LENGTH=311 | 201606	26.3.5	misc.gluco-, galacto- and mannosidases.glycosyl hydrolase family 5	1.21756	2.0428
Vitvi08g02336	beta-1%2C3-glucanase 1 | Chr3:21191336-21193118 REVERSE LENGTH=340 | 201606	26.4.1	misc.beta 1,3 glucan hydrolases.glucan endo-1,3-beta-glucosidase	-2.58003	-1.05312
Vitvi08g01702	beta-1%2C3-glucanase 3 | Chr3:21181916-21183045 REVERSE LENGTH=341 | 201606	26.4.1	misc.beta 1,3 glucan hydrolases.glucan endo-1,3-beta-glucosidase	-1.97792	-1.84868
Vitvi19g00557	O-Glycosyl hydrolases family 17 protein | Chr5:22388834-22390561 FORWARD LENGTH=465 | 201606	26.4.1	misc.beta 1,3 glucan hydrolases.glucan endo-1,3-beta-glucosidase	1.11755	2.3707
Vitvi09g00573	plant natriuretic peptide A | Chr2:8091032-8091644 REVERSE LENGTH=130 | 201606	26.4.1	misc.beta 1,3 glucan hydrolases.glucan endo-1,3-beta-glucosidase	-1.58301	-1.34111
Vitvi02g00263	O-methyltransferase 1 | Chr5:21982075-21984167 FORWARD LENGTH=363 | 201606	26.6	misc.O-methyl transferases	2.32838	2.76413
Vitvi12g02245	O-methyltransferase family protein | Chr4:16730989-16732808 REVERSE LENGTH=382 | 201606	26.6	misc.O-methyl transferases	-1.53408	-0.554235
Vitvi01g02001	S-adenosyl-L-methionine-dependent methyltransferases superfamily protein | Chr1:25502876-25505224 FORWARD LENGTH=363 | 201606	26.6	misc.O-methyl transferases	1.62633	0.722253
Vitvi07g01624	2-oxoglutarate (2OG) and Fe(II)-dependent oxygenase superfamily protein | Chr4:16256943-16258614 REVERSE LENGTH=288 | 201606	26.7	misc.oxidases - copper, flavone etc	1.10298	1.74172
Vitvi18g00455	Cupredoxin superfamily protein | Chr1:27188287-27189093 FORWARD LENGTH=181 | 201606	26.7	misc.oxidases - copper, flavone etc	-2.37331	-2.44564
Vitvi15g00812	Oxidoreductase%2C zinc-binding dehydrogenase family protein | Chr1:8398245-8399656 REVERSE LENGTH=386 | 201606	26.7	misc.oxidases - copper, flavone etc	-2.13201	-2.58355
Vitvi03g00443	acetone-cyanohydrin lyase | Chr2:10042681-10043686 REVERSE LENGTH=187 | 201606	26.8	misc.nitrilases, nitrile lyases, berberine bridge enzymes, reticuline oxidases, troponine reductases	2.31152	1.53642
Vitvi03g01392	Amidase family protein | Chr4:16615549-16617424 FORWARD LENGTH=512 | 201606	26.8	misc.nitrilases, nitrile lyases, berberine bridge enzymes, reticuline oxidases, troponine reductases	0.662828	2.04556
Vitvi13g01997	NAD(P)-binding Rossmann-fold superfamily protein | Chr2:12586509-12587684 FORWARD LENGTH=245 | 201606	26.8	misc.nitrilases, nitrile lyases, berberine bridge enzymes, reticuline oxidases, troponine reductases	-1.89422	-0.742479
Vitvi07g00283	glutathione S-transferase phi 8 | Chr2:19558213-19559266 FORWARD LENGTH=263 | 201606	26.9	misc.glutathione S transferases	-0.908409	-1.62325
Vitvi19g01048	glutathione S-transferase TAU 25 | Chr1:5872208-5872958 FORWARD LENGTH=221 | 201606	26.9	misc.glutathione S transferases	2.15078	3.36957
Vitvi19g02145	glutathione S-transferase TAU 25 | Chr1:5872208-5872958 FORWARD LENGTH=221 | 201606	26.9	misc.glutathione S transferases	3.13541	2.9612
Vitvi15g01736	glutathione S-transferase tau 7 | Chr2:12618111-12618871 REVERSE LENGTH=227 | 201606	26.9	misc.glutathione S transferases	-1.59355	-1.27596
Vitvi04g01834	NA	27.1	RNA.processing	1.83815	0.944436
Vitvi12g00913	serine/arginine-rich splicing factor-like protein%2C putative | Chr5:25681849-25683553 REVERSE LENGTH=303 | 201606	27.1.1	RNA.processing.splicing	1.54714	1.29261
Vitvi04g01202	dicer-like 2 | Chr3:768020-774525 REVERSE LENGTH=1374 | 201606	27.1.20	RNA.processing.degradation dicer	1.70279	2.07595
Vitvi17g00670	C2H2-like zinc finger protein | Chr1:9193735-9195102 FORWARD LENGTH=455 | 201606	27.3.11	RNA.regulation of transcription.C2H2 zinc finger family	-1.59354	-1.2593
Vitvi14g01824	zinc finger (AN1-like) family protein | Chr3:10520585-10521223 FORWARD LENGTH=186 | 201606	27.3.11	RNA.regulation of transcription.C2H2 zinc finger family	2.01744	2.26245
Vitvi07g01325	Homeodomain-like superfamily protein | Chr1:18342725-18344101 FORWARD LENGTH=333 | 201606	27.3.20	RNA.regulation of transcription.G2-like transcription factor family (GARP)	2.2804	1.75969
Vitvi18g00757	WUSCHEL related homeobox 4 | Chr1:17237162-17237953 REVERSE LENGTH=190 | 201606	27.3.22	RNA.regulation of transcription.homeobox transcription factor family (HB)	-1.07907	-1.59352
Vitvi11g00097	Duplicated homeodomain-like superfamily protein | Chr5:13726807-13727729 FORWARD LENGTH=258 | 201606	27.3.25	RNA.regulation of transcription.MYB domain transcription factor family	-1.07232	-1.52825
Vitvi04g00845	Homeodomain-like superfamily protein | Chr5:5690435-5692435 REVERSE LENGTH=387 | 201606	27.3.25	RNA.regulation of transcription.MYB domain transcription factor family	0.90254	2.12726
Vitvi11g00099	myb domain protein 13 | Chr1:1889510-1891089 FORWARD LENGTH=246 | 201606	27.3.25	RNA.regulation of transcription.MYB domain transcription factor family	-2.56625	-0.509074
Vitvi14g02430	myb domain protein 43 | Chr5:5438291-5440214 FORWARD LENGTH=327 | 201606	27.3.25	RNA.regulation of transcription.MYB domain transcription factor family	2.25475	1.75916
Vitvi07g00515	myb domain protein 61 | Chr1:3086333-3087689 FORWARD LENGTH=366 | 201606	27.3.25	RNA.regulation of transcription.MYB domain transcription factor family	-0.865073	-1.69128
Vitvi09g00112	myb domain protein 7 | Chr2:7255669-7256550 REVERSE LENGTH=269 | 201606	27.3.25	RNA.regulation of transcription.MYB domain transcription factor family	-1.65784	-1.36877
Vitvi14g01960	myb domain protein 94 | Chr3:17539627-17540734 REVERSE LENGTH=327 | 201606	27.3.25	RNA.regulation of transcription.MYB domain transcription factor family	-2.14396	-1.53573
Vitvi10g00329	MYB-like 102 | Chr4:11418425-11419652 REVERSE LENGTH=350 | 201606	27.3.25	RNA.regulation of transcription.MYB domain transcription factor family	1.61754	0.77516
Vitvi03g00325	RAD-like 1 | Chr4:18271457-18271857 REVERSE LENGTH=100 | 201606	27.3.25	RNA.regulation of transcription.MYB domain transcription factor family	-5.40043	-5.1088
Vitvi04g01309	RAD-like 6 | Chr1:28244463-28245453 REVERSE LENGTH=97 | 201606	27.3.25	RNA.regulation of transcription.MYB domain transcription factor family	-1.44464	-1.9257
Vitvi03g00318	RAD-like 6 | Chr1:28245073-28245453 REVERSE LENGTH=126 | 201606	27.3.25	RNA.regulation of transcription.MYB domain transcription factor family	-2.30082	-1.55583
Vitvi19g00270	NAC (No Apical Meristem) domain transcriptional regulator superfamily protein | Chr4:13707928-13709013 REVERSE LENGTH=314 | 201606	27.3.27	RNA.regulation of transcription.NAC domain transcription factor family	2.15214	0.56785
Vitvi15g01543	NAC transcription factor-like 9 | Chr4:16888534-16890744 REVERSE LENGTH=534 | 201606	27.3.27	RNA.regulation of transcription.NAC domain transcription factor family	1.34743	1.99516
Vitvi01g01038	NAC-like%2C activated by AP3/PI | Chr1:26122233-26123222 FORWARD LENGTH=268 | 201606	27.3.27	RNA.regulation of transcription.NAC domain transcription factor family	2.30573	0.966282
Vitvi08g00793	WRKY DNA-binding protein 33 | Chr2:16108476-16110539 FORWARD LENGTH=519 | 201606	27.3.32	RNA.regulation of transcription.WRKY domain transcription factor family	-1.68036	-0.770404
Vitvi07g00421	WRKY DNA-binding protein 35 | Chr2:14693839-14696378 REVERSE LENGTH=427 | 201606	27.3.32	RNA.regulation of transcription.WRKY domain transcription factor family	-1.50752	-1.61904
Vitvi09g01122	WRKY DNA-binding protein 40 | Chr1:30383834-30385356 FORWARD LENGTH=302 | 201606	27.3.32	RNA.regulation of transcription.WRKY domain transcription factor family	-1.91616	-0.95601
Vitvi15g01003	WRKY DNA-binding protein 46 | Chr2:19043676-19044754 REVERSE LENGTH=295 | 201606	27.3.32	RNA.regulation of transcription.WRKY domain transcription factor family	-1.61422	-0.529429
Vitvi07g01847	WRKY DNA-binding protein 51 | Chr5:25908415-25909687 FORWARD LENGTH=194 | 201606	27.3.32	RNA.regulation of transcription.WRKY domain transcription factor family	-1.59724	-0.51681
Vitvi02g00114	WRKY family transcription factor | Chr4:12392666-12393739 REVERSE LENGTH=324 | 201606	27.3.32	RNA.regulation of transcription.WRKY domain transcription factor family	-1.83995	-1.34922
Vitvi15g01027	G-box binding factor 3 | Chr2:19000859-19002901 FORWARD LENGTH=382 | 201606	27.3.35	RNA.regulation of transcription.bZIP transcription factor family	1.03491	1.71882
Vitvi01g00918	homeobox 1 | Chr3:182648-184034 REVERSE LENGTH=272 | 201606	27.3.35	RNA.regulation of transcription.bZIP transcription factor family	1.38402	1.9764
Vitvi15g00912	homeobox 7 | Chr2:19165777-19166773 REVERSE LENGTH=258 | 201606	27.3.35	RNA.regulation of transcription.bZIP transcription factor family	1.7038	2.6532
Vitvi02g00228	homeobox 7 | Chr2:19165777-19166773 REVERSE LENGTH=258 | 201606	27.3.35	RNA.regulation of transcription.bZIP transcription factor family	1.81833	1.56609
Vitvi18g00448	homeobox protein 16 | Chr4:18571682-18572774 REVERSE LENGTH=294 | 201606	27.3.35	RNA.regulation of transcription.bZIP transcription factor family	-0.553117	-2.01422
Vitvi01g00958	Homeobox-leucine zipper protein family | Chr1:26259166-26260465 FORWARD LENGTH=294 | 201606	27.3.35	RNA.regulation of transcription.bZIP transcription factor family	-1.14553	-1.8617
Vitvi10g01342	Argonaute family protein | Chr1:11181777-11185112 FORWARD LENGTH=1014 | 201606	27.3.36	RNA.regulation of transcription.argonaute transcription factor family	1.80298	1.56897
Vitvi14g00483	AUX/IAA transcriptional regulator family protein | Chr5:17550465-17551206 FORWARD LENGTH=186 | 201606	27.3.40	RNA.regulation of transcription.AUX/IAA family	-1.70221	-1.7254
Vitvi12g02680	methyltransferase 1 | Chr5:19932501-19938186 FORWARD LENGTH=1534 | 201606	27.3.46	RNA.regulation of transcription.DNA methyltransferases	-1.68915	-1.39531
Vitvi18g00260	NA	27.3.5	RNA.regulation of transcription.ARR	-2.25053	-0.980718
Vitvi03g00666	GATA type zinc finger transcription factor family protein | Chr1:3346677-3347763 REVERSE LENGTH=190 | 201606	27.3.50	RNA.regulation of transcription.general transcription	-0.698682	-1.74009
Vitvi14g02674	RNA-directed DNA polymerase (reverse transcriptase)-related family protein | Chr3:8789309-8790907 FORWARD LENGTH=532 | 201606	27.3.50	RNA.regulation of transcription.general transcription	1.58514	1.1769
Vitvi14g01926	basic helix-loop-helix (bHLH) DNA-binding family protein | Chr3:10855781-10856313 REVERSE LENGTH=92 | 201606	27.3.6	RNA.regulation of transcription.basic helix-loop-helix family (bHLH)	-3.36532	-1.26843
Vitvi10g02253	basic helix-loop-helix (bHLH) DNA-binding superfamily protein | Chr4:11215259-11216212 FORWARD LENGTH=190 | 201606	27.3.6	RNA.regulation of transcription.basic helix-loop-helix family (bHLH)	-2.10041	-0.578988
Vitvi17g00046	basic helix-loop-helix (bHLH) DNA-binding superfamily protein | Chr5:20710936-20712252 REVERSE LENGTH=268 | 201606	27.3.6	RNA.regulation of transcription.basic helix-loop-helix family (bHLH)	-0.959724	-1.91163
Vitvi03g00315	cryptochrome-interacting basic-helix-loop-helix 1 | Chr4:16498466-16499946 FORWARD LENGTH=335 | 201606	27.3.6	RNA.regulation of transcription.basic helix-loop-helix family (bHLH)	-0.510865	-1.71548
Vitvi10g00444	DOF zinc finger protein 1 | Chr1:19174266-19174850 FORWARD LENGTH=194 | 201606	27.3.8	RNA.regulation of transcription.C2C2(Zn) DOF zinc finger family	1.46964	1.56757
Vitvi01g01796	DHHC-type zinc finger family protein | Chr3:9933001-9935218 REVERSE LENGTH=443 | 201606	27.3.99	RNA.regulation of transcription.unclassified	-1.03852	-1.91502
Vitvi04g00644	Eukaryotic aspartyl protease family protein | Chr5:3403331-3405331 REVERSE LENGTH=474 | 201606	27.3.99	RNA.regulation of transcription.unclassified	-1.77329	-1.53328
Vitvi04g01937	Eukaryotic aspartyl protease family protein | Chr5:3403331-3405331 REVERSE LENGTH=474 | 201606	27.3.99	RNA.regulation of transcription.unclassified	-1.13847	-2.07523
Vitvi02g00691	RING/FYVE/PHD zinc finger superfamily protein | Chr3:640828-645303 FORWARD LENGTH=994 | 201606	27.3.99	RNA.regulation of transcription.unclassified	0.523766	1.5004
Vitvi11g00838	sequence-specific DNA binding transcription factor | Chr4:14871309-14871851 REVERSE LENGTH=180 | 201606	27.3.99	RNA.regulation of transcription.unclassified	-1.10711	-1.77195
Vitvi11g01428	Ran BP2/NZF zinc finger-like superfamily protein | Chr2:11365275-11365789 FORWARD LENGTH=138 | 201606	27.4	RNA.RNA binding	-0.702463	-1.91607
Vitvi09g00528	Ran BP2/NZF zinc finger-like superfamily protein | Chr3:5315437-5316048 FORWARD LENGTH=164 | 201606	27.4	RNA.RNA binding	-1.87369	-1.99563
Vitvi01g00300	endonuclease 2 | Chr1:25596718-25598264 FORWARD LENGTH=290 | 201606	28.1	DNA.synthesis/chromatin structure	0.671654	1.79584
Vitvi07g00315	zinc finger (CCCH type) helicase family protein | Chr2:19545828-19550871 REVERSE LENGTH=1015 | 201606	28.1	DNA.synthesis/chromatin structure	1.59385	1.35256
Vitvi01g00424	GroES-like family protein | Chr1:8195867-8196336 FORWARD LENGTH=97 | 201606	29	protein	2.68741	1.8777
Vitvi14g01967	transmembrane protein | Chr3:59484-62202 FORWARD LENGTH=577 | 201606	29.2.1.2.2.34	protein.synthesis.ribosomal protein.eukaryotic.60S subunit.L34	-2.13262	-0.785698
Vitvi02g01261	Uncharacterized protein family (UPF0114) | Chr4:10574903-10577267 REVERSE LENGTH=185 | 201606	29.2.1.99.99	protein.synthesis.ribosomal protein.unknown.unknown	1.76639	2.51683
Vitvi04g01792	17.6 kDa class II heat shock protein | Chr5:3882409-3882876 REVERSE LENGTH=155 | 201606	29.2.2.3.3	protein.synthesis.ribosome biogenesis.pre-rRNA processing and modifications.methylotransferases	3.37508	2.4106
Vitvi07g01723	S-adenosyl-L-methionine-dependent methyltransferases superfamily protein | Chr4:16310763-16311973 FORWARD LENGTH=286 | 201606	29.2.2.3.3	protein.synthesis.ribosome biogenesis.pre-rRNA processing and modifications.methylotransferases	0.842827	1.99385
Vitvi19g01471	Translation initiation factor 2%2C small GTP-binding protein | Chr1:5885383-5890165 FORWARD LENGTH=1026 | 201606	29.2.3	protein.synthesis.initiation	0.722052	1.59056
Vitvi08g01888	cysteine-rich RECEPTOR-like kinase | Chr4:12129485-12133157 FORWARD LENGTH=1043 | 201606	29.2.4	protein.synthesis.elongation	0.56744	2.10644
Vitvi13g02053	NA	29.2.4	protein.synthesis.elongation	1.08461	1.60094
Vitvi14g01394	ABI five binding protein 3 | Chr3:11382416-11383657 REVERSE LENGTH=231 | 201606	29.3.1	protein.targeting.nucleus	2.92373	2.36916
Vitvi05g00102	Mitochondrial import inner membrane translocase subunit Tim17/Tim22/Tim23 family protein | Chr4:9157545-9158738 FORWARD LENGTH=176 | 201606	29.3.2	protein.targeting.mitochondria	1.41558	2.50623
Vitvi04g00633	translocon at the inner envelope membrane of chloroplasts 55-II | Chr2:10575038-10576829 FORWARD LENGTH=539 | 201606	29.3.3	protein.targeting.chloroplast	1.16557	2.53445
Vitvi12g02440	G-type lectin S-receptor-like Serine/Threonine-kinase | Chr4:1419278-1422719 REVERSE LENGTH=910 | 201606	29.4	protein.postranslational modification	-0.936984	-2.13316
Vitvi06g00533	highly ABA-induced PP2C protein 3 | Chr2:12608855-12610124 FORWARD LENGTH=362 | 201606	29.4	protein.postranslational modification	3.14148	3.27623
Vitvi04g00060	Protein phosphatase 2C family protein | Chr5:9085512-9087372 REVERSE LENGTH=331 | 201606	29.4	protein.postranslational modification	-2.40337	-2.83697
Vitvi19g00341	S-locus lectin protein kinase family protein | Chr4:13666281-13669202 FORWARD LENGTH=783 | 201606	29.4	protein.postranslational modification	0.757733	1.93619
Vitvi19g01964	S-locus lectin protein kinase family protein | Chr4:13666281-13669202 FORWARD LENGTH=829 | 201606	29.4	protein.postranslational modification	-1.84226	-1.77106
Vitvi19g01959	S-locus lectin protein kinase family protein | Chr4:13669308-13672348 REVERSE LENGTH=815 | 201606	29.4	protein.postranslational modification	-2.33497	-0.689711
Vitvi07g01818	ABC2 homolog 13 | Chr5:25949116-25953326 FORWARD LENGTH=761 | 201606	29.4.1	protein.postranslational modification.kinase	0.504497	1.61302
Vitvi11g00600	kinase superfamily with octicosapeptide/Phox/Bem1p domain-containing protein | Chr3:17280430-17284857 REVERSE LENGTH=1155 | 201606	29.4.1	protein.postranslational modification.kinase	1.32255	1.77978
Vitvi03g00144	Protein kinase superfamily protein | Chr4:16676234-16677962 FORWARD LENGTH=448 | 201606	29.4.1.56	protein.postranslational modification.kinase.receptor like cytoplasmatic kinase VI	-2.72878	-2.56497
Vitvi14g00952	Protein kinase superfamily protein | Chr5:15008433-15011025 REVERSE LENGTH=552 | 201606	29.4.1.56	protein.postranslational modification.kinase.receptor like cytoplasmatic kinase VI	-1.35337	-1.75761
Vitvi11g00075	Protein kinase superfamily protein | Chr2:2287514-2289270 REVERSE LENGTH=462 | 201606	29.4.1.57	protein.postranslational modification.kinase.receptor like cytoplasmatic kinase VII	0.663243	1.83636
Vitvi15g00763	subtilase family protein | Chr1:310332-313011 FORWARD LENGTH=774 | 201606	29.5.1	protein.degradation.subtilases	2.32181	2.45419
Vitvi10g02298	Subtilase family protein | Chr5:24096895-24100387 REVERSE LENGTH=778 | 201606	29.5.1	protein.degradation.subtilases	-2.72882	-1.93506
Vitvi13g02005	Subtilisin-like serine endopeptidase family protein | Chr5:23755787-23758600 FORWARD LENGTH=710 | 201606	29.5.1	protein.degradation.subtilases	-4.07808	-5.30006
Vitvi02g00374	UBX domain-containing protein IPR001012 UBX	29.5.11	protein.degradation.ubiquitin	3.65719	3.57289
Vitvi12g00202	Methyltransferase IPR013216 Methyltransferase type 11	29.5.11.20	protein.degradation.ubiquitin.proteasom	1.00948	1.92919
Vitvi05g01596	E3 ubiquitin-protein ligase MARCH3 IPR011016 Zinc finger, RING-CH-type	29.5.11.4.2	protein.degradation.ubiquitin.E3.RING	-1.15803	-1.71913
Vitvi01g02099	glycosyltransferase family protein (DUF23) | Chr1:9449812-9451539 REVERSE LENGTH=575 | 201606	29.5.11.4.2	protein.degradation.ubiquitin.E3.RING	1.51117	1.33289
Vitvi07g02940	plant U-box 9 | Chr3:2354884-2356613 FORWARD LENGTH=460 | 201606	29.5.11.4.2	protein.degradation.ubiquitin.E3.RING	0.874233	2.6421
Vitvi07g02937	plant U-box 9 | Chr3:2354884-2356613 FORWARD LENGTH=460 | 201606	29.5.11.4.2	protein.degradation.ubiquitin.E3.RING	1.13018	2.49988
Vitvi01g00381	RING/FYVE/PHD zinc finger superfamily protein | Chr2:142610-143809 REVERSE LENGTH=259 | 201606	29.5.11.4.2	protein.degradation.ubiquitin.E3.RING	1.34172	1.69061
Vitvi01g02030	RING/U-box superfamily protein | Chr1:25442486-25442887 FORWARD LENGTH=133 | 201606	29.5.11.4.2	protein.degradation.ubiquitin.E3.RING	3.03504	3.01269
Vitvi12g00755	RING/U-box superfamily protein | Chr2:1461816-1462304 REVERSE LENGTH=162 | 201606	29.5.11.4.2	protein.degradation.ubiquitin.E3.RING	2.77144	1.27744
Vitvi14g01614	zinc finger (C3HC4-type RING finger) family protein | Chr3:10116950-10120516 REVERSE LENGTH=913 | 201606	29.5.11.4.2	protein.degradation.ubiquitin.E3.RING	0.783506	1.50319
Vitvi10g00798	SGS domain-containing protein | Chr1:10546794-10548072 REVERSE LENGTH=229 | 201606	29.5.11.4.3.3	protein.degradation.ubiquitin.E3.SCF.cullin	1.69829	1.99493
Vitvi07g00255	Glutaredoxin family protein | Chr2:19605124-19605432 FORWARD LENGTH=102 | 201606	29.5.3	protein.degradation.cysteine protease	-1.51081	-0.573358
Vitvi07g00256	Thioredoxin superfamily protein | Chr3:23266303-23266614 FORWARD LENGTH=103 | 201606	29.5.3	protein.degradation.cysteine protease	-1.60769	-0.973893
Vitvi05g00430	Eukaryotic aspartyl protease family protein | Chr1:787143-788444 FORWARD LENGTH=433 | 201606	29.5.4	protein.degradation.aspartate protease	1.97016	0.588971
Vitvi07g00586	Eukaryotic aspartyl protease family protein | Chr2:966506-967891 REVERSE LENGTH=461 | 201606	29.5.4	protein.degradation.aspartate protease	-2.76121	-2.00978
Vitvi11g01516	serine carboxypeptidase-like 29 | Chr4:15003474-15006017 FORWARD LENGTH=479 | 201606	29.5.5	protein.degradation.serine protease	3.24962	2.32658
Vitvi03g00717	ethylene-dependent gravitropism-deficient and yellow-green-like 3 | Chr1:6150036-6152185 REVERSE LENGTH=573 | 201606	29.5.7	protein.degradation.metalloprotease	2.37012	3.66873
Vitvi19g01702	FTSH protease 12 | Chr1:29926976-29931991 FORWARD LENGTH=963 | 201606	29.5.7	protein.degradation.metalloprotease	1.58926	0.506836
Vitvi14g01942	FTSH protease 6 | Chr5:4951071-4952777 REVERSE LENGTH=514 | 201606	29.5.7	protein.degradation.metalloprotease	5.72853	7.11753
Vitvi11g01243	P-loop containing nucleoside triphosphate hydrolases superfamily protein | Chr5:23279406-23280968 REVERSE LENGTH=520 | 201606	29.5.9	protein.degradation.AAA type	3.02475	1.59146
Vitvi11g00044	chaperonin 20 | Chr5:7015015-7016354 FORWARD LENGTH=253 | 201606	29.6	protein.folding	1.97358	0.889038
Vitvi06g01295	chaperonin-60alpha | Chr2:11926603-11929184 FORWARD LENGTH=586 | 201606	29.6	protein.folding	2.00452	0.891041
Vitvi17g00287	chloroplast heat shock protein 70-1 | Chr4:12590094-12593437 FORWARD LENGTH=718 | 201606	29.6	protein.folding	1.62815	1.40536
Vitvi06g00443	heat shock cognate protein 70-1 | Chr5:554055-556334 REVERSE LENGTH=651 | 201606	29.6	protein.folding	2.43898	2.75732
Vitvi05g00924	heat shock protein 60 | Chr3:8669013-8672278 FORWARD LENGTH=577 | 201606	29.6	protein.folding	2.06037	1.16458
Vitvi03g00845	mitochondrial HSO70 2 | Chr5:2975721-2978508 FORWARD LENGTH=682 | 201606	29.6	protein.folding	1.50806	1.40913
Vitvi06g00032	TCP-1/cpn60 chaperonin family protein | Chr3:4389685-4392624 FORWARD LENGTH=596 | 201606	29.6	protein.folding	1.97911	1.35801
Vitvi11g01392	NA	30.10	signalling.phosphorelay	1.397	1.5738
Vitvi14g01469	CCR-like protein | Chr3:9827868-9828461 FORWARD LENGTH=141 | 201606	30.11	signalling.light	-2.34347	-4.56569
Vitvi05g00563	Chlorophyll A-B binding family protein | Chr3:8084628-8085445 REVERSE LENGTH=195 | 201606	30.11	signalling.light	1.33743	3.5041
Vitvi12g00572	Phototropic-responsive NPH3 family protein | Chr3:7789814-7792179 FORWARD LENGTH=506 | 201606	30.11	signalling.light	-1.15268	-1.96091
Vitvi07g00905	Phototropic-responsive NPH3 family protein | Chr5:19786881-19789003 FORWARD LENGTH=614 | 201606	30.11	signalling.light	-1.55865	-1.90259
Vitvi09g01557	root hair specific 16 | Chr4:14385631-14389524 FORWARD LENGTH=910 | 201606	30.2.1	signalling.receptor kinases.leucine rich repeat I	-1.61825	-0.850269
Vitvi09g00258	root hair specific 6 | Chr1:19270193-19274122 REVERSE LENGTH=890 | 201606	30.2.1	signalling.receptor kinases.leucine rich repeat I	-2.48597	-0.807743
Vitvi18g01675	leucine-rich repeat transmembrane protein kinase family protein | Chr1:12584587-12587570 FORWARD LENGTH=966 | 201606	30.2.10	signalling.receptor kinases.leucine rich repeat X	-1.50408	-0.671814
Vitvi04g00024	kinase family with leucine-rich repeat domain-containing protein | Chr5:9050880-9053978 FORWARD LENGTH=1005 | 201606	30.2.11	signalling.receptor kinases.leucine rich repeat XI	-1.68683	-1.12773
Vitvi04g00029	kinase family with leucine-rich repeat domain-containing protein | Chr5:9050880-9053978 FORWARD LENGTH=1005 | 201606	30.2.11	signalling.receptor kinases.leucine rich repeat XI	-1.91917	-1.13173
Vitvi04g00021	kinase family with leucine-rich repeat domain-containing protein | Chr5:9050880-9053978 FORWARD LENGTH=1005 | 201606	30.2.11	signalling.receptor kinases.leucine rich repeat XI	-1.56852	-1.19574
Vitvi10g02015	Leucine-rich repeat receptor-like protein kinase family protein | Chr4:5637467-5640496 REVERSE LENGTH=1009 | 201606	30.2.12	signalling.receptor kinases.leucine rich repeat XII	-1.61631	-0.73917
Vitvi16g01094	Protein kinase superfamily protein | Chr5:8113910-8116384 FORWARD LENGTH=824 | 201606	30.2.16	signalling.receptor kinases.Catharanthus roseus-like RLK1	1.60263	0.789
Vitvi18g03125	GCN5-related N-acetyltransferase IPR000182 GCN5-related N-acetyltransferase	30.2.19	signalling.receptor kinases.legume-lectin	0.87321	2.47888
Vitvi16g01167	Protein kinase superfamily protein | Chr5:8139334-8142391 REVERSE LENGTH=872 | 201606	30.2.24	signalling.receptor kinases.S-locus glycoprotein like	2.2549	2.00743
Vitvi18g01938	wall associated kinase 3 | Chr1:7434303-7436702 FORWARD LENGTH=741 | 201606	30.2.25	signalling.receptor kinases.wall associated kinase	-2.83111	-0.517588
Vitvi18g01937	wall associated kinase 3 | Chr1:7434303-7436702 FORWARD LENGTH=741 | 201606	30.2.25	signalling.receptor kinases.wall associated kinase	-2.45501	-1.18852
Vitvi16g02005	PR5-like receptor kinase | Chr5:15293122-15295838 REVERSE LENGTH=672 | 201606	35.2	not assigned.unknown	-1.85145	-0.994066
Vitvi16g02105	PR5-like receptor kinase | Chr5:15293325-15295838 REVERSE LENGTH=665 | 201606	35.2	not assigned.unknown	-1.57115	-0.56708
Vitvi00g02268	PR5-like receptor kinase | Chr5:15293325-15295838 REVERSE LENGTH=665 | 201606	35.2	not assigned.unknown	-2.30912	-0.606081
Vitvi16g02117	PR5-like receptor kinase | Chr5:15293325-15295838 REVERSE LENGTH=665 | 201606	35.2	not assigned.unknown	-2.11824	-0.800891
Vitvi16g01251	PR5-like receptor kinase | Chr5:15293325-15295838 REVERSE LENGTH=665 | 201606	35.2	not assigned.unknown	-2.04049	-0.85752
Vitvi16g02100	PR5-like receptor kinase | Chr5:15293325-15295838 REVERSE LENGTH=665 | 201606	35.2	not assigned.unknown	-2.03517	-0.953451
Vitvi16g02026	PR5-like receptor kinase | Chr5:15293325-15295838 REVERSE LENGTH=665 | 201606	35.2	not assigned.unknown	-1.67885	-0.98594
Vitvi16g01239	PR5-like receptor kinase | Chr5:15293325-15295838 REVERSE LENGTH=665 | 201606	35.2	not assigned.unknown	-2.04772	-1.13073
Vitvi16g01247	PR5-like receptor kinase | Chr5:15293325-15295838 REVERSE LENGTH=665 | 201606	35.2	not assigned.unknown	-1.91033	-1.13607
Vitvi00g02313	PR5-like receptor kinase | Chr5:15293325-15295838 REVERSE LENGTH=665 | 201606	35.2	not assigned.unknown	-2.54315	-1.17598
Vitvi16g02142	PR5-like receptor kinase | Chr5:15293325-15295838 REVERSE LENGTH=665 | 201606	35.2	not assigned.unknown	-1.50696	-1.20856
Vitvi16g01257	PR5-like receptor kinase | Chr5:15293325-15295838 REVERSE LENGTH=665 | 201606	35.2	not assigned.unknown	-1.80977	-1.2729
Vitvi16g02033	PR5-like receptor kinase | Chr5:15293325-15295838 REVERSE LENGTH=665 | 201606	35.2	not assigned.unknown	-1.711	-1.34271
Vitvi16g02148	PR5-like receptor kinase | Chr5:15293325-15295838 REVERSE LENGTH=665 | 201606	35.2	not assigned.unknown	-1.90029	-1.38437
Vitvi16g02137	PR5-like receptor kinase | Chr5:15293325-15295838 REVERSE LENGTH=665 | 201606	35.2	not assigned.unknown	-2.14976	-1.51612
Vitvi16g01249	Protein kinase family protein | Chr5:15277239-15279317 REVERSE LENGTH=578 | 201606	35.2	not assigned.unknown	-1.88686	-0.799075
Vitvi16g02004	Protein kinase superfamily protein | Chr1:24961634-24963941 REVERSE LENGTH=663 | 201606	35.2	not assigned.unknown	-1.92152	-0.740675
Vitvi16g02101	Protein kinase superfamily protein | Chr1:24961634-24963941 REVERSE LENGTH=663 | 201606	35.2	not assigned.unknown	-1.94996	-0.783022
Vitvi16g02024	Protein kinase superfamily protein | Chr1:24961634-24963941 REVERSE LENGTH=663 | 201606	35.2	not assigned.unknown	-1.75618	-0.883214
Vitvi16g02034	Protein kinase superfamily protein | Chr1:24961634-24963941 REVERSE LENGTH=663 | 201606	35.2	not assigned.unknown	-1.60805	-0.906278
Vitvi16g01989	Protein kinase superfamily protein | Chr1:24961634-24963941 REVERSE LENGTH=663 | 201606	35.2	not assigned.unknown	-1.8107	-1.00032
Vitvi16g02145	Protein kinase superfamily protein | Chr1:24961634-24963941 REVERSE LENGTH=663 | 201606	35.2	not assigned.unknown	-1.94266	-1.00749
Vitvi16g02141	Protein kinase superfamily protein | Chr1:24961634-24963941 REVERSE LENGTH=663 | 201606	35.2	not assigned.unknown	-1.74749	-1.01051
Vitvi16g02136	Protein kinase superfamily protein | Chr1:24961634-24963941 REVERSE LENGTH=663 | 201606	35.2	not assigned.unknown	-2.18346	-1.0492
Vitvi16g01997	Protein kinase superfamily protein | Chr1:24961634-24963941 REVERSE LENGTH=663 | 201606	35.2	not assigned.unknown	-2.41392	-1.10351
Vitvi16g02008	Protein kinase superfamily protein | Chr1:24961634-24963941 REVERSE LENGTH=663 | 201606	35.2	not assigned.unknown	-1.76825	-1.20912
Vitvi16g01237	Protein kinase superfamily protein | Chr1:24961634-24963941 REVERSE LENGTH=666 | 201606	35.2	not assigned.unknown	-1.52342	-0.744745
Vitvi16g01994	Protein kinase superfamily protein | Chr1:24961634-24963941 REVERSE LENGTH=666 | 201606	35.2	not assigned.unknown	-1.75824	-0.750718
Vitvi01g00353	Receptor-like kinase	35.2	not assigned.unknown	1.508	0.98169
Vitvi16g01241	Receptor-like kinase	35.2	not assigned.unknown	-2.13348	-1.00151
Vitvi07g01697	IRREGULAR XYLEM protein (DUF579) | Chr5:26819019-26819972 FORWARD LENGTH=317 | 201606	30.2.3	signalling.receptor kinases.leucine rich repeat III	-2.60805	-0.930809
Vitvi07g01698	Leucine-rich repeat protein kinase family protein | Chr5:26813893-26816555 REVERSE LENGTH=669 | 201606	30.2.3	signalling.receptor kinases.leucine rich repeat III	-0.940072	-1.91118
Vitvi10g00650	Leucine-rich repeat transmembrane protein kinase | Chr1:2359817-2363859 REVERSE LENGTH=801 | 201606	30.2.8.2	signalling.receptor kinases.leucine rich repeat VIII.type 2	-1.55772	-1.78367
Vitvi06g00626	Protein kinase superfamily protein | Chr3:2750285-2751674 FORWARD LENGTH=305 | 201606	30.2.8.2	signalling.receptor kinases.leucine rich repeat VIII.type 2	-2.3198	-2.02272
Vitvi19g02292	receptor like protein 34 | Chr3:3450988-3453861 REVERSE LENGTH=957 | 201606	30.2.99	signalling.receptor kinases.misc	-2.06636	-0.827299
Vitvi11g00579	calcium-binding EF hand family protein | Chr4:15501134-15503321 FORWARD LENGTH=498 | 201606	30.3	signalling.calcium	-1.46969	-1.68946
Vitvi05g00847	Calcium-binding EF-hand family protein | Chr4:7810215-7810679 FORWARD LENGTH=154 | 201606	30.3	signalling.calcium	-0.700195	-3.37132
Vitvi16g01326	Calcium-binding endonuclease/exonuclease/phosphatase family | Chr5:21962900-21965279 FORWARD LENGTH=436 | 201606	30.3	signalling.calcium	-1.79361	-1.15405
Vitvi11g00547	Calcium-dependent lipid-binding (CaLB domain) family protein | Chr1:1625098-1628940 FORWARD LENGTH=560 | 201606	30.3	signalling.calcium	1.51409	1.1741
Vitvi18g02468	calmodulin like 37 | Chr5:16942758-16943315 REVERSE LENGTH=185 | 201606	30.3	signalling.calcium	3.29203	2.70167
Vitvi01g01299	phosphoinositide 4-kinase gamma 7 | Chr2:1186199-1188151 FORWARD LENGTH=650 | 201606	30.4	signalling.phosphinositides	1.5739	1.06632
Vitvi05g01308	Immunoglobulin E-set superfamily protein | Chr3:2514175-2515544 FORWARD LENGTH=240 | 201606	30.5	signalling.G-proteins	-1.12108	-1.52247
Vitvi18g00882	Transducin/WD40 repeat-like superfamily protein | Chr2:11268035-11269432 FORWARD LENGTH=465 | 201606	30.5	signalling.G-proteins	-2.12384	-1.47773
Vitvi07g01737	mitogen-activated protein kinase kinase kinase 21 | Chr4:17422834-17423844 REVERSE LENGTH=336 | 201606	30.6	signalling.MAP kinases	-2.00389	-1.02829
Vitvi18g00534	Protein kinase superfamily protein | Chr4:12650410-12654755 FORWARD LENGTH=956 | 201606	30.6	signalling.MAP kinases	-1.61554	-0.912001
Vitvi18g00590	alpha-1 tubulin | Chr1:24050114-24052296 FORWARD LENGTH=450 | 201606	31.1	cell.organisation	-0.596669	-1.66655
Vitvi07g02478	Ankyrin-repeat containing protein | Chr5:1364101-1367303 REVERSE LENGTH=603 | 201606	31.1	cell.organisation	-0.737293	-1.55365
Vitvi18g00395	annexin 2 | Chr5:25974366-25975554 FORWARD LENGTH=302 | 201606	31.1	cell.organisation	1.79209	0.763557
Vitvi13g02416	annexin 4 | Chr2:16196582-16198273 REVERSE LENGTH=302 | 201606	31.1	cell.organisation	-1.42626	-2.4182
Vitvi16g01118	cysteine-rich RECEPTOR-like kinase | Chr4:12129485-12133157 FORWARD LENGTH=1043 | 201606	31.1	cell.organisation	-1.71423	-1.91312
Vitvi04g01100	phloem protein 2-B1 | Chr2:590393-591595 REVERSE LENGTH=336 | 201606	31.1	cell.organisation	0.930243	2.15843
Vitvi02g00327	tubulin beta 8 | Chr5:8042962-8044528 FORWARD LENGTH=449 | 201606	31.1	cell.organisation	-1.71342	-2.02273
Vitvi01g00674	alpha/beta-Hydrolases superfamily protein | Chr1:3568612-3570466 REVERSE LENGTH=406 | 201606	31.2	cell.division	0.613407	1.86281
Vitvi15g00641	cyclin p3%3B1 | Chr2:18591688-18592443 FORWARD LENGTH=222 | 201606	31.3	cell.cycle	-2.07138	-2.91932
Vitvi15g00537	cyclin p4%3B1 | Chr2:18442287-18443304 REVERSE LENGTH=202 | 201606	31.3	cell.cycle	-2.04742	-1.24876
Vitvi00g00922	rotamase FKBP 1 | Chr3:9188257-9191137 FORWARD LENGTH=551 | 201606	31.3.1	cell.cycle.peptidylprolyl isomerase	2.27413	1.43486
Vitvi00g01011	rotamase FKBP 1 | Chr3:9188257-9191137 FORWARD LENGTH=551 | 201606	31.3.1	cell.cycle.peptidylprolyl isomerase	2.11446	1.24099
Vitvi11g01623	Unknown Protein	31.4	cell.vesicle transport	-1.53253	-0.713741
Vitvi06g00063	ACD1-like protein | Chr4:13081021-13083153 REVERSE LENGTH=536 | 201606	31.5.1	cell.cell death.plants	0.881279	2.32949
Vitvi06g01354	Pheophorbide a oxygenase family protein with Rieske 2Fe-2S domain-containing protein | Chr3:16383858-16386204 FORWARD LENGTH=537 | 201606	31.5.1	cell.cell death.plants	1.53919	1.24188
Vitvi18g02692	phospholipase A 2A | Chr2:11293912-11295708 REVERSE LENGTH=407 | 201606	33.1	development.storage proteins	-1.96454	-1.77452
Vitvi12g01876	RmlC-like cupins superfamily protein | Chr1:2404300-2405863 REVERSE LENGTH=356 | 201606	33.1	development.storage proteins	1.30939	1.57797
Vitvi12g02659	RmlC-like cupins superfamily protein | Chr1:2404300-2405863 REVERSE LENGTH=356 | 201606	33.1	development.storage proteins	1.22461	1.5536
Vitvi14g00887	cysteine-rich RECEPTOR-like kinase | Chr4:12129485-12133157 FORWARD LENGTH=1043 | 201606	33.99	development.unspecified	0.539557	1.78051
Vitvi15g00084	Major facilitator superfamily protein | Chr5:18334476-18337240 REVERSE LENGTH=570 | 201606	33.99	development.unspecified	0.600864	1.98382
Vitvi07g00578	nodulin MtN21 /EamA-like transporter family protein | Chr2:17063396-17065514 REVERSE LENGTH=394 | 201606	33.99	development.unspecified	-1.45692	-1.97168
Vitvi14g01805	nodulin MtN21 /EamA-like transporter family protein | Chr5:16079814-16081735 REVERSE LENGTH=370 | 201606	33.99	development.unspecified	-0.541405	-2.50837
Vitvi01g00803	nodulin MtN21 /EamA-like transporter family protein | Chr5:16082325-16084466 REVERSE LENGTH=368 | 201606	33.99	development.unspecified	0.523193	1.83863
Vitvi13g01395	nodulin MtN21 /EamA-like transporter family protein | Chr5:2191533-2193416 REVERSE LENGTH=402 | 201606	33.99	development.unspecified	-1.51564	-0.778855
Vitvi13g01556	scarecrow-like 3 | Chr1:18678177-18679625 REVERSE LENGTH=482 | 201606	33.99	development.unspecified	1.85822	0.9119
Vitvi02g00021	SPIRAL1-like5 | Chr4:12257914-12258297 REVERSE LENGTH=99 | 201606	33.99	development.unspecified	-1.47145	-2.01551
Vitvi08g01423	Transducin/WD40 repeat-like superfamily protein | Chr1:4395114-4396154 REVERSE LENGTH=346 | 201606	33.99	development.unspecified	-1.78603	-1.644
Vitvi04g01576	Transducin/WD40 repeat-like superfamily protein | Chr4:16881562-16886878 FORWARD LENGTH=1049 | 201606	33.99	development.unspecified	2.08176	0.818877
Vitvi19g00749	Transducin/WD40 repeat-like superfamily protein | Chr5:22722755-22725065 REVERSE LENGTH=315 | 201606	33.99	development.unspecified	0.59936	1.50991
Vitvi10g02309	NA	34.12	transport.metal	-1.77152	-3.30762
Vitvi02g00220	YELLOW STRIPE like 3 | Chr5:21756081-21758776 FORWARD LENGTH=675 | 201606	34.12	transport.metal	-1.81198	-2.8845
Vitvi09g00340	Major facilitator superfamily protein | Chr1:19434671-19438673 FORWARD LENGTH=607 | 201606	34.13	transport.peptides and oligopeptides	-0.511981	-1.85186
Vitvi13g00367	Major facilitator superfamily protein | Chr2:15864396-15866408 REVERSE LENGTH=575 | 201606	34.13	transport.peptides and oligopeptides	-1.57421	-1.63983
Vitvi09g00603	Nucleoside transporter family protein | Chr1:561007-562382 REVERSE LENGTH=389 | 201606	34.14	transport.unspecified cations	1.00087	1.96507
Vitvi14g01798	Potassium transporter family protein | Chr5:4814244-4817667 FORWARD LENGTH=781 | 201606	34.15	transport.potassium	1.07915	1.77429
Vitvi08g01112	ABC-2 type transporter family protein | Chr2:15673555-15675822 REVERSE LENGTH=755 | 201606	34.16	transport.ABC transporters and multidrug resistance systems	2.32987	2.64189
Vitvi07g01840	general control non-repressible 5 | Chr5:25916956-25919693 REVERSE LENGTH=692 | 201606	34.16	transport.ABC transporters and multidrug resistance systems	0.68425	1.77531
Vitvi06g00216	MATE efflux family protein | Chr1:19032021-19034362 FORWARD LENGTH=397 | 201606	34.16	transport.ABC transporters and multidrug resistance systems	0.70245	2.41162
Vitvi12g00101	MATE efflux family protein | Chr3:21819124-21821288 FORWARD LENGTH=507 | 201606	34.16	transport.ABC transporters and multidrug resistance systems	1.53467	1.17566
Vitvi13g00784	pleiotropic drug resistance 6 | Chr2:15257583-15263627 FORWARD LENGTH=1453 | 201606	34.16	transport.ABC transporters and multidrug resistance systems	1.35559	1.77013
Vitvi08g01602	gamma tonoplast intrinsic protein | Chr2:15445490-15446336 FORWARD LENGTH=251 | 201606	34.19.2	transport.major intrinsic proteins.TIP	1.62744	0.873816
Vitvi13g00255	tonoplast intrinsic protein 1%3B3 | Chr4:625092-625850 REVERSE LENGTH=252 | 201606	34.19.2	transport.major intrinsic proteins.TIP	1.95398	2.4023
Vitvi09g00971	NOD26-like intrinsic protein 6%3B1 | Chr1:30350640-30352015 REVERSE LENGTH=305 | 201606	34.19.3	transport.major intrinsic proteins.NIP	-1.88378	-2.64051
Vitvi10g00902	amino acid transporter 1 | Chr4:11270318-11273775 FORWARD LENGTH=594 | 201606	34.3	transport.amino acids	-0.648578	-1.75483
Vitvi05g01350	aromatic and neutral transporter 1 | Chr3:3758523-3760103 FORWARD LENGTH=432 | 201606	34.3	transport.amino acids	2.17234	1.4938
Vitvi01g01859	cationic amino acid transporter 5 | Chr2:14744175-14745884 REVERSE LENGTH=569 | 201606	34.3	transport.amino acids	-1.77625	-1.39497
Vitvi01g00682	nitrate transporter2.5 | Chr1:4416405-4418337 FORWARD LENGTH=502 | 201606	34.4	transport.nitrate	-2.68837	-1.32592
Vitvi05g00548	sulfate transporter 3%3B1 | Chr3:19251503-19255812 REVERSE LENGTH=703 | 201606	34.6	transport.sulphate	0.754814	1.95678
Vitvi01g01071	EXS (ERD1/XPR1/SYG1) family protein | Chr1:9241435-9244325 FORWARD LENGTH=700 | 201606	34.7	transport.phosphate	-0.898564	-2.14774
Vitvi05g00218	Mitochondrial substrate carrier family protein | Chr5:5087822-5089677 FORWARD LENGTH=316 | 201606	34.9	transport.metabolite transporters at the mitochondrial membrane	2.40676	2.17806
Vitvi05g00857	AWPM-19-like family protein | Chr1:1245070-1245888 FORWARD LENGTH=186 | 201606	34.99	transport.misc	3.2686	2.67936
Vitvi16g00034	Major facilitator superfamily protein | Chr1:24109752-24111165 FORWARD LENGTH=442 | 201606	34.99	transport.misc	1.17683	1.55504
Vitvi15g01058	receptor-like protein kinase 4 | Chr4:148958-151496 FORWARD LENGTH=818 | 201606	34.99	transport.misc	2.24326	1.87822
Vitvi10g00105	actin cytoskeleton-regulatory complex pan-like protein | Chr1:18771386-18774385 FORWARD LENGTH=725 | 201606	35.1	not assigned.no ontology	1.50746	0.827003
Vitvi08g01757	Aha1 domain-containing protein | Chr3:3839289-3841303 FORWARD LENGTH=360 | 201606	35.1	not assigned.no ontology	2.068	1.55273
Vitvi07g00087	Bax inhibitor-1 family protein | Chr1:730148-731379 FORWARD LENGTH=247 | 201606	35.1	not assigned.no ontology	1.94621	1.85668
Vitvi03g00766	CBS domain protein (DUF21) | Chr2:6182362-6184648 REVERSE LENGTH=423 | 201606	35.1	not assigned.no ontology	1.59234	1.11565
Vitvi07g02433	cysteine-rich RECEPTOR-like kinase | Chr4:12129485-12133157 FORWARD LENGTH=1043 | 201606	35.1	not assigned.no ontology	2.99535	1.95921
Vitvi15g00653	ELCH-like protein | Chr5:4473212-4474318 REVERSE LENGTH=368 | 201606	35.1	not assigned.no ontology	0.984076	1.52894
Vitvi14g00087	Galactose oxidase/kelch repeat superfamily protein | Chr1:27880528-27883626 FORWARD LENGTH=569 | 201606	35.1	not assigned.no ontology	-1.34012	-2.32276
Vitvi06g00495	Haloacid dehalogenase-like hydrolase (HAD) superfamily protein | Chr5:23979619-23981156 REVERSE LENGTH=282 | 201606	35.1	not assigned.no ontology	0.953169	2.40684
Vitvi08g01217	Haloacid dehalogenase-like hydrolase (HAD) superfamily protein | Chr5:448293-450507 FORWARD LENGTH=317 | 201606	35.1	not assigned.no ontology	0.598327	2.08291
Vitvi17g00078	HXXXD-type acyl-transferase family protein | Chr5:16431448-16433086 FORWARD LENGTH=457 | 201606	35.1	not assigned.no ontology	1.95522	2.64223
Vitvi12g00710	HXXXD-type acyl-transferase family protein | Chr5:16431448-16433086 FORWARD LENGTH=457 | 201606	35.1	not assigned.no ontology	-1.46335	-1.80408
Vitvi04g01296	NA	35.1	not assigned.no ontology	2.14671	1.82447
Vitvi01g02051	NA	35.1	not assigned.no ontology	-1.51529	-1.1304
Vitvi09g01581	NA	35.1	not assigned.no ontology	-2.71721	-1.59061
Vitvi06g00785	Nucleotidyltransferase family protein | Chr2:16923541-16925675 FORWARD LENGTH=502 | 201606	35.1	not assigned.no ontology	1.75015	0.64507
Vitvi17g00906	Octicosapeptide/Phox/Bem1p family protein | Chr3:9711886-9712588 REVERSE LENGTH=196 | 201606	35.1	not assigned.no ontology	-0.961425	-1.53442
Vitvi12g02044	Octicosapeptide/Phox/Bem1p family protein | Chr5:20306637-20307583 REVERSE LENGTH=288 | 201606	35.1	not assigned.no ontology	1.57725	3.48653
Vitvi11g00251	oxidative stress 3 | Chr5:22895847-22896502 REVERSE LENGTH=172 | 201606	35.1	not assigned.no ontology	2.03475	1.10258
Vitvi02g00575	Oxidoreductase family protein | Chr4:9706698-9708142 FORWARD LENGTH=286 | 201606	35.1	not assigned.no ontology	1.01804	2.31304
Vitvi14g00167	Rubber elongation factor protein (REF) | Chr3:1593803-1594802 FORWARD LENGTH=174 | 201606	35.1	not assigned.no ontology	0.507656	1.56346
Vitvi18g01966	T-complex protein 11 | Chr1:8118049-8121854 FORWARD LENGTH=1020 | 201606	35.1	not assigned.no ontology	2.33341	1.9046
Vitvi12g01916	T-complex protein 11 | Chr1:8118049-8121854 FORWARD LENGTH=1020 | 201606	35.1	not assigned.no ontology	0.677516	1.80699
Vitvi08g01816	pumilio 12 | Chr5:22881721-22883842 FORWARD LENGTH=596 | 201606	35.1.12	not assigned.no ontology.pumilio/Puf RNA-binding domain-containing protein	1.44123	1.85869
Vitvi01g02061	DC1 domain-containing protein | Chr1:22261978-22264243 FORWARD LENGTH=578 | 201606	35.1.26	not assigned.no ontology.DC1 domain containing protein	1.62857	2.18063
Vitvi08g01234	Fes1A | Chr3:2871710-2873109 FORWARD LENGTH=327 | 201606	35.1.3	not assigned.no ontology.armadillo/beta-catenin repeat family protein	1.94081	1.99141
Vitvi18g02709	Cupredoxin superfamily protein | Chr2:6873666-6874701 REVERSE LENGTH=257 | 201606	35.1.40	not assigned.no ontology.glycine rich proteins	-2.72404	-1.52413
Vitvi02g00479	glycine-rich protein | Chr4:11944050-11945565 REVERSE LENGTH=356 | 201606	35.1.40	not assigned.no ontology.glycine rich proteins	1.36427	1.59339
Vitvi06g00674	CHUP1-like protein | Chr1:2185387-2186580 REVERSE LENGTH=325 | 201606	35.1.41	not assigned.no ontology.hydroxyproline rich proteins	-1.906	-1.22212
Vitvi02g01457	[Sotub08g023330.1.1]: Cytochrome b [Sotub08g023340.1.1]: Unknown Protein | [stNIB-v1_0012210]	35.2	not assigned.unknown	-1.67135	-2.0474
Vitvi08g02225	[Sotub09g012710.1.1]: Unknown Protein [Sotub09g012710.1.1]: Unknown Protein | [stNIB-v1_0001331]	35.2	not assigned.unknown	1.3855	1.5625
Vitvi16g00863	2 iron%2C 2 sulfur cluster binding protein | Chr5:21009645-21010227 FORWARD LENGTH=108 | 201606	35.2	not assigned.unknown	0.618762	1.57552
Vitvi03g00676	2-oxoglutarate (2OG) and Fe(II)-dependent oxygenase superfamily protein | Chr1:29545031-29546041 REVERSE LENGTH=278 | 201606	35.2	not assigned.unknown	0.65251	2.81528
Vitvi13g00062	2-oxoglutarate (2OG) and Fe(II)-dependent oxygenase superfamily protein | Chr3:3492986-3494599 REVERSE LENGTH=371 | 201606	35.2	not assigned.unknown	1.55211	2.12453
Vitvi14g01919	3-dehydroquinate synthase | Chr3:10793126-10795304 REVERSE LENGTH=422 | 201606	35.2	not assigned.unknown	1.76711	1.43317
Vitvi01g00037	ABI five binding protein 2 | Chr1:4713969-4715158 FORWARD LENGTH=348 | 201606	35.2	not assigned.unknown	1.40902	1.85216
Vitvi02g00177	ABL interactor-like protein 3 | Chr5:8274637-8276325 FORWARD LENGTH=307 | 201606	35.2	not assigned.unknown	-1.79733	-0.718343
Vitvi03g00480	alpha/beta-Hydrolases superfamily protein | Chr2:1077080-1078018 FORWARD LENGTH=312 | 201606	35.2	not assigned.unknown	-1.51588	-0.669211
Vitvi07g02753	amino acid-ligase | Chr3:2263806-2264576 REVERSE LENGTH=199 | 201606	35.2	not assigned.unknown	2.04054	1.54495
Vitvi13g00807	Ankyrin repeat family protein | Chr5:1354240-1356754 REVERSE LENGTH=669 | 201606	35.2	not assigned.unknown	-0.714552	-2.4447
Vitvi07g01354	annexin 8 | Chr5:4009223-4010687 FORWARD LENGTH=316 | 201606	35.2	not assigned.unknown	0.543579	2.77829
Vitvi07g01150	ARF-GAP domain 11 | Chr3:2391189-2391650 FORWARD LENGTH=153 | 201606	35.2	not assigned.unknown	1.00206	2.3526
Vitvi01g00864	ARM repeat superfamily protein | Chr1:9455669-9457917 REVERSE LENGTH=625 | 201606	35.2	not assigned.unknown	-1.31796	-1.79432
Vitvi04g00317	ARM repeat superfamily protein | Chr5:3708203-3709147 REVERSE LENGTH=314 | 201606	35.2	not assigned.unknown	1.10454	2.0298
Vitvi09g01273	ATP-dependent DNA helicase | Chr4:14990523-14992855 FORWARD LENGTH=589 | 201606	35.2	not assigned.unknown	1.95113	1.86872
Vitvi04g00005	Avr9/Cf-9 rapidly elicited protein | Chr1:19407559-19408185 REVERSE LENGTH=208 | 201606	35.2	not assigned.unknown	-1.6649	-1.81459
Vitvi03g00206	basic chitinase | Chr3:3962501-3963984 REVERSE LENGTH=335 | 201606	35.2	not assigned.unknown	2.77289	0.831515
Vitvi07g01552	basic leucine-zipper 6 | Chr2:9732601-9733284 REVERSE LENGTH=227 | 201606	35.2	not assigned.unknown	2.45471	2.36184
Vitvi05g00883	beta-amylase 1 | Chr3:8641722-8644199 FORWARD LENGTH=575 | 201606	35.2	not assigned.unknown	0.952633	2.81125
Vitvi11g00417	Blight-associated protein P12 (Fragment) IPR007112 Expansin 45, endoglucanase-like	35.2	not assigned.unknown	-1.76615	-1.67334
Vitvi18g00214	Calcium-binding EF-hand family protein | Chr1:7553317-7553784 REVERSE LENGTH=155 | 201606	35.2	not assigned.unknown	-1.88199	-0.79777
Vitvi16g01932	Calcium-dependent lipid-binding (CaLB domain) family protein | Chr3:5617112-5618194 REVERSE LENGTH=360 | 201606	35.2	not assigned.unknown	-2.16881	-0.911568
Vitvi18g02685	Calmodulin IPR011992 EF-Hand type	35.2	not assigned.unknown	-1.5496	-1.31104
Vitvi15g01396	cation exchanger 9 | Chr3:4661143-4663074 REVERSE LENGTH=643 | 201606	35.2	not assigned.unknown	1.87811	1.22152
Vitvi16g01470	Chalcone and stilbene synthase family protein | Chr5:4488762-4490035 FORWARD LENGTH=395 | 201606	35.2	not assigned.unknown	-2.66109	-1.05953
Vitvi18g00542	CHCH domain protein | Chr5:25749468-25749947 FORWARD LENGTH=118 | 201606	35.2	not assigned.unknown	1.11382	2.05731
Vitvi15g00429	chloroplast ribosomal protein S14 | ChrC:36938-37240 REVERSE LENGTH=100 | 201606	35.2	not assigned.unknown	-1.09242	-1.69853
Vitvi13g01977	Cysteine/Histidine-rich C1 domain family protein | Chr2:6980450-6981939 FORWARD LENGTH=243 | 201606	35.2	not assigned.unknown	-2.33692	-0.516294
Vitvi14g03076	cysteine-rich RECEPTOR-like kinase | Chr4:12129485-12133157 FORWARD LENGTH=1043 | 201606	35.2	not assigned.unknown	1.31702	2.13413
Vitvi12g00907	cysteine-rich RECEPTOR-like kinase | Chr4:12129485-12133157 FORWARD LENGTH=1043 | 201606	35.2	not assigned.unknown	1.02772	1.83142
Vitvi07g00934	cysteine-rich RECEPTOR-like kinase | Chr4:12129485-12133157 FORWARD LENGTH=1043 | 201606	35.2	not assigned.unknown	1.16672	1.64766
Vitvi18g02684	cysteine-rich RECEPTOR-like kinase | Chr4:12129485-12133157 FORWARD LENGTH=1043 | 201606	35.2	not assigned.unknown	-1.58454	-1.10819
Vitvi05g01314	dCTP pyrophosphatase-like protein | Chr3:9213236-9214144 FORWARD LENGTH=141 | 201606	35.2	not assigned.unknown	-1.50008	-1.7137
Vitvi09g01945	disease resistance family protein / LRR family protein | Chr2:14737169-14739886 REVERSE LENGTH=905 | 201606	35.2	not assigned.unknown	-2.00365	-0.601257
Vitvi09g01928	disease resistance family protein / LRR family protein | Chr2:14737169-14739886 REVERSE LENGTH=905 | 201606	35.2	not assigned.unknown	-2.75181	-0.613967
Vitvi04g00284	DUF1677 family protein (DUF1677) | Chr5:9010909-9011430 REVERSE LENGTH=173 | 201606	35.2	not assigned.unknown	-1.93221	-0.671908
Vitvi01g00638	DUF868 family protein (DUF868) | Chr4:7480896-7481753 FORWARD LENGTH=285 | 201606	35.2	not assigned.unknown	-2.25733	-2.50346
Vitvi10g01544	E3 ubiquitin-protein ligase | Chr3:6965671-6967102 FORWARD LENGTH=425 | 201606	35.2	not assigned.unknown	1.60262	1.71244
Vitvi10g02082	E3 ubiquitin-protein ligase | Chr3:6965671-6967102 FORWARD LENGTH=425 | 201606	35.2	not assigned.unknown	1.58187	1.01873
Vitvi11g00708	early nodulin-like protein 15 | Chr4:15401798-15402426 FORWARD LENGTH=177 | 201606	35.2	not assigned.unknown	-1.7755	-2.39412
Vitvi07g01139	Early tobacco anther 1	35.2	not assigned.unknown	1.48712	1.99592
Vitvi06g00379	Embryo-specific protein 3%2C (ATS3) | Chr2:17295259-17296329 REVERSE LENGTH=179 | 201606	35.2	not assigned.unknown	-1.36578	-2.42021
Vitvi04g01941	Eukaryotic aspartyl protease family protein | Chr5:3403331-3405331 REVERSE LENGTH=474 | 201606	35.2	not assigned.unknown	-2.43972	-0.953145
Vitvi15g00816	FASCICLIN-like arabinogalactan protein 8 | Chr2:18742797-18744059 REVERSE LENGTH=420 | 201606	35.2	not assigned.unknown	1.57433	1.42956
Vitvi18g03266	F-box protein-like IPR001810 Cyclin-like F-box	35.2	not assigned.unknown	1.18977	2.00039
Vitvi18g02541	flavonol synthase 1 | Chr5:2804009-2805175 FORWARD LENGTH=336 | 201606	35.2	not assigned.unknown	1.01447	1.77307
Vitvi07g00380	GATA transcription factor-like protein | Chr1:588367-589232 FORWARD LENGTH=247 | 201606	35.2	not assigned.unknown	5.21079	6.83339
Vitvi12g02414	Genomic DNA chromosome 3 P1 clone MSD21	35.2	not assigned.unknown	-2.7331	-1.65595
Vitvi03g00597	glutamyl-tRNA (Gln) amidotransferase subunit A (DUF620) | Chr3:6780762-6782633 FORWARD LENGTH=485 | 201606	35.2	not assigned.unknown	-0.631798	-1.52867
Vitvi08g02189	heat shock cognate protein 70-1 | Chr5:554055-556334 REVERSE LENGTH=651 | 201606	35.2	not assigned.unknown	1.89054	2.0116
Vitvi13g00410	heat shock protein 18.2 | Chr5:24062632-24063117 FORWARD LENGTH=161 | 201606	35.2	not assigned.unknown	4.85309	6.01314
Vitvi13g00409	heat shock protein 18.2 | Chr5:24062632-24063117 FORWARD LENGTH=161 | 201606	35.2	not assigned.unknown	5.57456	4.61946
Vitvi13g00405	heat shock protein 18.2 | Chr5:24062632-24063117 FORWARD LENGTH=161 | 201606	35.2	not assigned.unknown	5.81981	4.44385
Vitvi16g01985	highly ABA-induced PP2C protein 3 | Chr2:12608855-12610124 FORWARD LENGTH=362 | 201606	35.2	not assigned.unknown	5.68852	4.80418
Vitvi04g00962	hikeshi-like protein | Chr1:24600356-24601027 REVERSE LENGTH=190 | 201606	35.2	not assigned.unknown	1.53156	1.48213
Vitvi19g01760	HSP20-like chaperones superfamily protein | Chr1:19980510-19980983 FORWARD LENGTH=157 | 201606	35.2	not assigned.unknown	6.9723	5.94732
Vitvi06g00561	HSP20-like chaperones superfamily protein | Chr2:12633279-12633740 REVERSE LENGTH=153 | 201606	35.2	not assigned.unknown	5.79233	7.26469
Vitvi13g01107	HSP20-like chaperones superfamily protein | Chr3:951885-953490 FORWARD LENGTH=150 | 201606	35.2	not assigned.unknown	2.96431	2.91737
Vitvi18g02423	HSP20-like chaperones superfamily protein | Chr4:6370537-6371124 FORWARD LENGTH=195 | 201606	35.2	not assigned.unknown	8.48889	8.76211
Vitvi05g01885	hypothetical protein (DUF868) | Chr5:10135826-10136695 FORWARD LENGTH=289 | 201606	35.2	not assigned.unknown	-0.607915	-1.79882
Vitvi18g01735	hypothetical protein | Chr1:8025503-8026060 REVERSE LENGTH=185 | 201606	35.2	not assigned.unknown	-2.13622	-1.67111
Vitvi18g00548	hypothetical protein | Chr2:16106393-16106810 REVERSE LENGTH=84 | 201606	35.2	not assigned.unknown	1.06102	1.83786
Vitvi14g02990	hypothetical protein | Chr3:10061633-10062481 FORWARD LENGTH=282 | 201606	35.2	not assigned.unknown	5.02215	5.13511
Vitvi05g01743	hypothetical protein | Chr3:2156930-2157624 FORWARD LENGTH=187 | 201606	35.2	not assigned.unknown	-1.83163	-2.29482
Vitvi18g00115	inactive purple acid phosphatase-like protein | Chr1:15891512-15894322 FORWARD LENGTH=426 | 201606	35.2	not assigned.unknown	0.54633	2.44565
Vitvi02g01319	Late embryogenesis abundant (LEA) hydroxyproline-rich glycoprotein family | Chr1:23778628-23779272 FORWARD LENGTH=214 | 201606	35.2	not assigned.unknown	-0.725975	-1.70457
Vitvi02g01317	Late embryogenesis abundant (LEA) hydroxyproline-rich glycoprotein family | Chr2:18961424-18962089 FORWARD LENGTH=221 | 201606	35.2	not assigned.unknown	-2.44046	-0.805427
Vitvi13g01760	Leucine-rich repeat (LRR) family protein | Chr3:7280930-7282027 FORWARD LENGTH=365 | 201606	35.2	not assigned.unknown	-1.69816	-2.25398
Vitvi13g02046	Low temperature and salt responsive protein family | Chr3:1756195-1756494 REVERSE LENGTH=54 | 201606	35.2	not assigned.unknown	2.10609	1.56985
Vitvi08g00219	LURP-one-like protein (DUF567) | Chr2:16157725-16158474 REVERSE LENGTH=196 | 201606	35.2	not assigned.unknown	-3.21011	-1.68991
Vitvi05g01759	Major allergen Mal d 1 IPR000916 Bet v I allergen	35.2	not assigned.unknown	-2.47458	-0.653211
Vitvi16g01320	Major facilitator superfamily protein | Chr1:6199980-6201359 FORWARD LENGTH=459 | 201606	35.2	not assigned.unknown	1.00163	1.51283
Vitvi10g00342	Major facilitator superfamily protein | Chr4:2632886-2634824 REVERSE LENGTH=418 | 201606	35.2	not assigned.unknown	-2.51457	-1.28472
Vitvi02g00466	MATE efflux family protein | Chr4:11975153-11976628 REVERSE LENGTH=491 | 201606	35.2	not assigned.unknown	1.04844	1.83498
Vitvi18g02776	maternal effect embryo arrest protein | Chr3:2393895-2394464 REVERSE LENGTH=189 | 201606	35.2	not assigned.unknown	-1.22293	-2.24152
Vitvi14g01164	membrane-associated kinase regulator | Chr1:25028862-25029656 REVERSE LENGTH=264 | 201606	35.2	not assigned.unknown	-1.78492	-1.11379
Vitvi17g00600	mini zinc finger 1 | Chr1:28047742-28048050 REVERSE LENGTH=102 | 201606	35.2	not assigned.unknown	-0.593013	-1.96862
Vitvi01g00437	MLP-like protein 34 | Chr1:26715429-26716744 REVERSE LENGTH=316 | 201606	35.2	not assigned.unknown	-1.93215	-1.26306
Vitvi11g00351	multiprotein bridging factor 1C | Chr3:8918755-8919201 FORWARD LENGTH=148 | 201606	35.2	not assigned.unknown	2.0209	1.00764
Vitvi05g01933	NA	35.2	not assigned.unknown	5.68712	4.37857
Vitvi10g01881	NA	35.2	not assigned.unknown	5.59152	3.85729
Vitvi05g01833	NA	35.2	not assigned.unknown	2.94343	2.94136
Vitvi12g02200	NA	35.2	not assigned.unknown	2.12888	2.57029
Vitvi02g01313	NA	35.2	not assigned.unknown	1.20035	2.45761
Vitvi07g02362	NA	35.2	not assigned.unknown	1.42916	2.45053
Vitvi12g01584	NA	35.2	not assigned.unknown	2.34003	2.31089
Vitvi07g02597	NA	35.2	not assigned.unknown	2.49866	2.14549
Vitvi18g02607	NA	35.2	not assigned.unknown	1.98267	1.89532
Vitvi04g02184	NA	35.2	not assigned.unknown	2.68427	1.81019
Vitvi05g02017	NA	35.2	not assigned.unknown	0.502291	1.69262
Vitvi11g01507	NA	35.2	not assigned.unknown	0.906348	1.51718
Vitvi05g01931	NA	35.2	not assigned.unknown	1.79156	1.41645
Vitvi04g01781	NA	35.2	not assigned.unknown	1.56403	1.23308
Vitvi19g00581	NA	35.2	not assigned.unknown	2.56445	1.14362
Vitvi19g01902	NA	35.2	not assigned.unknown	1.88761	1.05037
Vitvi02g00701	NA	35.2	not assigned.unknown	1.81532	0.99115
Vitvi05g02187	NA	35.2	not assigned.unknown	1.7857	0.845206
Vitvi05g02185	NA	35.2	not assigned.unknown	1.90396	0.780756
Vitvi07g02830	NA	35.2	not assigned.unknown	-1.54804	-0.641965
Vitvi01g01934	NA	35.2	not assigned.unknown	-1.74055	-0.89901
Vitvi18g02632	NA	35.2	not assigned.unknown	-1.86559	-1.13994
Vitvi03g00598	NA	35.2	not assigned.unknown	-1.82289	-1.25133
Vitvi07g03194	NA	35.2	not assigned.unknown	-2.42352	-1.33537
Vitvi05g01949	NA	35.2	not assigned.unknown	-1.86372	-1.56505
Vitvi10g01700	NA	35.2	not assigned.unknown	-1.08655	-1.58975
Vitvi05g01941	NA	35.2	not assigned.unknown	-1.61066	-1.60446
Vitvi01g01921	NA	35.2	not assigned.unknown	-2.62756	-1.61444
Vitvi05g01951	NA	35.2	not assigned.unknown	-1.54226	-1.62208
Vitvi14g02920	NA	35.2	not assigned.unknown	-1.77316	-1.80573
Vitvi10g02301	NA	35.2	not assigned.unknown	-2.73851	-1.91645
Vitvi07g02252	NA	35.2	not assigned.unknown	-0.533829	-1.9339
Vitvi19g01861	NA	35.2	not assigned.unknown	-1.33727	-1.94036
Vitvi05g01945	NA	35.2	not assigned.unknown	-0.979546	-1.97413
Vitvi14g02930	NA	35.2	not assigned.unknown	-1.51135	-2.02233
Vitvi10g01685	NA	35.2	not assigned.unknown	-2.07628	-2.13485
Vitvi14g02924	NA	35.2	not assigned.unknown	-1.50214	-2.16242
Vitvi05g01779	NA	35.2	not assigned.unknown	-1.76903	-2.27192
Vitvi11g01645	NA	35.2	not assigned.unknown	-3.8339	-2.83679
Vitvi13g00387	NA	35.2	not assigned.unknown	-1.17744	-2.8549
Vitvi07g02681	NA	35.2	not assigned.unknown	-1.77058	-3.11265
Vitvi14g02893	NA	35.2	not assigned.unknown	-1.93491	-3.28991
Vitvi17g01596	NA	35.2	not assigned.unknown	-3.25421	-3.32432
Vitvi10g01886	NA	35.2	not assigned.unknown	-3.35661	-3.78433
Vitvi14g01381	NA	35.2	not assigned.unknown	-3.93543	-4.52371
Vitvi13g00343	NAD(P)-binding Rossmann-fold superfamily protein | Chr2:12582523-12583954 FORWARD LENGTH=322 | 201606	35.2	not assigned.unknown	2.05435	1.97093
Vitvi01g01853	NB-ARC domain-containing disease resistance protein | Chr3:2226244-2229024 REVERSE LENGTH=926 | 201606	35.2	not assigned.unknown	-2.30775	-0.552712
Vitvi13g00122	neuronal PAS domain protein | Chr2:16867385-16868961 FORWARD LENGTH=496 | 201606	35.2	not assigned.unknown	-0.644099	-1.53831
Vitvi17g01318	NFU1 iron-sulfur cluster protein | Chr5:2316064-2316641 FORWARD LENGTH=165 | 201606	35.2	not assigned.unknown	4.24804	3.29859
Vitvi02g00429	non-yellowing 1 | Chr4:12016776-12017969 REVERSE LENGTH=268 | 201606	35.2	not assigned.unknown	1.34978	2.65348
Vitvi10g00030	NTF2-like protein | Chr1:3883280-3883663 FORWARD LENGTH=127 | 201606	35.2	not assigned.unknown	-1.11888	-1.94579
Vitvi07g01120	nuclear transport factor 2/RNA recognition motif protein | Chr3:2307289-2308326 REVERSE LENGTH=293 | 201606	35.2	not assigned.unknown	2.57642	2.8951
Vitvi18g00388	nucleolar GTP-binding protein | Chr1:29391879-29392907 FORWARD LENGTH=342 | 201606	35.2	not assigned.unknown	-1.68565	-0.747839
Vitvi03g01503	Organ-specific protein S2	35.2	not assigned.unknown	-2.12461	-2.65778
Vitvi13g02576	oxidoreductase/transition metal ion-binding protein | Chr2:13580600-13580962 FORWARD LENGTH=120 | 201606	35.2	not assigned.unknown	1.67175	1.56229
Vitvi06g00440	Pathogenesis-related thaumatin superfamily protein | Chr2:12354664-12355488 REVERSE LENGTH=274 | 201606	35.2	not assigned.unknown	2.4692	1.86684
Vitvi05g00953	Pectin lyase-like superfamily protein | Chr3:2212973-2214614 REVERSE LENGTH=383 | 201606	35.2	not assigned.unknown	-1.81224	-2.30335
Vitvi14g02493	pectinesterase (Protein of unknown function%2C DUF538) | Chr1:621637-622137 FORWARD LENGTH=166 | 201606	35.2	not assigned.unknown	-1.86256	-1.31065
Vitvi06g00292	peptide upstream protein | Chr5:758793-760148 FORWARD LENGTH=451 | 201606	35.2	not assigned.unknown	2.22743	0.761102
Vitvi11g00016	Plant invertase/pectin methylesterase inhibitor superfamily | Chr5:7076971-7079077 REVERSE LENGTH=538 | 201606	35.2	not assigned.unknown	-2.56437	-1.69187
Vitvi02g00500	Plant invertase/pectin methylesterase inhibitor superfamily protein | Chr5:25040699-25041310 FORWARD LENGTH=203 | 201606	35.2	not assigned.unknown	1.71789	1.45335
Vitvi15g00919	plant/protein | Chr3:22902702-22903561 FORWARD LENGTH=254 | 201606	35.2	not assigned.unknown	1.12945	1.85141
Vitvi08g02274	plant/protein | Chr3:3091225-3091674 REVERSE LENGTH=149 | 201606	35.2	not assigned.unknown	5.26791	7.38096
Vitvi06g00665	Pmr5/Cas1p GDSL/SGNH-like acyl-esterase family protein (DUF828) | Chr5:23684372-23685679 REVERSE LENGTH=291 | 201606	35.2	not assigned.unknown	-1.81509	-0.990278
Vitvi05g00011	Pollen Ole e 1 allergen and extensin family protein | Chr3:5676904-5677788 FORWARD LENGTH=180 | 201606	35.2	not assigned.unknown	-4.10102	-4.13712
Vitvi18g00020	poly polymerase | Chr1:7346239-7346871 FORWARD LENGTH=210 | 201606	35.2	not assigned.unknown	1.17437	1.89866
Vitvi18g02824	polyadenylate-binding protein 1-B-binding protein | Chr4:10809977-10810942 FORWARD LENGTH=321 | 201606	35.2	not assigned.unknown	0.756523	1.68341
Vitvi12g02755	Polyketide cyclase/dehydrase and lipid transport superfamily protein | Chr5:20234771-20236135 REVERSE LENGTH=242 | 201606	35.2	not assigned.unknown	-1.25538	-1.66857
Vitvi03g00312	Polyphenol oxidase IPR016213 Polyphenol oxidase, plant	35.2	not assigned.unknown	1.04922	2.89702
Vitvi08g00768	PYR1-like 4 | Chr2:16050251-16050874 FORWARD LENGTH=207 | 201606	35.2	not assigned.unknown	-3.17225	-2.39622
Vitvi15g00526	RAC-like 9 | Chr2:18429276-18430636 FORWARD LENGTH=209 | 201606	35.2	not assigned.unknown	-0.822193	-1.79466
Vitvi03g01495	RAD-like 6 | Chr1:28245073-28245453 REVERSE LENGTH=126 | 201606	35.2	not assigned.unknown	-2.43191	-1.28918
Vitvi08g01887	Remorin family protein | Chr2:17471119-17472519 REVERSE LENGTH=274 | 201606	35.2	not assigned.unknown	1.31063	1.75897
Vitvi08g00857	RING/U-box superfamily protein | Chr3:3413068-3413613 REVERSE LENGTH=181 | 201606	35.2	not assigned.unknown	1.08926	1.54833
Vitvi06g00801	RING/U-box superfamily protein | Chr3:3413068-3413613 REVERSE LENGTH=181 | 201606	35.2	not assigned.unknown	-1.28123	-2.20623
Vitvi16g01988	RING/U-box superfamily protein | Chr5:21529022-21533008 FORWARD LENGTH=382 | 201606	35.2	not assigned.unknown	-1.51423	-0.679315
Vitvi16g02116	RING/U-box superfamily protein | Chr5:21529022-21533008 FORWARD LENGTH=382 | 201606	35.2	not assigned.unknown	-1.68416	-0.848961
Vitvi07g01805	RING-H2 finger A2A | Chr1:5193703-5194170 REVERSE LENGTH=155 | 201606	35.2	not assigned.unknown	-0.586565	-1.6321
Vitvi12g01878	RmlC-like cupins superfamily protein | Chr1:2404300-2405863 REVERSE LENGTH=356 | 201606	35.2	not assigned.unknown	1.25307	1.71458
Vitvi04g02114	S-adenosyl-L-methionine-dependent methyltransferases superfamily protein | Chr5:1232122-1233888 FORWARD LENGTH=401 | 201606	35.2	not assigned.unknown	-3.02453	-2.80817
Vitvi03g01347	SAUR-like auxin-responsive protein family | Chr4:16596860-16597144 FORWARD LENGTH=94 | 201606	35.2	not assigned.unknown	-2.20262	-1.31813
Vitvi04g02075	SAUR-like auxin-responsive protein family | Chr4:16596860-16597144 FORWARD LENGTH=94 | 201606	35.2	not assigned.unknown	-1.38127	-1.7056
Vitvi07g01951	SAUR-like auxin-responsive protein family | Chr5:21772107-21772535 FORWARD LENGTH=142 | 201606	35.2	not assigned.unknown	-1.68526	-1.25076
Vitvi01g00825	Serine/Threonine-kinase | Chr1:3470009-3471291 FORWARD LENGTH=179 | 201606	35.2	not assigned.unknown	1.84916	0.704029
Vitvi18g00739	Serine/threonine-protein kinase WNK (With No Lysine)-like protein | Chr1:22139282-22141585 FORWARD LENGTH=386 | 201606	35.2	not assigned.unknown	-1.97363	-1.93046
Vitvi14g02997	sieve element occlusion amino-terminus protein | Chr3:252033-255246 FORWARD LENGTH=740 | 201606	35.2	not assigned.unknown	-1.43347	-1.94993
Vitvi17g00473	Squamosa promoter-binding protein-like (SBP domain) transcription factor family protein | Chr1:26005626-26007041 FORWARD LENGTH=405 | 201606	35.2	not assigned.unknown	0.967168	1.88849
Vitvi10g01616	Stigma-specific Stig1 family protein | Chr1:4026195-4026617 REVERSE LENGTH=140 | 201606	35.2	not assigned.unknown	-3.16503	-2.92037
Vitvi14g00113	stress response NST1-like protein (DUF1645) | Chr3:23163937-23165079 REVERSE LENGTH=380 | 201606	35.2	not assigned.unknown	-1.32279	-2.23799
Vitvi06g01410	Stress responsive A/B Barrel Domain-containing protein | Chr5:7502709-7503137 FORWARD LENGTH=111 | 201606	35.2	not assigned.unknown	-1.87242	-1.39295
Vitvi10g02300	Subtilase family protein | Chr5:24096895-24100387 REVERSE LENGTH=778 | 201606	35.2	not assigned.unknown	-2.68502	-1.67749
Vitvi00g01146	Subtilisin-like serine endopeptidase family protein | Chr2:1401450-1407694 REVERSE LENGTH=772 | 201606	35.2	not assigned.unknown	-2.77506	-1.79144
Vitvi13g02006	Subtilisin-like serine endopeptidase family protein | Chr5:23858951-23862087 REVERSE LENGTH=741 | 201606	35.2	not assigned.unknown	-1.56998	-1.585
Vitvi16g02002	suppressor of npr1-1 constitutive 4 | Chr1:24997491-25001961 REVERSE LENGTH=1101 | 201606	35.2	not assigned.unknown	-1.83438	-0.666631
Vitvi16g01999	suppressor of npr1-1 constitutive 4 | Chr1:24997491-25001961 REVERSE LENGTH=1101 | 201606	35.2	not assigned.unknown	-1.83123	-0.938516
Vitvi07g00259	Thioredoxin superfamily protein | Chr1:698207-698515 REVERSE LENGTH=102 | 201606	35.2	not assigned.unknown	3.2746	1.71912
Vitvi06g01346	tonoplast intrinsic protein 1%3B3 | Chr4:625092-625850 REVERSE LENGTH=252 | 201606	35.2	not assigned.unknown	-1.94963	-3.09671
Vitvi08g01621	translation initiation factor | Chr2:15482167-15483676 REVERSE LENGTH=256 | 201606	35.2	not assigned.unknown	1.03827	1.80346
Vitvi01g00299	transmembrane protein | Chr1:8911463-8912329 REVERSE LENGTH=288 | 201606	35.2	not assigned.unknown	1.3421	1.97676
Vitvi03g01371	transmembrane protein | Chr2:9074956-9075351 REVERSE LENGTH=131 | 201606	35.2	not assigned.unknown	2.00386	0.911058
Vitvi10g01746	transmembrane protein | Chr4:11441065-11441712 REVERSE LENGTH=215 | 201606	35.2	not assigned.unknown	-1.56143	-0.915125
Vitvi04g01126	transmembrane protein | Chr5:14191711-14193654 REVERSE LENGTH=295 | 201606	35.2	not assigned.unknown	1.65608	2.72421
Vitvi17g00097	transmembrane protein%2C putative (DUF 3339) | Chr3:18029659-18030133 FORWARD LENGTH=89 | 201606	35.2	not assigned.unknown	1.31194	1.82844
Vitvi01g02275	transmembrane protein%2C putative (DUF 3339) | Chr3:18029659-18030133 FORWARD LENGTH=89 | 201606	35.2	not assigned.unknown	-2.17951	-0.692551
Vitvi14g01811	TRICHOME BIREFRINGENCE-LIKE 22 | Chr3:10471960-10473735 REVERSE LENGTH=414 | 201606	35.2	not assigned.unknown	1.42152	1.58085
Vitvi19g00041	TRICHOME BIREFRINGENCE-LIKE 42 | Chr1:29602708-29604557 FORWARD LENGTH=359 | 201606	35.2	not assigned.unknown	-2.12127	-3.06404
Vitvi18g00596	tubulin alpha-6 chain | Chr1:18520144-18521600 REVERSE LENGTH=209 | 201606	35.2	not assigned.unknown	1.87253	1.95798
Vitvi05g01108	UDP-D-glucuronate 4-epimerase 6 | Chr3:8603645-8605027 FORWARD LENGTH=460 | 201606	35.2	not assigned.unknown	-0.76562	-1.95027
Vitvi06g01744	UDP-glucosyl transferase 71C4 | Chr1:2225963-2227402 FORWARD LENGTH=479 | 201606	35.2	not assigned.unknown	-1.56488	-1.10999
Vitvi02g00983	UDP-Glycosyltransferase superfamily protein | Chr2:15417618-15419108 REVERSE LENGTH=496 | 201606	35.2	not assigned.unknown	1.73035	1.81807
Vitvi02g00991	UDP-Glycosyltransferase superfamily protein | Chr2:15417618-15419108 REVERSE LENGTH=496 | 201606	35.2	not assigned.unknown	1.57229	1.54251
Vitvi12g01692	UDP-Glycosyltransferase superfamily protein | Chr3:7667099-7668556 FORWARD LENGTH=485 | 201606	35.2	not assigned.unknown	1.51009	2.55182
Vitvi18g02636	Uncharacterized conserved protein UCP031279 | Chr1:3322970-3323473 REVERSE LENGTH=167 | 201606	35.2	not assigned.unknown	-0.809129	-1.61672
Vitvi01g01320	Unknown Protein	35.2	not assigned.unknown	-2.09098	-0.621633
Vitvi18g02589	Unknown Protein	35.2	not assigned.unknown	-1.98425	-0.71305
Vitvi07g02682	Unknown Protein	35.2	not assigned.unknown	-0.702765	-1.95521
Vitvi14g01525	Unknown Protein	35.2	not assigned.unknown	-0.979838	-2.6565
Vitvi13g01937	Unknown Protein IPR007750 Protein of unknown function DUF674	35.2	not assigned.unknown	-1.65679	-2.15095
Vitvi13g01649	UvrABC system C protein%2C putative (DUF3411) | Chr5:4044950-4047290 REVERSE LENGTH=386 | 201606	35.2	not assigned.unknown	0.574075	1.7799
Vitvi17g00152	von willebrand factor A domain protein | Chr5:20505433-20506308 REVERSE LENGTH=291 | 201606	35.2	not assigned.unknown	4.60111	3.54744
Vitvi18g02514	wall associated kinase 5 | Chr1:7429980-7432346 FORWARD LENGTH=733 | 201606	35.2	not assigned.unknown	-1.29841	-1.91956
Vitvi07g03060	xyloglucan endotransglucosylase/hydrolase 7 | Chr4:17775703-17777372 REVERSE LENGTH=293 | 201606	35.2	not assigned.unknown	-1.80651	-1.52835
Vitvi15g00617	zinc ion-binding protein | Chr3:22361751-22362323 REVERSE LENGTH=118 | 201606	35.2	not assigned.unknown	-2.08742	-1.26231
Vitvi18g00268	zinc-ribbon domain protein | Chr1:16847781-16848086 FORWARD LENGTH=101 | 201606	35.2	not assigned.unknown	3.58662	2.46544

## Sheet: Supplementary table 4
Supplementry table 4: The list of Type 2 genes that were up- or down-regulated in genotype Cabernet Volos but not in the genotype Fleurtai. Slope C - slope of the regression line of the relation between gene expression and Ψs in Cabernet Volos; Slope F - slope of the regression line of th5 relation between gene expression and Ψs in Fleurtai. In the category Type 2, absolute values of the slopes o…
Gene ID	Gene description	BIN code	BIN name	Slope C	Slope F
Vitvi02g00514	Haloacid dehalogenase-like hydrolase (HAD) superfamily protein | Chr4:7365480-7367346 REVERSE LENGTH=368 | 201606	3.2.2	minor CHO metabolism.trehalose.TPP	-1.58584	-0.0105007
Vitvi01g01977	Polyketide cyclase/dehydrase and lipid transport superfamily protein | Chr1:8198788-8199359 FORWARD LENGTH=148 | 201606	20.1	stress.biotic	2.18932	-0.0680511
Vitvi09g00681	receptor like protein 1 | Chr1:2270633-2274654 FORWARD LENGTH=913 | 201606	20.1.2	stress.biotic.receptors	-2.12101	-0.494248
Vitvi14g00488	pathogenesis-related 4 | Chr3:1285691-1286531 REVERSE LENGTH=212 | 201606	20.1.7	stress.biotic.PR-proteins	1.66557	0.33951
Vitvi18g03250	cytochrome P450%2C family 714%2C subfamily A%2C polypeptide 1 | Chr5:8567674-8570260 REVERSE LENGTH=532 | 201606	26.10	misc.cytochrome P450	-2.40389	0.343048
Vitvi17g01499	UDP-Glycosyltransferase superfamily protein | Chr3:368840-370484 REVERSE LENGTH=464 | 201606	26.2	misc.UDP glucosyl and glucoronyl transferases	-1.74345	0.390138
Vitvi09g00038	GDSL lipase 1 | Chr5:16418920-16420400 FORWARD LENGTH=374 | 201606	26.28	misc.GDSL-motif lipase	1.53981	0.0451007
Vitvi12g02241	O-methyltransferase family protein | Chr4:16730989-16732808 REVERSE LENGTH=382 | 201606	26.6	misc.O-methyl transferases	-1.91774	-0.406079
Vitvi03g01431	flavin-dependent monooxygenase 1 | Chr1:6650656-6653053 REVERSE LENGTH=530 | 201606	26.7	misc.oxidases - copper, flavone etc	2.51301	0.161878
Vitvi13g02359	RNA polymerase II fifth largest subunit%2C E | Chr3:20173673-20175297 FORWARD LENGTH=233 | 201606	27.2	RNA.transcription	1.50497	0.444918
Vitvi14g01615	myb domain protein 63 | Chr1:29786509-29787589 FORWARD LENGTH=327 | 201606	27.3.25	RNA.regulation of transcription.MYB domain transcription factor family	-1.59346	0.115203
Vitvi18g00973	RAD-like 1 | Chr4:18271457-18271857 REVERSE LENGTH=100 | 201606	27.3.25	RNA.regulation of transcription.MYB domain transcription factor family	-1.73075	-0.239184
Vitvi13g00085	LOB domain-containing protein 21 | Chr3:3475036-3475533 FORWARD LENGTH=165 | 201606	27.3.37	RNA.regulation of transcription.lateral organ boundaries gene family (AS2)	-1.56773	-0.241267
Vitvi07g01329	Ribosomal protein L25/Gln-tRNA synthetase%2C anti-codon-binding domain-containing protein | Chr5:26701233-26702531 REVERSE LENGTH=249 | 201606	29.2.1.1.3.2	protein.synthesis.ribosomal protein.prokaryotic.unknown organellar.50S subunit	1.5151	0.250261
Vitvi07g01880	cysteine-rich RECEPTOR-like kinase | Chr4:12129485-12133157 FORWARD LENGTH=1043 | 201606	29.2.1.2.2.3	protein.synthesis.ribosomal protein.eukaryotic.60S subunit.L3	-1.52727	-0.405672
Vitvi12g00606	G-type lectin S-receptor-like Serine/Threonine-kinase | Chr4:1419278-1422828 REVERSE LENGTH=1010 | 201606	29.4	protein.postranslational modification	-2.01647	-0.353587
Vitvi12g02434	G-type lectin S-receptor-like Serine/Threonine-kinase | Chr4:1419278-1422828 REVERSE LENGTH=1010 | 201606	29.4	protein.postranslational modification	-1.79896	-0.487396
Vitvi09g00253	Leucine-rich repeat transmembrane protein kinase protein | Chr4:14665802-14669438 REVERSE LENGTH=876 | 201606	29.4	protein.postranslational modification	-1.69028	-0.116198
Vitvi16g02010	Protein kinase superfamily protein | Chr1:24965410-24967432 REVERSE LENGTH=609 | 201606	29.5.11.4.2	protein.degradation.ubiquitin.E3.RING	-1.66847	-0.497077
Vitvi11g00749	kinase family with leucine-rich repeat domain-containing protein | Chr1:13220940-13224386 FORWARD LENGTH=1120 | 201606	30.2.12	signalling.receptor kinases.leucine rich repeat XII	-1.65746	-0.116603
Vitvi11g00766	kinase family with leucine-rich repeat domain-containing protein | Chr1:13220940-13224386 FORWARD LENGTH=1120 | 201606	30.2.12	signalling.receptor kinases.leucine rich repeat XII	-1.67106	-0.451824
Vitvi18g01262	Leucine-rich repeat protein kinase family protein | Chr3:17527611-17530748 FORWARD LENGTH=1010 | 201606	30.2.12	signalling.receptor kinases.leucine rich repeat XII	-1.678	-0.0535579
Vitvi12g02492	receptor like protein 22 | Chr2:13853897-13855666 REVERSE LENGTH=589 | 201606	30.2.12	signalling.receptor kinases.leucine rich repeat XII	-1.57999	0.165255
Vitvi18g03246	receptor like protein 6 | Chr1:17183550-17186534 REVERSE LENGTH=994 | 201606	30.2.12	signalling.receptor kinases.leucine rich repeat XII	-1.57237	-0.418542
Vitvi16g01549	receptor like protein 34 | Chr3:3450988-3453672 REVERSE LENGTH=894 | 201606	30.2.12	signalling.receptor kinases.leucine rich repeat XII	-1.96987	0.308622
Vitvi16g01695	receptor like protein 6 | Chr1:17183550-17186534 REVERSE LENGTH=994 | 201606	30.2.12	signalling.receptor kinases.leucine rich repeat XII	-1.88261	-0.307217
Vitvi01g02251	disease resistance family protein / LRR family protein | Chr2:14737169-14739886 REVERSE LENGTH=905 | 201606	30.2.12	signalling.receptor kinases.leucine rich repeat XII	-1.66785	0.31682
Vitvi09g01874	disease resistance family protein / LRR family protein | Chr2:14737169-14739886 REVERSE LENGTH=905 | 201606	30.2.12	signalling.receptor kinases.leucine rich repeat XII	-3.36913	-0.09876
Vitvi09g01335	disease resistance family protein / LRR family protein | Chr2:14737169-14739886 REVERSE LENGTH=905 | 201606	30.2.12	signalling.receptor kinases.leucine rich repeat XII	-2.09588	-0.330583
Vitvi09g01948	disease resistance family protein / LRR family protein | Chr2:14737169-14739886 REVERSE LENGTH=905 | 201606	30.2.12	signalling.receptor kinases.leucine rich repeat XII	-2.09914	-0.332201
Vitvi14g03057	Leucine-rich repeat receptor-like protein kinase family protein | Chr4:5637467-5640496 REVERSE LENGTH=1009 | 201606	30.2.12	signalling.receptor kinases.leucine rich repeat XII	-1.83906	-0.447104
Vitvi16g01960	NA	30.2.24	signalling.receptor kinases.S-locus glycoprotein like	-1.70123	0.0118297
Vitvi18g03084	Protein kinase family protein | Chr3:9241725-9243113 FORWARD LENGTH=433 | 201606	30.2.25	signalling.receptor kinases.wall associated kinase	-2.80177	0.0367621
Vitvi17g00400	Wall-associated kinase family protein | Chr1:26228703-26231339 REVERSE LENGTH=792 | 201606	30.2.25	signalling.receptor kinases.wall associated kinase	-1.51638	0.250336
Vitvi16g02098	PR5-like receptor kinase | Chr5:15293325-15295838 REVERSE LENGTH=665 | 201606	35.2	not assigned.unknown	-2.32385	0.203737
Vitvi16g02015	PR5-like receptor kinase | Chr5:15293325-15295838 REVERSE LENGTH=665 | 201606	35.2	not assigned.unknown	-1.56106	0.157095
Vitvi00g02226	PR5-like receptor kinase | Chr5:15293325-15295838 REVERSE LENGTH=665 | 201606	35.2	not assigned.unknown	-2.23186	0.144068
Vitvi16g02090	PR5-like receptor kinase | Chr5:15293325-15295838 REVERSE LENGTH=665 | 201606	35.2	not assigned.unknown	-2.72903	-0.0742752
Vitvi16g02128	PR5-like receptor kinase | Chr5:15293325-15295838 REVERSE LENGTH=665 | 201606	35.2	not assigned.unknown	-1.65082	-0.362317
Vitvi16g02019	PR5-like receptor kinase | Chr5:15293325-15295838 REVERSE LENGTH=665 | 201606	35.2	not assigned.unknown	-1.53798	-0.372252
Vitvi16g01995	PR5-like receptor kinase | Chr5:15293325-15295838 REVERSE LENGTH=665 | 201606	35.2	not assigned.unknown	-1.91891	-0.382139
Vitvi16g02003	PR5-like receptor kinase | Chr5:15293325-15295838 REVERSE LENGTH=665 | 201606	35.2	not assigned.unknown	-2.2875	-0.457278
Vitvi16g02091	Receptor-like protein kinase	35.2	not assigned.unknown	-2.36677	-0.04482
Vitvi06g00668	mitogen-activated protein kinase kinase kinase 13 | Chr1:2194279-2195778 REVERSE LENGTH=499 | 201606	30.6	signalling.MAP kinases	1.72006	0.137367
Vitvi07g03003	Ankyrin repeat family protein | Chr3:6424135-6426471 REVERSE LENGTH=653 | 201606	31.1	cell.organisation	-1.66654	0.0675962
Vitvi18g01321	cysteine-rich RECEPTOR-like kinase | Chr4:12129485-12133157 FORWARD LENGTH=1043 | 201606	33.99	development.unspecified	-1.6327	-0.316931
Vitvi10g00663	K-box region and MADS-box transcription factor family protein | Chr3:21739150-21741766 FORWARD LENGTH=241 | 201606	33.99	development.unspecified	-2.71671	0.0252995
Vitvi14g01560	chloride channel B | Chr3:10024147-10026921 FORWARD LENGTH=780 | 201606	34.18	transport.unspecified anions	1.97105	0.0591038
Vitvi08g00723	ammonium transporter 2 | Chr2:16039672-16042291 REVERSE LENGTH=475 | 201606	34.5	transport.ammonium	-2.00907	-0.297513
Vitvi07g01975	ammonium transporter 2 | Chr2:16039672-16042291 REVERSE LENGTH=475 | 201606	34.5	transport.ammonium	-1.80596	-0.30725
Vitvi07g02459	Ankyrin repeat family protein | Chr5:1349781-1352525 REVERSE LENGTH=625 | 201606	35.2	not assigned.unknown	-2.0125	0.232079
Vitvi16g01548	dihydroflavonol 4-reductase | Chr5:17164296-17165864 REVERSE LENGTH=382 | 201606	35.2	not assigned.unknown	-2.19687	-0.4094
Vitvi08g00630	E3 ubiquitin-protein ligase PUB24-like protein | Chr3:3736578-3738208 REVERSE LENGTH=456 | 201606	35.2	not assigned.unknown	-1.66884	0.124967
Vitvi05g01789	hAT dimerization domain-containing protein | Chr3:5972793-5975684 REVERSE LENGTH=877 | 201606	35.2	not assigned.unknown	2.04681	0.44146
Vitvi01g01520	HXXXD-type acyl-transferase family protein | Chr3:9519741-9521069 FORWARD LENGTH=442 | 201606	35.2	not assigned.unknown	-1.5941	-0.495061
Vitvi05g01285	indole-3-acetate beta-D-glucosyltransferase | Chr4:8877877-8879301 REVERSE LENGTH=474 | 201606	35.2	not assigned.unknown	-1.86069	0.383515
Vitvi05g01758	MLP-like protein 423 | Chr1:8500653-8501458 REVERSE LENGTH=155 | 201606	35.2	not assigned.unknown	-2.37876	-0.0681272
Vitvi08g02300	NA	35.2	not assigned.unknown	-1.76253	-0.464226
Vitvi16g00162	NB-ARC domain-containing disease resistance protein | Chr4:13633953-13636736 REVERSE LENGTH=927 | 201606	35.2	not assigned.unknown	-1.86254	0.198794
Vitvi14g03032	senescence-associated gene 101 | Chr5:4828754-4830769 FORWARD LENGTH=537 | 201606	35.2	not assigned.unknown	-1.89099	-0.409967
Vitvi07g02479	Serine_threonine-protein phosphatase 6 regulatory ankyrin repeat subunit A IPR002110 Ankyrin	35.2	not assigned.unknown	-1.68339	-0.00796433
Vitvi16g01010	suppressor of npr1-1 constitutive 4 | Chr1:24997491-25001961 REVERSE LENGTH=1101 | 201606	35.2	not assigned.unknown	-2.00337	0.453936
Vitvi14g03027	transmembrane protein | Chr1:8425981-8427045 REVERSE LENGTH=354 | 201606	35.2	not assigned.unknown	-1.97381	-0.472614

## Sheet: Supplementary table 5
Supplementary table 5: The list of Type 3 genes that were up- or down-regulated in genotype Fleurtai but not in the genotype Cabernet Volos. Slope C - slope of the regression line of the relation between gene expression and Ψs in Cabernet Volos; Slope F - slope of the regression line of the relation between gene expression and Ψs in Fleurtai. In the category Type 3, absolute values of the slopes …
Gene ID	Gene description	BIN code	BIN name	Slope C	Slope F
Vitvi04g01421	fructose-bisphosphate aldolase 1 | Chr2:9128416-9130152 REVERSE LENGTH=399 | 201606	1.3.6	PS.calvin cycle.aldolase	-0.00919574	1.61628
Vitvi01g00064	Glycosyl transferase%2C family 35 | Chr3:11252871-11257587 FORWARD LENGTH=962 | 201606	2.2.2.2	major CHO metabolism.degradation.starch.starch phosphorylase	0.0329129	-1.99715
Vitvi08g00662	fatty acid desaturase 7 | Chr3:3499959-3502126 FORWARD LENGTH=446 | 201606	11.2.3	lipid metabolism.FA desaturation.omega 3 desaturase	0.155434	2.09095
Vitvi10g02396	APS reductase 1 | Chr4:2325069-2326718 FORWARD LENGTH=465 | 201606	14.2	S-assimilation.APR	0.0483012	1.91606
Vitvi19g00391	terpene synthase 21 | Chr5:8092969-8095128 FORWARD LENGTH=545 | 201606	16.1.5	secondary metabolism.isoprenoids.terpenoids	-0.351554	1.88858
Vitvi12g02177	terpene synthase 21 | Chr5:8092969-8095128 FORWARD LENGTH=545 | 201606	16.1.5	secondary metabolism.isoprenoids.terpenoids	-0.140085	-2.06211
Vitvi18g02446	terpene synthase 21 | Chr5:8092969-8095128 FORWARD LENGTH=547 | 201606	16.1.5	secondary metabolism.isoprenoids.terpenoids	0.394081	2.52773
Vitvi12g00574	terpene synthase-like sequence-1%2C8-cineole | Chr3:9447545-9450316 FORWARD LENGTH=600 | 201606	16.1.5	secondary metabolism.isoprenoids.terpenoids	0.26922	7.30618
Vitvi15g01643	UDP-Glycosyltransferase superfamily protein | Chr2:9593012-9594424 FORWARD LENGTH=470 | 201606	16.8.1.12	secondary metabolism.flavonoids.anthocyanins.anthocyanidin 3-O-glucosyltransferase	-0.311577	3.69614
Vitvi15g01075	UDP-Glycosyltransferase superfamily protein | Chr2:9593012-9594424 FORWARD LENGTH=470 | 201606	16.8.1.12	secondary metabolism.flavonoids.anthocyanins.anthocyanidin 3-O-glucosyltransferase	-0.114646	3.39635
Vitvi00g02022	GCR2-like 1 | Chr5:26086129-26087304 REVERSE LENGTH=311 | 201606	17.1.2	hormone metabolism.abscisic acid.signal transduction	0.446971	1.55437
Vitvi11g00865	Ankyrin repeat family protein | Chr5:1354240-1356754 REVERSE LENGTH=669 | 201606	20	stress	-0.241433	-1.94712
Vitvi18g01877	Disease resistance protein (TIR-NBS-LRR class) family | Chr5:14568141-14571907 REVERSE LENGTH=1125 | 201606	20.1.2.2	stress.biotic.receptors.TIR-NBS-LRR	0.0858815	1.50627
Vitvi19g02155	cytochrome P450%2C family 72%2C subfamily A%2C polypeptide 15 | Chr3:4937410-4939310 FORWARD LENGTH=512 | 201606	26.10	misc.cytochrome P450	0.357862	1.54114
Vitvi15g00795	cytochrome P450%2C family 76%2C subfamily C%2C polypeptide 6 | Chr1:12220957-12222171 REVERSE LENGTH=404 | 201606	26.10	misc.cytochrome P450	0.189825	1.89827
Vitvi05g01675	Zinc-binding dehydrogenase family protein | Chr5:5584983-5586991 REVERSE LENGTH=345 | 201606	26.11.1	misc.alcohol dehydrogenases.cinnamyl alcohol dehydrogenase	-0.329701	3.49442
Vitvi18g02012	UDP-glucosyl transferase 88A1 | Chr3:5618847-5620833 REVERSE LENGTH=446 | 201606	26.2	misc.UDP glucosyl and glucoronyl transferases	-0.105725	-2.05093
Vitvi17g01497	UDP-Glycosyltransferase superfamily protein | Chr3:368840-370484 REVERSE LENGTH=464 | 201606	26.2	misc.UDP glucosyl and glucoronyl transferases	0.474479	1.56362
Vitvi01g01284	UDP-Glycosyltransferase superfamily protein | Chr3:7867806-7870053 FORWARD LENGTH=461 | 201606	26.2	misc.UDP glucosyl and glucoronyl transferases	0.297883	1.94619
Vitvi05g00038	alpha/beta-Hydrolases superfamily protein | Chr4:1035722-1037403 FORWARD LENGTH=324 | 201606	26.3.5	misc.gluco-, galacto- and mannosidases.glycosyl hydrolase family 5	-0.364768	-2.44705
Vitvi01g01021	ribonuclease 1 | Chr2:873714-874667 FORWARD LENGTH=230 | 201606	27.1.19	RNA.processing.ribonucleases	0.477187	1.95845
Vitvi18g00154	ACT-like protein tyrosine kinase family protein | Chr4:17999432-18003193 FORWARD LENGTH=508 | 201606	29.4	protein.postranslational modification	0.106038	1.71017
Vitvi08g02249	Eukaryotic aspartyl protease family protein | Chr3:19465644-19467053 REVERSE LENGTH=469 | 201606	29.5	protein.degradation	0.123722	-1.67878
Vitvi10g00313	plant U-box 8 | Chr4:11356143-11357267 REVERSE LENGTH=374 | 201606	29.5.11.4.2	protein.degradation.ubiquitin.E3.RING	-0.158088	1.68538
Vitvi00g01320	plant U-box 8 | Chr4:11356143-11357267 REVERSE LENGTH=374 | 201606	29.5.11.4.2	protein.degradation.ubiquitin.E3.RING	0.20777	1.6799
Vitvi19g01966	S-locus lectin protein kinase family protein | Chr4:13666281-13669202 FORWARD LENGTH=783 | 201606	30.2.24	signalling.receptor kinases.S-locus glycoprotein like	-0.375072	-1.99658
Vitvi17g00175	wall associated kinase 5 | Chr1:7429980-7432346 FORWARD LENGTH=733 | 201606	30.2.25	signalling.receptor kinases.wall associated kinase	-0.405296	1.53002
Vitvi07g03123	tubulin alpha-5 | Chr5:6687212-6688926 FORWARD LENGTH=450 | 201606	31.1	cell.organisation	-0.0898298	-2.00259
Vitvi19g01715	Cation efflux family protein | Chr1:5579300-5580585 FORWARD LENGTH=315 | 201606	34.12	transport.metal	0.208292	1.59992
Vitvi09g00303	pleiotropic drug resistance 1 | Chr3:5539897-5546263 FORWARD LENGTH=1411 | 201606	34.16	transport.ABC transporters and multidrug resistance systems	0.404765	1.7648
Vitvi13g00600	Tyrosine-specific transport protein IPR018227 Tryptophan_tyrosine permease	34.3	transport.amino acids	-0.161925	-1.70868
Vitvi07g01779	STAS domain / Sulfate transporter family | Chr1:29317965-29323249 REVERSE LENGTH=677 | 201606	34.6	transport.sulphate	-0.14308	2.42282
Vitvi19g02316	Disease resistance protein (CC-NBS-LRR class) family | Chr1:4145011-4147680 FORWARD LENGTH=889 | 201606	35.2	not assigned.unknown	-0.470916	-1.79411
Vitvi05g01578	homolog of carrot EP3-3 chitinase | Chr3:20145935-20147034 FORWARD LENGTH=273 | 201606	35.2	not assigned.unknown	-0.253229	1.77303
Vitvi14g03071	kinase family with leucine-rich repeat domain-containing protein | Chr1:13220940-13224386 FORWARD LENGTH=1120 | 201606	35.2	not assigned.unknown	-0.3247	1.86412
Vitvi01g02299	Major facilitator superfamily protein | Chr5:4296854-4299079 REVERSE LENGTH=624 | 201606	35.2	not assigned.unknown	-0.276334	-1.92354
Vitvi05g01780	NA	35.2	not assigned.unknown	-0.353157	-2.03023
Vitvi13g00261	PIF / Ping-Pong family of plant transposase | Chr3:20518518-20520690 FORWARD LENGTH=406 | 201606	35.2	not assigned.unknown	0.41694	2.49627
Vitvi07g03066	tubulin alpha-5 | Chr5:6687212-6688926 FORWARD LENGTH=450 | 201606	35.2	not assigned.unknown	0.0543839	-1.64457
Vitvi06g01743	UDP-glucosyl transferase 71C4 | Chr1:2225963-2227402 FORWARD LENGTH=479 | 201606	35.2	not assigned.unknown	-0.387488	-1.95985
Vitvi15g00727	Unknown Protein	35.2	not assigned.unknown	-0.115502	-1.57271
